# Supplementary material for: Spatial transcriptomics reveals the molecular signatures of prodromal and advanced α-synucleinopathy
Source: iScience. 2026 Jan 29;29(3):114845. doi: 10.1016/j.isci.2026.114845 (PMC12927100; doi:10.1016/j.isci.2026.114845)
Supplement: Table S6. Complete profiles for 1325 select transcripts across PD microarrays [file mmc6.xlsx]

## Sheet: MASTER (2)
Table S6. PD Microarray datasets
GENE SYMBOL	GSE26927 (SN)		GSE7621 (SN)		GSE20146 (GPi)		GSE43490 (LC)		GSE43490 (SN)		GSE43490 (dmX)
	Log2FC	P.Value	Log2FC	P.Value	Log2FC	P.Value	Log2FC	P.Value	Log2FC	P.Value	Log2FC	P.Value
Trend in ST data (M83 mice): Upregulated, Early stage
SPP1	0.361327	0.046	0.713	0.00899	0.104568	0.875156	0.786382	0.164455	0.360975	0.465078	0.98533	0.151705
GAPDH	-0.355628	0.00706	-0.192	0.246	0.277515	0.267451	0.448973	0.415293	0.255636	0.630945	1.11526	0.069247
ATP1A3	-1.02096	0.027					0.243725	0.712947			1.07929	0.112008
VAMP1	0.217775	0.153	-0.598	0.218	0.686604	0.379182
DPYSL2	0.00535679	0.962	-0.047	0.709	-0.0338124	0.838101	0.94426	0.121495	0.671545	0.149958	1.14908	0.08828
RPS29	-0.0418087	0.744	0.724	0.00365	0.467781	0.294444
APOE	-0.208671	0.198	-0.457	0.0683	0.314884	0.142399	0.755156	0.184846	0.276479	0.525813	0.81225	0.19318
APLP1	0.595869	0.00452	0.0493	0.825	-0.31744	0.3162			0.929922	0.131951	1.85278	0.004248
TECR	0.388106	0.00572	0.119	0.34	0.138622	0.55284	0.802609	0.181725	0.574426	0.28528	1.14958	0.058226
SNCA	-0.379005	0.186	-0.744	0.0021	-0.345445	0.101437	-0.425596	0.453465	-0.301158	0.618166	0.55396	0.360823
ALDOA	-0.197624	0.24	-0.0642	0.731	0.772706	0.035316	-0.550309	0.45897	0.555633	0.369467	0.83111	0.169168
CALB2	-0.353375	0.481	-0.0592	0.901	-0.278132	0.635642	1.42314	0.0629073			0.1236	0.870574
LDHB	-0.419522	0.00315	-0.107	0.402	-0.0453128	0.810193	0.469025	0.355624			0.03513	0.952573
RPL37	-0.102706	0.669	-0.000568	0.996	-0.130665	0.502648	0.940948	0.0852371	0.77934	0.14931	0.83988	0.17625
THY1	-0.825487	0.0263	-0.621	0.14	0.429914	0.262765					0.48304	0.403644
APOD	0.52139	0.00123	0.145	0.603	0.104581	0.74948
COX7C	-0.205528	0.056	-0.198	0.162	-0.125392	0.655194					0.41352	0.4922
CKB	-0.22025	0.0832	-0.0422	0.821	-0.250034	0.592772	0.865925	0.107424	0.127206	0.798231
HCN2	0.269367	0.344	-0.101	0.657	-0.262297	0.409148
CD81	-0.124811	0.326	-0.0917	0.555	-0.0628852	0.836084			0.616635	0.233874	0.86314	0.164868
ALDOC	-0.340208	0.0409	-0.179	0.392	-0.008028	0.9761	0.8686	0.101053	0.389999	0.397205	0.51334	0.40968
PKM	-0.597862	0.00941	0.344	0.156	0.415096	0.239782	0.608765	0.342336	0.170307	0.778735	1.10291	0.102914
RPL38	-0.0897729	0.438	0.302	0.0944	-0.12939	0.484507	0.38916	0.370791
CHCHD10	-0.301603	0.053	-0.108	0.559	0.00693403	0.982682	0.62799	0.272042	0.699999	0.149666	0.96907	0.106565
PTGDS	0.132785	0.387	-0.171	0.332	-0.222369	0.427334
RPS28	-0.0246195	0.864	0.129	0.291	0.539992	0.029536
KCNAB2	-0.260885	0.253	-0.517	0.366	0.305818	0.479727	0.458441	0.385062	0.183184	0.748084	0.9328	0.128102
ATP5G1	-0.476719	0.185	-0.15	0.407	-0.305283	0.16353	1.03471	0.0699281			0.68739	0.275079
COX5B	-0.157428	0.174	0.342	0.0541	-0.336301	0.148217
CST3	-0.189052	0.265	-0.459	0.129	0.719483	0.153072	1.39211	0.0356063	1.09108	0.0882217	1.13851	0.08428
DNM1	-0.963192	0.045	-0.631	0.184	0.440766	0.402128
UBA52	-0.0290011	0.821	-0.0311	0.816	-0.0392806	0.837799	0.556185	0.273634	0.797861	0.113431	0.99714	0.087991
NDUFV1	-0.385435	0.0277	-0.178	0.307	-0.575627	0.421079
ACTB	0.375464	0.0494	-0.508	0.0143	0.159221	0.639107	1.01024	0.0741264	0.256433	0.565421	1.66227	0.012314
LAMP5	-0.4181	0.293	-0.814	0.132	0.44897	0.284434	0.926321	0.113326
PPIA			0.114	0.782	-0.119856	0.498357	0.781477	0.15142	0.902871	0.0742645	0.83767	0.17604
ATP5J2	-0.418726	0.00214	0.432	0.0648	-0.00948392	0.978708	0.847513	0.106474	0.597748	0.23035	0.89402	0.150497
SCN4B	-0.43859	0.156	-0.314	0.41	0.329133	0.584707	0.979518	0.0861569			0.33419	0.615695
RPL35	-0.0259877	0.865	-0.184	0.277	-0.0244074	0.918575	1.24254	0.0646935			-0.19711	0.790794
CHGA	-0.790323	0.123	-0.519	0.194	-0.107048	0.833968	0.798474	0.125583	0.414627	0.442777	0.95861	0.093051
ATP1B2	-0.458489	0.107	0.0675	0.78	0.104195	0.768235			0.892459	0.0946816	1.14529	0.073312
CARTPT	0.00403349	0.982	0.383	0.381	0.356659	0.551466					0.20063	0.763057
MDH1	-0.63277	0.0196	-0.545	0.129	0.0444206	0.912461
MIF	-0.102232	0.556	-0.0893	0.6	0.257367	0.585611	0.0267	0.958111	0.289232	0.559304	0.57573	0.315219
ATP5B	-0.344759	0.00262	-0.327	0.2	0.00610784	0.985426	0.726397	0.330995	-0.310302	0.626416
GPR37L1	0.0459951	0.852	-0.423	0.0911	-0.238437	0.365408	0.946767	0.119711	0.877077	0.120649
NDUFA12	-0.180397	0.169	-0.049	0.786	-0.0268978	0.914483	0.979431	0.0794019			0.87351	0.174817
NDRG4	-0.773524	0.0214	-0.608	0.175	0.11987	0.728586					0.29335	0.649505
RPL39	0.0159578	0.897	-0.00558	0.965	-0.0724312	0.6739	0.943858	0.0752588			0.86727	0.150139
NDUFV2	-0.383627	0.0341	-0.358	0.0803	-0.0227389	0.928417	0.417461	0.484654	0.09996	0.853038
ATP5A1	-0.434406	0.00896	-0.392	0.102	0.40047	0.495153
ACOT7	-0.912079	0.00307	-0.643	0.136	0.491677	0.252927	0.119755	0.858834	-0.223331	0.782037	1.09323	0.149479
RPL36	-0.710852	0.00324	0.446	0.0651	-0.310035	0.401309			0.733641	0.164807	0.66865	0.247098
SPARCL1	-0.0770861	0.7	-0.344	0.214	0.45157	0.0610901			0.429277	0.292833
KCNJ10	0.294641	0.0497	-0.512	0.0892	0.165238	0.717261	1.52277	0.0040836	1.77165	0.0001401	1.65716	0.009525
MPC2	-0.219437	0.149	-0.27	0.35	-0.343059	0.392633	1.14426	0.0742081	0.645806	0.243838	0.93067	0.172921
DYNLL2	-0.472582	0.0356	-0.266	0.0704	0.401066	0.112187	0.258651	0.645504	0.254176	0.65862	0.93066	0.133433
NDUFS3	-0.211653	0.107	-0.18	0.284	0.00740184	0.978052	0.664672	0.231994	0.127848	0.802684	-0.00547	0.992844
ENO1	-0.193086	0.159	0.742	0.0127	0.999628	0.0205764	0.367455	0.516098	-0.097207	0.841067	0.88248	0.159193
ABAT	-0.527852	0.0029	-0.485	0.0145	-0.107586	0.750688	-0.215187	0.707237	0.380435	0.333815	0.66199	0.265362
SLC6A5	-0.245659	0.735	-0.649	0.126	0.660324	0.323696
HSPA8	-0.14747	0.502
BCAT1	-0.858987	0.0159	-0.907	0.00865	-0.44441	0.110821	-0.448322	0.487076	0.524892	0.348186
PRDX5	-0.248975	0.0597	-0.0485	0.82	0.118763	0.696359	0.704802	0.255884			0.65904	0.296961
NEFH	-1.04531	0.0427	-0.654	0.196	0.247468	0.802429
COX7B	-0.385138	0.0108	-0.453	0.237	0.203131	0.599049	0.854353	0.146277	0.837902	0.104453	0.73448	0.229964
UBB	-0.0484541	0.736	-0.0908	0.428	0.279618	0.292833
NDUFA3	-0.193801	0.127	-0.323	0.0358	-0.246508	0.242448
NDUFA11	-0.0913662	0.563	-0.326	0.044	0.11962	0.706934
TMEM147	0.0587192	0.625	0.0159	0.908	0.456118	0.319088			0.249854	0.657914	0.72987	0.256167
DAD1	0.235882	0.122	0.154	0.262	0.175428	0.554885	0.784746	0.166996	0.797687	0.085752	1.09355	0.082458
COX8A	-0.234034	0.0977	-0.208	0.172	0.046626	0.836843	0.878952	0.115858	0.265572	0.672424	0.46065	0.441952
NRGN	0.0731743	0.816	-0.332	0.199	0.171983	0.605319	0.598869	0.317848	0.832618	0.194086	0.47021	0.468242
TCF7L2	0.155053	0.453	0.728	0.0461	0.330734	0.24514	1.36344	0.0120599	0.603752	0.165466	0.73761	0.219197
TTR	-2.38534	0.00327	0.675	0.39	0.823197	0.316211
CLU	-0.0235494	0.891	0.14	0.396	1.90727	0.00292508	0.471343	0.323767	0.286533	0.515983	-0.38632	0.515461
TPBG	-1.01935	0.00632	-1.5	0.000704	0.411014	0.579839			0.062049	0.924339	0.62744	0.332071
NCDN	-0.581222	0.0494	-0.905	0.101	0.432481	0.4074			0.51547	0.414504	1.06967	0.096376
TSPAN7	-0.308082	0.18	-0.044	0.876	0.219478	0.542313	1.63789	0.0364216	-0.346873	0.642429	0.23457	0.763866
PVALB	-0.666049	0.204	0.486	0.533	-0.445757	0.610192	0.939151	0.173377	1.89238	0.0271776	0.14455	0.844307
CTSB	-0.117604	0.467	0.194	0.373	0.292846	0.380602	0.759878	0.181411	-0.342621	0.590906	1.59916	0.022663
PCP2	0.569685	0.0528	0.728	0.241	1.37254	0.0320917
SLC6A11	-0.221526	0.45	-0.844	0.00441	0.380608	0.222023
EMC10	0.326869	0.102	-0.247	0.0966	0.522352	0.110213	1.06238	0.0522312
SLC6A3	-2.88568	0.000268	-2.5	0.000169	0.582768	0.505191			0.041972	0.960955
CCK	-1.31586	0.0121	-0.805	0.213	-0.13329	0.840664			-0.512788	0.468205	-0.44093	0.513603
ITM2B	-0.0639594	0.571	-0.111	0.452	0.149102	0.613778	1.60325	0.0111609	0.952627	0.0690094	1.23171	0.052731
PSAP	0.00542532	0.966	-0.071	0.653	0.349645	0.342942	0.982407	0.121614	-0.081769	0.885592	0.8772	0.182319
DBI	0.0875236	0.507	0.151	0.337	-0.254788	0.386525
REEP2	-0.662195	0.00595	-0.351	0.122	0.165796	0.560471	0.114128	0.812627
CIRBP	-0.426446	0.216	-1.23	0.000252	-1.5138	0.00452989	1.44071	0.0143958	1.72142	0.0044351	1.84172	0.004521
ATP6V0A1	-0.193293	0.179	-0.346	0.0264	0.252159	0.230597
MBP	0.523758	0.0129	-0.535	0.00498	-1.69554	0.00783853			0.951248	0.0648963	0.95915	0.122861
SIRPA	0.338476	0.0238	0.438	0.00271	0.219373	0.49136	1.15067	0.0198059	0.62976	0.219211	0.68641	0.229128
C1QTNF4	-0.571657	0.109	-1.2	0.147	-0.162987	0.724154	1.50395	0.0048789	0.996332	0.0712753	0.59434	0.329291
BCAN	0.0298049	0.869	0.247	0.355	0.767586	0.159647	0.924552	0.072141	0.744423	0.132992	1.09347	0.068569
BSG	-0.198439	0.133	-0.153	0.463	0.0241653	0.949267	0.517201	0.321222	0.497581	0.291502	1.27798	0.039776
SYN1	-0.796695	0.11	-0.529	0.17	0.252651	0.38405	0.78581	0.320021	0.780519	0.193208	0.5422	0.430426
HAPLN4	-0.515038	0.153	0.537	0.359	-0.0946304	0.936743	0.904765	0.0987143			0.83829	0.197454
CALB1	-0.554452	0.185	-0.717	0.349	0.290253	0.558255	1.38442	0.0744518
SRSF2	0.320847	0.0346					1.25638	0.0305708	0.849271	0.0648276
NTSR2	-0.682984	0.0823	-0.695	0.0467	0.307842	0.365251	1.41342	0.039805	0.671667	0.202127
EMC1	-0.188066	0.151	-1.43	0.0165	0.707432	0.0207009	0.975601	0.0951578	0.664986	0.172659	0.51346	0.429973
PCP4	-0.652002	0.034	-0.325	0.559	-0.142998	0.690009	0.757945	0.198618			0.00865	0.989772
ASTN1	-0.625889	0.000186	-0.349	0.0952	0.249826	0.52812	1.45757	0.0252821	1.13264	0.017644
CLSTN1	-0.0428221	0.768	0.0945	0.58	0.102277	0.609667			0.612642	0.222425	0.51465	0.399515
SLC25A5	-0.0503715	0.684	-0.103	0.65	-0.0975309	0.74888	1.5204	0.0235133	0.869942	0.101856	0.78485	0.223003
ADCY1	-0.235083	0.249	0.281	0.4	-0.363619	0.275205	1.34515	0.022238	0.731734	0.142577
GNG13	-0.0396715	0.759	0.82	0.276	-0.527421	0.490952	1.95219	0.0029963	0.375878	0.508556	-0.10068	0.857926
CALM2	-0.0158924	0.902
PFKM	-0.618827	0.00941	-0.319	0.281	0.175779	0.544203	0.638673	0.259657	0.216022	0.689465	0.6178	0.332404
SLC27A1	0.358513	0.0168	0.217	0.209	-0.220879	0.402927	0.831353	0.120926			0.65416	0.278103
TMEM59L	-0.486187	0.0651	-0.336	0.321	-0.435067	0.369062	0.771993	0.26306	0.481781	0.501333
SLC6A1	-0.168894	0.447	-0.397	0.053	-0.457488	0.262454			1.61116	0.0033859	1.32613	0.030552
GJA1	-0.125906	0.699	0.198	0.452	0.319798	0.119183	1.63144	0.0161603	0.774059	0.11389	0.31378	0.618232
ITM2C	-0.404972	0.0616	-0.27	0.194	0.110191	0.728649	1.26724	0.0507243	0.134581	0.826484
ETNPPL	-0.714779	0.0451	-0.0743	0.813	-0.143869	0.772552	1.08815	0.0529013	0.339132	0.435726	0.08772	0.878257
NOMO1	-0.221507	0.285					0.627538	0.389155	-0.120915	0.854948	1.16599	0.108818
GDI2	0.0542305	0.56	-0.193	0.263	-0.200359	0.470182			0.637737	0.169555
PLEKHB1	0.280137	0.0974	0.889	0.0642	-0.271599	0.264895	1.80888	0.0031585	1.57623	0.0096513	2.28495	0.001073
LAPTM4B	-0.143013	0.464	-0.371	0.0556	0.21932	0.360046			0.484339	0.319382	0.54538	0.409638
GAD1	-0.328667	0.441	-0.266	0.707	0.342774	0.341692	2.02728	0.0100265	1.62401	0.0185857
PLTP	-0.201778	0.433	0.0999	0.67	0.142462	0.677868	1.12134	0.0901632	0.003165	0.995032	1.05363	0.131357
PRNP	0.0090802	0.93	-0.171	0.441	0.181297	0.497263	0.906376	0.204572	0.887535	0.0781352	0.8015	0.24892
ATP1A1	-0.147672	0.426	0.769	0.109	-0.592846	0.33771
ATP5J	-0.179033	0.148	-0.155	0.236	-0.0962902	0.702137	0.725853	0.218144	0.553653	0.288629	0.38125	0.528713
IDH3G	1.16451	0.000162	-0.527	0.15	0.793182	0.0464171	0.743176	0.187606	0.321049	0.590825	0.99116	0.115163
SLC17A6	-1.17261	0.119	0.299	0.723	-0.104385	0.824766					0.37199	0.608435
TMEM132A			0.676	0.0644	-0.97469	0.156195	0.863623	0.0768536	0.319451	0.476645	0.6176	0.295281
HTRA1	0.239535	0.0599	0.0599	0.724	-0.336188	0.32254
ENC1	-0.244036	0.55	-0.514	0.0421	-0.797064	0.392808	-0.017708	0.98101			-0.215	0.787674
DDX5	0.431451	0.0173	0.212	0.235	-0.112501	0.556469			0.80009	0.0548236	1.05841	0.094535
ATP1B1	0.00025999	0.999	0.201	0.343	0.0585743	0.907057					0.31326	0.658267
CNP	0.638674	0.00492	-0.13	0.506	-0.509129	0.178572
TTYH2	0.887388	0.000322	-0.407	0.0938	-0.313703	0.377263	1.72731	0.0095479
SEZ6L2	-0.328739	0.123	-0.0718	0.693	-0.685232	0.212783			0.255425	0.660742	1.15773	0.098196
AGT	-0.255082	0.437	-0.247	0.294	0.204015	0.56636	1.39698	0.0156581	0.532644	0.231847	0.55979	0.359508
S100A16	-0.151883	0.562	-0.502	0.0239	0.15087	0.657316	0.978599	0.0866586	0.535253	0.298181	0.94911	0.143644
MAG	0.508155	0.0386	-0.337	0.16	-0.674628	0.045754	1.38981	0.0058675
ARHGDIA	0.0560224	0.652	-0.806	0.00564	-1.0005	0.0336951	0.166109	0.795151	0.31254	0.580875	1.27361	0.05924
GPR37	0.675491	0.00537	-0.12	0.663	-0.51561	0.302414	1.84022	0.0018998	1.51733	0.0051196	1.89813	0.009568
FTH1	0.195712	0.339	0.131	0.332	0.19148	0.527225	0.51721	0.351033	0.47794	0.290658	0.28999	0.616821
GENE SYMBOL	GSE26927 (SN)		GSE7621 (SN)		GSE20146 (GPi)		GSE43490 (LC)		GSE43490 (SN)		GSE43490 (dmX)
	Log2FC	P.Value	Log2FC	P.Value	Log2FC	P.Value	Log2FC	P.Value	Log2FC	P.Value	Log2FC	P.Value
Trend in ST data (M83 mice): Downregulated, Early stage
LARS2	-0.267981	0.168	-0.15	0.27	0.32988	0.341354	1.10276	0.0460914	0.531222	0.233607	0.97352	0.116035
SGK1	0.920749	0.000416	0.661	0.0265	-0.245246	0.420387	1.23376	0.033395	0.936992	0.0545662	1.335	0.038762
LRRC17	-0.200454	0.453	-0.224	0.391	0.66647	0.274379
ANKRD12	-0.0477339	0.846	0.643	0.0267	0.183163	0.34987	0.841934	0.114226	1.09501	0.0063251	0.86187	0.145867
COL1A1	0.374898	0.174	1.04	0.0273	0.795791	0.206356	0.271765	0.569532	0.125007	0.768329	0.47919	0.392351
PURA	-0.0714458	0.567	0.779	0.0364	-0.333689	0.268397	1.19865	0.0631444	0.852309	0.149104	1.07942	0.110453
ZBTB20	0.267475	0.199	0.477	0.0139	0.568179	0.176515	1.44585	0.0116374	0.862495	0.0815907	1.594	0.01039
GRIA2	-0.333404	0.0541	0.723	0.201	-0.424846	0.485163	1.54511	0.0142754	1.35168	0.0352258
TCF4	0.0668857	0.736	0.547	0.00279	-0.206781	0.48589	1.67785	0.0086473	1.27327	0.0190997	1.11714	0.085755
ATP2B1	-0.232301	0.159	0.445	0.137	0.236207	0.391771	1.25293	0.0671044	0.586982	0.225192
RGS7BP	-1.16826	0.00827	0.0216	0.963	-0.0726879	0.871903
SYNE1	-1.28964	0.00801	0.829	0.0529	0.919085	0.12403
COL1A2	0.382897	0.177	0.409	0.432	0.840731	0.377648	1.6647	0.0064621	1.53818	0.0056481	1.83104	0.00306
TTC3	-0.265763	0.0575					0.988614	0.136239	0.904091	0.0645689	0.99958	0.122046
CAMK2A	-0.31015	0.533	0.264	0.66	0.741467	0.145489	0.3375	0.604989	0.0992	0.856344	0.24852	0.682435
KLF9	-0.00166559	0.993	0.439	0.0293	-0.532273	0.284084	1.18486	0.0285802	0.372015	0.386315	1.02159	0.121676
ETV1	-0.316937	0.0979	0.77	0.056	0.529384	0.0635645
SLC1A3	-0.203347	0.321	-0.676	0.398	0.180597	0.563193	1.53526	0.0130346	0.626606	0.139318	0.85493	0.175835
ELAVL3	0.513661	0.0072	0.383	0.139	0.291673	0.459525	0.529938	0.299961	0.283409	0.655351	0.86797	0.171891
ATRX	-0.71269	0.00489	0.582	0.0655	-0.246516	0.286576	1.06413	0.0879183	0.909583	0.0591493	1.2745	0.064756
NTM	0.0919628	0.678	0.872	0.0723	-0.291407	0.482053	1.9703	0.0025583	1.66319	0.0281128	1.01185	0.179246
CBX6	0.189709	0.169	0.208	0.117	0.161057	0.607097	0.924807	0.123429	0.54569	0.261015	0.85515	0.168914
AHI1	-0.309849	0.127	-0.342	0.0474	-0.217632	0.304372	0.399004	0.52623	1.20852	0.0157846	1.09458	0.115347
CADM1	-0.00114218	0.996	0.292	0.113	0.234743	0.275659	1.22161	0.0527465	1.14145	0.0427907	1.24735	0.05181
PURB	0.245942	0.161	-0.708	0.125	-0.426143	0.173457	0.963026	0.0697491	0.905439	0.1146
HSPA5	0.0386721	0.779	0.303	0.221	0.605858	0.100527	0.983866	0.185231	0.267843	0.673627	1.20347	0.113836
PEG3	-0.277695	0.16	0.169	0.489	0.2391	0.322565	1.77643	0.0103472	1.74502	0.0075403
CELF2	-0.14402	0.391	0.503	0.0261	-0.370195	0.177252
DDX3X	0.141925	0.438	-0.476	0.276	0.795093	0.205563	0.915758	0.126485	1.26402	0.0244662	0.93542	0.185871
CAMK2N1	0.205816	0.147	0.297	0.207	-0.686934	0.350814	1.25924	0.0683509	1.38573	0.006065	1.26047	0.064195
IGFBP5	0.441275	0.14	2.28	0.0013	-0.892096	0.0988477	1.28103	0.0232184	1.57553	0.0113724	0.90629	0.115815
DLGAP1	-0.271481	0.269	1.26	0.0643	-1.47828	0.0669137
CMIP	-0.426471	0.0187	0.221	0.214	-0.209911	0.442435	0.723596	0.273025	1.29089	0.043776	1.36639	0.029584
ATXN7L3B			-0.108	0.443	0.422703	0.357522			1.05466	0.0554173
NCOR1	0.079988	0.477	0.603	0.000194	0.175737	0.382387			0.513834	0.272022	0.5307	0.43134
NRXN1	-0.960744	6.43e-05	-0.642	0.132	0.230664	0.370169	1.65132	0.032204	1.00517	0.1024	0.16813	0.813125
NRXN3	-0.687064	0.00328	-0.957	0.0139	-0.334465	0.497551	0.791673	0.182916	0.397377	0.564438	0.4769	0.431213
CELF4			-0.754	0.0149	-0.38228	0.364322	0.536264	0.36519	0.446087	0.5406	0.76745	0.256999
TENM2			-0.427	0.11	-0.177409	0.729989	0.472902	0.438772	1.29327	0.0182721	0.61793	0.3128
KCNA1	-0.40957	0.257	0.4	0.49	0.765806	0.209105
ID4	-0.376222	0.169	-0.67	0.135	-0.50625	0.35889	1.58931	0.0047184
RIMS2	-0.998211	0.000794	-0.464	0.188	0.375583	0.382242	0.596823	0.287054	0.699973	0.154732
CAMTA1	-0.362705	0.139	0.809	0.0743	0.417373	0.125365	1.04826	0.118969	0.92374	0.0507273	1.09698	0.07592
SCN2A	-1.13426	0.000266	-0.533	0.197	1.05233	0.00900785
PTPRD	-0.117623	0.602	0.417	0.00995	-0.399333	0.130772
PCLO			-0.449	0.177	0.291947	0.413451			0.770901	0.321489
RORA	-0.506372	0.0467	0.46	0.0738	0.654105	0.0539656	0.676408	0.259291	0.917076	0.0323753
ARHGAP5	-0.0887525	0.615	0.873	0.00857	0.708089	0.101475			1.36084	0.0028526
TOP1	-0.0596085	0.733	0.347	0.00539	-0.0395951	0.892939	1.39837	0.0113677	0.546947	0.244242	1.04045	0.132019
SON	0.474333	0.088	0.391	0.0238	0.0770338	0.748047	0.908432	0.108703	1.00137	0.0180699	1.40731	0.054628
AKAP9			0.0852	0.892	0.394429	0.208877			0.995	0.0190047	1.07798	0.082452
STRBP	-0.294627	0.114	0.967	0.0725	0.82015	0.123893	1.92277	0.0038994	0.418864	0.415463	0.67873	0.268109
CACNB4	-1.46149	0.000118	-0.266	0.42	-0.445651	0.194239	1.81248	0.0110208	0.498773	0.437505
ZBTB7A	0.0231564	0.907	-1.02	0.0235	-0.556763	0.398505	0.709946	0.200372	0.888442	0.112251	1.13074	0.082154
KMT2E	0.545527	0.00659	0.442	0.00769	-0.158785	0.396281	1.25449	0.0332513	0.975949	0.0771991	0.5625	0.323646
NREP	-0.742352	0.00436	1.2	0.0381	0.700954	0.269243	1.24134	0.0435883			0.53044	0.37567
PPP3CA	-0.0113565	0.945	0.367	0.0809	0.253722	0.387317	0.693371	0.240842	0.43319	0.318097
MYCBP2	-0.287329	0.0552	0.0289	0.877	0.183946	0.451588	0.535285	0.317993	0.782034	0.13326	0.72984	0.243448
CADM2	-0.45468	0.0116	-0.309	0.0861	-0.286682	0.470825			1.69653	0.0050662
GNAQ	-0.0395157	0.792	0.122	0.294	0.256363	0.185427	1.4437	0.0219889	1.12827	0.0294163	0.69348	0.26831
SYT1	-1.7986	0.00306	-1.18	0.0673	0.680926	0.364001	-0.117642	0.873364	0.433717	0.47862	0.28912	0.655539
PLPPR4	-1.02945	0.0105	-0.589	0.076	-0.294553	0.387923	1.01733	0.142422	0.791358	0.172681	0.96429	0.148749
CCDC88A	-0.175078	0.414	-0.386	0.0595	1.06165	0.0827625	1.27052	0.0186675	1.55469	0.0004051	1.64061	0.010066
NCAM1	-0.70392	0.00421	0.493	0.015	0.229802	0.447378	1.23094	0.0270024
GNAO1	-0.628838	0.00604	-0.434	0.11	-0.378701	0.351776	0.442733	0.461667	1.1811	0.0095055	1.69544	0.00751
RAB3C	-1.5499	0.0021	-1.65	0.0213	1.15184	0.112623	-0.380169	0.564543	-0.097132	0.901675	0.048	0.949981
GLG1	0.0476576	0.646	0.249	0.161	-0.46838	0.196233	1.12649	0.0548175	1.04823	0.0539485	1.39684	0.026616
NKTR	0.467683	0.0437	0.656	0.00383	0.884063	0.153879	1.23297	0.015697	1.30715	0.0037068	1.16628	0.049745
HSP90AA1	0.750898	0.0239	0.366	0.00963	0.617248	0.0320396	0.60917	0.259778	0.524982	0.313197	0.72263	0.245852
PRKCE	-0.159989	0.584	0.481	0.0567	0.188128	0.409295	0.969561	0.103045	1.07124	0.026102	0.57953	0.377975
KTN1			0.312	0.0809	0.415729	0.113559	0.746388	0.143942	1.22666	0.0041214	1.06614	0.069263
BPTF	-0.0819736	0.587	0.199	0.114	-0.306677	0.133866	0.847852	0.16137	0.759783	0.0764704	1.06156	0.089291
CACNA1A	-0.286133	0.208							0.188349	0.686573
NFIB	-0.0844702	0.694	0.496	0.00574	0.401409	0.268503	1.52526	0.0048083	1.15636	0.0118239	1.13562	0.099759
TSHZ2	-0.286904	0.311	0.293	0.193	1.32574	0.0100953			1.02754	0.0143996	0.40291	0.512251
MAPT	-0.158793	0.329	0.25	0.358	-0.364764	0.153184	0.552502	0.434414	0.42723	0.383994	1.45255	0.038073
ELAVL4	-1.01911	0.0114	-1.76	0.0092	1.02664	0.148624	-0.247329	0.683261	0.789708	0.243885	0.27896	0.703566
SYT7	-0.235457	0.186	-1.15	0.106	1.17131	0.116272
FAM168A			-0.289	0.0499	0.211365	0.495032	1.34068	0.0303269	1.06485	0.0181758	1.21228	0.062231
TPH2	-0.59943	0.419	0.172	0.753	-1.08106	0.180044
MAP7D2	-1.05706	0.118	-0.721	0.177	0.523096	0.528858	0.430683	0.525538	0.415852	0.561871	0.6238	0.305521
RPS2	0.155719	0.314					0.876305	0.0612463	1.58852	0.0042142	0.64001	0.274355
KIF21A	-0.472753	0.0276	-0.3	0.259	0.327616	0.116629			0.123326	0.854473
SLC18A2	-2.7782	0.000242	-3.15	1.73e-05	-0.673096	0.309369
SLC17A8	-1.27192	0.00336	0.297	0.647	-0.306171	0.718182
MAP1B	-0.473739	0.163	-0.228	0.0855	0.234856	0.288486	0.245464	0.700733	0.188045	0.769178	1.02406	0.102852
ATP6V1A	-0.456865	0.0561	-0.628	0.112	0.332153	0.188461	0.493313	0.569935	0.114719	0.83506	0.29727	0.648208
MAP1A	-0.394321	0.0904	-0.217	0.246	0.211193	0.428678			0.478703	0.442175	1.3203	0.044755
TCAF1	-0.577339	0.0203	0.0372	0.932	0.0653763	0.807865	1.03127	0.0877293	0.79594	0.115165	1.12211	0.098379
BASP1	-0.781034	0.00898	-0.695	0.0679	0.2242	0.548301
ELAVL2	-1.98015	0.0158	-0.96	0.0322	-0.47893	0.215888
ANKRD11	0.312055	0.168	0.475	0.0391	0.559137	0.0588151	0.908849	0.0696183	0.775957	0.0716042	1.31966	0.031156
SEC62	-0.627826	0.00764	-0.341	0.00161	-0.454104	0.148646	0.741796	0.235402	0.745133	0.0923935	1.04155	0.108689
EIF3A	-0.163525	0.243	-0.238	0.11	-0.0958907	0.566493			1.02424	0.022571	0.78222	0.18636
MPHOSPH8	-0.2198	0.137	0.151	0.171	1.25817	0.0174751	0.664951	0.335946	1.55606	0.0148867	0.99934	0.105077
BEND6	-0.612785	0.0124	-0.441	0.374	-0.342876	0.438115			0.302393	0.66108
DDC	-2.3245	0.00536	-3.2	0.000686	-0.542845	0.179177	-0.379542	0.699162	-0.333317	0.71339
RCAN2	-0.252554	0.243	-0.937	0.00781	0.0311679	0.946981	0.635095	0.204356
TMSB4X			-0.119	0.391	-0.244778	0.210408	0.532484	0.488277	0.475171	0.565635	0.43154	0.614553
EIF2S2	0.469485	0.0261	1.23	0.0017	0.146566	0.553344
PRRC2C	0.156896	0.198	0.201	0.0933	-0.430878	0.112235	1.13071	0.050101	1.39183	0.0087718	0.8935	0.168717
SLC6A4	-0.578335	0.356	-1.14	0.0937	1.15484	0.0986881	2.05281	0.0293336
ZC3H15	0.199669	0.536	-0.786	0.169	0.299417	0.210681	0.615441	0.32003	0.307581	0.537847
TRIM2	0.0328324	0.826	-0.885	0.0226	-0.261802	0.261268	1.18499	0.0530194	1.57665	0.0007433	1.65105	0.016417
INA	-1.1923	0.0682	-0.714	0.197	-0.275206	0.776214	0.329397	0.531787			0.38437	0.568895
RPSA	0.0234609	0.865					0.629971	0.199179	0.887128	0.0650405	0.90271	0.132119
PPIG	-1.03549	0.0244	0.301	0.0693	-0.215691	0.32331	0.710478	0.161979	1.25604	0.0085531	0.4796	0.411199
RBM25	1.638e-05	1	-0.145	0.3	0.226087	0.232032	1.16281	0.0293835	1.12679	0.0166419
RPL9	-0.0628383	0.632	0.0541	0.684	-0.0660719	0.699007	0.648409	0.269919	1.23057	0.0151452	0.59526	0.29217
MAP2	-0.923885	0.0017	-0.949	0.0065	0.627538	0.145879	0.560151	0.375747	0.763252	0.163462
FLYWCH1	-0.605137	0.027	-0.273	0.158	-0.397106	0.608199	0.823652	0.10189	0.469874	0.323459	1.07355	0.059689
CHD3	-0.344801	0.0559	-0.401	0.335	1.39263	0.0222181
IMPACT	-0.678683	0.156	-0.575	0.000311	-0.416796	0.194418	0.251248	0.667946	0.207115	0.628702	0.58278	0.366285
EIF5B	-0.193513	0.29	0.681	0.195	-0.263132	0.278124	0.458816	0.40935	1.08179	0.0102534	1.11743	0.063359
ANK2	-0.657951	0.000215	-0.419	0.11	0.264865	0.322285	0.602559	0.354449	0.035372	0.947759
ANK3	-0.369173	0.042	0.237	0.184	-0.635925	0.236858	0.862242	0.0942057	0.390496	0.474852	0.77869	0.251675
GABRA2	-0.839954	0.00209	0.325	0.0937	0.406037	0.253232
PFDN2	-0.18142	0.289	-0.0617	0.681	-0.145642	0.449065	0.135802	0.754018	0.639951	0.0926865	0.86116	0.141351
TSC22D3	0.795898	0.007	-0.388	0.507	0.42354	0.194733	0.641789	0.281319	-0.280337	0.600168
RB1CC1	-0.258596	0.144	0.127	0.414	0.0998307	0.700756	1.01466	0.0655373	0.996477	0.0330192	0.92277	0.125032
PAK3	-1.05672	0.00107	-0.5	0.0768	0.541987	0.190911
CALN1	-0.526696	0.0215	-0.847	0.00471	0.159654	0.732721	1.37187	0.0242893	0.354346	0.569157	1.17235	0.062452
HSPA4L	-0.898864	0.0118	-0.242	0.448	1.19668	0.00628986
RGS17	-0.967177	0.00028	-0.351	0.439	1.05242	0.0231083
RBFOX1	-0.187293	0.496	0.746	0.101	1.74239	0.0370798	0.490494	0.422264	0.702534	0.245864	0.69231	0.298205
GSK3B	-0.793768	0.000132	-0.276	0.15	0.256532	0.306773	0.972744	0.099649	1.00745	0.0787377	1.18703	0.053987
ATP1A2	-0.187355	0.265	-0.0943	0.722	-0.0519563	0.872435
ARGLU1	0.535788	0.0162	0.826	0.149	0.194787	0.421594	0.347122	0.501273	0.976752	0.0437403
UBE3A	-0.257193	0.014	0.644	0.185	0.249657	0.291626	0.619709	0.277565			1.09613	0.135174
TATDN1	-0.452331	0.0227	-0.51	0.00156	-0.249594	0.293736	0.065347	0.91167	0.104194	0.811627
PBX1	-0.917174	0.000341	-0.885	0.00199	0.0831575	0.773212	0.558831	0.32131	0.465982	0.37541	0.25528	0.663359
GAP43	-1.28929	0.00183	-0.835	0.00937	0.866938	0.0608742	1.311	0.0700038	0.274587	0.696189	0.84478	0.263804
GENE SYMBOL	GSE26927 (SN)		GSE7621 (SN)		GSE20146 (GPi)		GSE43490 (LC)		GSE43490 (SN)		GSE43490 (dmX)
	Log2FC	P.Value	Log2FC	P.Value	Log2FC	P.Value	Log2FC	P.Value	Log2FC	P.Value	Log2FC	P.Value
Trend in ST data (M83 mice): Upregulated, Late stage
KIF5B	-0.242068	0.376	0.161	0.357	0.0545627	0.812525	0.793971	0.126438			1.42467	0.026265
UBXN2A	-0.0652423	0.756	0.173	0.334	0.0862074	0.806739
PCM1	-0.0717077	0.787	0.245	0.0927	-0.121095	0.517885	1.85374	0.006988	1.18942	0.003075	1.10641	0.060882
ASH1L	0.259198	0.24	0.503	0.0235	0.197756	0.359009			1.43126	0.036339	0.51877	0.480817
GCC2	-1.23169	1.11e-07	-0.315	0.106	-0.504114	0.233709	1.50354	0.0378934	0.70459	0.110688	0.99087	0.075192
SCN1A	-0.652572	0.0621	0.773	0.0708	0.898294	0.0565477	0.900175	0.14305
EIF5	-0.285645	0.237	-0.257	0.12	0.608973	0.0167705	0.477432	0.376222	0.717353	0.0999532	0.37951	0.517497
UNC80	-0.131311	0.3	-0.478	0.129	0.415964	0.346103	1.19511	0.0734945	0.712722	0.260043	0.86665	0.232917
MACF1	0.0471524	0.745	0.134	0.226	1.09335	0.0384733	1.38552	0.0118843	1.18409	0.0148173	1.16573	0.056589
MYO5A	-0.678535	0.000939	-0.564	0.00525	0.303877	0.28809	0.379086	0.520093	0.965149	0.0986372	1.17236	0.077892
TPR	-0.207539	0.139	-0.552	0.00883	-0.630663	0.248534	1.008	0.0840942	1.64549	0.0059878	0.81847	0.177763
FUT9	-0.303787	0.641	0.282	0.42	0.946745	0.185348			0.61141	0.226494
TMOD2	-0.280426	0.065	-0.216	0.269	0.150927	0.562553
BCLAF1	-0.118582	0.45	-0.226	0.487	-0.973826	0.0423021	0.911374	0.0982651	1.34807	0.0168211	0.7624	0.196525
SLC4A4	-0.686128	0.0668	-0.725	0.261	0.135736	0.755546	1.41559	0.0279636			0.21604	0.709706
DST	-0.701441	0.0599	0.498	0.38	0.766899	0.123015	1.25013	0.0216492	1.54042	0.0373197	1.33599	0.03671
LUC7L2	-0.119301	0.461	-0.594	0.00347	-0.29254	0.241256	1.48826	0.0107863	1.23176	0.0046759
TAOK1	-0.340983	0.0117	0.653	0.124	-0.746599	0.222587	0.897087	0.138373	1.43215	0.0276788	0.92795	0.172724
HOOK3	-0.437978	0.00463	-0.221	0.155	-0.146822	0.553157
FAM126B	-0.177184	0.497	-0.383	0.231	0.344239	0.164253	0.61411	0.295128	0.977986	0.0394094	1.00235	0.124775
CHPT1	-0.069083	0.669	0.805	0.0118	1.01262	0.00365336	1.07796	0.133776	0.336961	0.461909	0.43753	0.522228
CDC42BPA	-0.991248	0.000248	0.59	0.127	-0.403355	0.144044	1.10979	0.0329988	1.15883	0.027275	1.09444	0.074771
SLC24A2	-0.0176889	0.938	0.203	0.411	-0.14841	0.785836			1.33235	0.00812	0.85085	0.178456
TULP4	0.241558	0.0748	0.0798	0.745	-0.152278	0.490929					0.64603	0.285002
TMF1	-0.244442	0.378	0.321	0.17	-0.28935	0.233467
CACNG2	-0.700601	0.00698	-0.668	0.0891	-0.485848	0.441139	0.450439	0.406394	0.720457	0.231588
ROCK1	-0.28271	0.287	0.22	0.118	0.106276	0.568784	1.42017	0.0242881	1.70782	0.0002609	1.49268	0.021977
SLC8A1	-0.238608	0.222	-1.57	0.00212	1.58769	0.078152	0.793893	0.197208	0.99058	0.164113	0.54533	0.435043
BICD1	-0.476896	0.00297	-0.778	0.0034	0.351891	0.191556
CEP290	-1.106	0.013	1	0.109	-0.300186	0.292338	1.07585	0.0275114	0.792793	0.0553901	1.31894	0.04294
GPM6B	0.336394	0.0582	0.226	0.175	-0.149916	0.500704	1.51343	0.0120927	1.19573	0.0152953
SPTBN1	-0.317636	0.123	0.83	0.00471	-0.475744	0.164184	0.971883	0.0909757	1.43704	0.0023503	2.01579	0.001695
USP34	0.215187	0.179	0.631	0.00123	0.342397	0.274643	0.997599	0.0726155	0.887609	0.0416458	1.18629	0.071236
ARID4B	0.0829424	0.782	0.173	0.178	1.53458	0.0863246	1.48042	0.0117033	1.02631	0.0311368	1.30649	0.040386
LSAMP	-0.592616	0.00315	-0.224	0.375	0.250954	0.470354	0.577056	0.261667	1.05249	0.0411646	0.06232	0.914848
PLCB4	-0.335945	0.0203	-0.45	0.277	0.314844	0.525035	0.796596	0.224174	1.3181	0.0153798
RABEP1	-0.266582	0.0592	-0.308	0.183	0.287739	0.291687	0.467696	0.373395	0.947752	0.034286	1.18867	0.052825
SLC1A2	-0.420116	0.107	-0.856	0.122	0.701368	0.20408	1.99947	0.0040604	0.937159	0.0514098
UBN2			0.409	0.0068	0.19025	0.380801
MSI2	-0.211993	0.128	-0.56	0.00472	0.460779	0.0571559	1.31995	0.0167128	0.766533	0.0942786	0.9059	0.154069
FGFR1OP2	-0.00263183	0.99	0.377	0.0318	-0.327195	0.303019	0.84061	0.0990712	0.864228	0.0552466
TRPM3	-0.34066	0.19	-0.36	0.372	0.568127	0.116442	1.89363	0.0021868	0.68827	0.201151	0.22947	0.703645
APC	-0.405041	0.0289	-0.79	0.00199	0.309753	0.147575			0.868484	0.096103	0.72615	0.269503
SCAF11	-0.278797	0.0591	0.398	0.00671	-0.524286	0.113409	1.04456	0.0824437	1.44217	0.0015293
CDC37L1	-0.436244	0.0031	0.727	0.00213	0.138737	0.485533	0.374155	0.573368
NIPBL	0.139984	0.515	0.708	0.000502	0.285474	0.1311	1.1827	0.01724	1.17284	0.0085245
NFIA	-0.152857	0.491	0.393	0.0554	0.311966	0.306609	1.25484	0.0239733	1.24952	0.0425022	0.99387	0.08953
SSB	-0.551077	0.0199	-0.132	0.348	0.0107768	0.962789	0.439999	0.428477	0.458649	0.284297	0.52452	0.365384
ZFP91	0.146092	0.212	0.26	0.319	-0.0724341	0.70392			1.25341	0.0700164
TAX1BP1	-0.264449	0.0434	0.0551	0.645	0.0981151	0.716386			0.849784	0.0479141	0.75979	0.199425
GOLGB1	-0.398278	0.0163	-0.0788	0.524	-0.147706	0.481082	0.464551	0.36269	0.463789	0.241096	0.48964	0.407943
MICU3	-0.497893	0.0125	-0.119	0.679	-0.86099	0.257662	0.741146	0.242372	1.07519	0.0420708	-0.1799	0.814268
NBEA	-0.503389	0.0382	-0.273	0.309	-0.273777	0.472197	0.618364	0.321857	0.16608	0.749894
HCN1	-0.337103	0.29	-0.0321	0.952	0.988548	0.142657	1.02126	0.114077	0.822892	0.201615	0.61612	0.367087
PBRM1	-0.277817	0.284	0.914	0.107	-0.200659	0.314641
BAZ2B	0.288841	0.23	0.191	0.283	-0.0379842	0.865781	1.28398	0.0417689	2.01615	5.32e-05	1.64309	0.015965
LUC7L3	-0.355383	0.188	0.812	0.00314	-0.178042	0.519223	1.8746	0.0023541	1.07807	0.0286971	1.7257	0.014989
U2SURP			0.728	0.00149	-0.36385	0.176919	1.29165	0.0535822			1.0735	0.054752
TRIP11	0.0854899	0.642	0.377	0.182	-0.56831	0.446871	0.920087	0.0591975	0.843029	0.0303598	0.96404	0.102498
STRN3	-0.0309626	0.854	0.0668	0.662	0.406868	0.0993525	0.761998	0.241554	0.835361	0.0677774	0.8266	0.227175
PHIP	-0.256388	0.373	0.409	0.0272	-0.853491	0.149288					1.23116	0.060818
RIF1	-0.279044	0.218	1.55	0.00432	-0.219613	0.277645	0.747355	0.228331
KIF1B	0.0251934	0.839	0.764	0.144	0.448202	0.120134	1.68709	0.0598119	1.49341	0.0153691
SACS	-0.18406	0.568	0.0467	0.79	-0.0771147	0.751659	0.401447	0.438103	0.941698	0.101911
JMJD1C			-1.17	0.044	0.316111	0.439067	1.66127	0.0122836	1.73766	0.0043184
MBNL2	0.110503	0.616	-0.509	0.217	0.584748	0.148959	1.0902	0.05016
PGM2L1	-1.2587	0.015	-0.799	0.00302	0.981576	0.185955	0.704894	0.28564	0.389417	0.592353	-0.05765	0.930667
FRRS1L	-0.824599	0.000322	-0.599	0.0108	0.467938	0.153472	0.804205	0.185308	0.173614	0.759235
PTPRZ1	-0.0957253	0.674	-0.0184	0.909	0.0204185	0.950221	2.41097	0.0001832	0.377055	0.452236	1.15095	0.152876
GABRB1	-0.794197	0.00024	-0.909	0.00286	1.30179	0.0701466	0.661404	0.346656	0.935191	0.0895012	0.8069	0.201591
SMC6	-0.256781	0.412	0.788	0.189	-0.0929954	0.71898	0.610202	0.268665	0.974732	0.0234808	1.22311	0.048781
TTC14	0.0518849	0.885	0.21	0.315	-0.166491	0.587496	1.10306	0.0281213			1.14387	0.058681
MOBP	-0.315083	0.236	-0.714	0.00851	-1.32923	0.00432521	1.99641	0.0008454	2.08578	8.34e-05	2.42594	0.000616
CREBRF	0.0383265	0.819	0.631	0.000668	0.297683	0.166866	0.664003	0.342055	1.9061	0.0035338
USP9X			-1.12	0.011	0.257061	0.217751	0.275574	0.599713			0.57955	0.323568
NCAM2	-0.186776	0.426	-0.576	0.111	0.890746	0.330699			0.82392	0.0741262
UNC13C			-2.57	0.000141	0.58649	0.404398
TMEM30A	-0.302958	0.00579	-0.482	0.0598	0.0855976	0.696016			0.415853	0.447535
CSNK1A1	-0.373963	0.0856	0.498	0.0345	1.23965	0.00279769	0.643426	0.280505	0.891248	0.0390882	0.95059	0.169181
PCMTD1	-0.0636314	0.752	0.259	0.0694	0.810654	0.255423	1.0919	0.0737366			0.8324	0.207341
DYNLT3	-0.647708	0.0187	-0.528	0.0153	0.26756	0.277677	0.562438	0.455078	0.658184	0.291811	0.58374	0.438974
GDAP1	-0.51433	0.0444	-0.689	0.00709	-0.191957	0.468378
SMC3	-0.157506	0.557	0.244	0.14	-1.32271	0.0675453	1.34829	0.0186287	0.979494	0.0235234	1.14963	0.070194
ENPP2	0.69639	0.0081	0.143	0.46	-0.411336	0.302731					2.30342	0.003537
NFIX	0.379632	0.031	-0.234	0.354	-0.587708	0.175304	1.16859	0.124809	1.72707	0.0157315	1.45069	0.046739
PHF20L1	-0.248639	0.122	0.35	0.0235	-0.553991	0.11366	0.68366	0.189239	0.937946	0.0288545	1.00181	0.113668
CNKSR2	-0.324574	0.173	-0.482	0.228	0.634608	0.161932	0.619001	0.227112
SOGA3	-0.0373569	0.811
GFAP	-0.0698966	0.624	-0.0902	0.882	0.347418	0.443062	0.98922	0.0548558	1.03678	0.0323234	0.96895	0.117037
CFAP36	-0.666614	0.00113	-0.112	0.524	-0.0177208	0.933194
SMARCA5	-0.366286	0.0657	0.0984	0.54	-0.0990995	0.722074	0.802354	0.147515	1.07605	0.0138399	0.81166	0.202825
GRIA3			-1.01	0.00141	-0.644711	0.288607	1.19462	0.0398118	0.642406	0.265472	0.2117	0.727708
NEUROD1	-0.370024	0.0814	-0.166	0.832	0.968479	0.205794
GRIA4	-0.0680387	0.809	2.1	5.21e-05	0.223807	0.544638
SLTM	-0.379579	0.356	0.318	0.0238	0.125944	0.633937	1.22718	0.0229018	0.741752	0.0638558	1.23777	0.063504
SLC5A7	-0.241346	0.415	-0.461	0.383	-0.149493	0.808297
KMT2C	0.140577	0.47	0.436	0.00634	0.240076	0.287054	1.36487	0.0089567	1.35814	0.0093981	1.03085	0.093659
ARFGEF3	-0.0729918	0.665	-0.162	0.285	0.197474	0.729875	0.758512	0.312611	1.33514	0.0164908	0.73105	0.253981
RAB6A	-0.320714	0.0322	0.417	0.376	0.0534659	0.86365	0.945545	0.116399	0.689151	0.195784	0.99457	0.145577
SRPK2	-0.315238	0.163	0.809	0.0364	0.383553	0.220856	0.810751	0.207018	0.541638	0.334264	1.03099	0.13128
KMT2A	0.189004	0.207	0.458	0.0466	0.580316	0.0285519	0.971848	0.112328	0.606399	0.252939	0.32613	0.58589
PABPC1	0.178859	0.272	0.295	0.118	-0.202692	0.739191	0.775755	0.155795	0.975708	0.0340425	0.97335	0.09083
EFR3A	-0.189351	0.204	-0.107	0.565	0.477676	0.141139	0.469345	0.479355	0.494985	0.261474
MTDH	0.158281	0.313	0.228	0.165	0.322216	0.37703	0.723338	0.181896	0.827891	0.0965257	1.20416	0.095168
MBNL1	0.0302786	0.812	0.35	0.0194	-0.903486	0.199856	0.744001	0.187505	1.41319	0.0037587	1.16533	0.063972
EEA1	-0.600468	0.0183	-0.694	0.0132	-0.316777	0.191967	0.623231	0.319832	0.502623	0.271261
THOC2			0.512	0.0146	-0.314361	0.211148	0.627361	0.208866	1.24922	0.0036211	0.70265	0.213559
STXBP5L			-0.464	0.237	-0.665625	0.413021	0.72934	0.197983	0.198054	0.737014	0.22465	0.745981
RANBP2	-0.0188962	0.918	0.312	0.0477	0.0781049	0.719842	1.21383	0.0364425	1.31759	0.0145964	0.77072	0.230815
NUFIP2	-0.350493	0.0346	0.381	0.00344	0.468727	0.0522853	1.01777	0.0660459	1.22725	0.0080626	0.90055	0.142462
LRRC58			0.149	0.283	-0.185721	0.45432	1.15007	0.0570232	1.14519	0.0152965
PNISR	0.250051	0.548	0.815	0.000128	0.214188	0.418911	2.04785	0.0007361	1.65563	0.0012164	1.63242	0.013745
PTP4A2			0.121	0.396	-0.209975	0.389257	0.827992	0.117309	1.40497	0.0022851	1.51658	0.0219
WNK1	0.235727	0.302	0.691	0.048	-0.15676	0.428424	1.21552	0.0511584	1.03438	0.0107323	1.33794	0.054736
SCAPER	-0.451922	0.000661	-0.142	0.277	0.303362	0.574558	1.32011	0.0206147	1.56277	0.0034541	1.44828	0.011578
MYO9A	-0.293369	0.0454	0.312	0.14	0.306777	0.498464	0.505563	0.359331	0.73918	0.0980097	0.89706	0.134673
BRAF	-0.406255	0.0273	-0.144	0.364	0.45841	0.160158	0.21429	0.669418	0.528264	0.228567	0.66409	0.237541
PPP1R9A			0.309	0.0749	0.304872	0.168385	0.56287	0.324052	1.04433	0.0151075	0.77549	0.214625
DZIP3	-0.239086	0.231	-0.298	0.0776	0.734693	0.0369929	1.01769	0.109747	1.35935	0.0251644	0.93705	0.143225
CPEB3	-0.701807	0.00391	-0.782	0.134	0.249836	0.324358	1.5073	0.0123296	0.635596	0.212038	0.774	0.228275
PRPF40A			0.249	0.0966	0.968557	0.0131695	0.350009	0.476605	0.627588	0.143259	0.59311	0.299928
SMG1	0.439859	0.068					1.39295	0.0317138	1.47233	0.0023283	1.32018	0.026891
NSD1	0.402373	0.00181	-0.849	0.202	-0.266832	0.240572	1.02327	0.0538245	0.847693	0.0991638	1.5565	0.010581
KCNMA1	-0.892569	0.000568	-0.216	0.313	0.257998	0.724802	1.44003	0.0220233	1.2593	0.0138027	0.86215	0.129451
CPEB4	-0.339255	0.0994	0.584	0.026	0.683641	0.118134	0.435156	0.432028	1.34963	0.0058397	0.88526	0.159362
SPAG9	0.405478	0.063	0.304	0.0182	-0.220787	0.384974	1.35506	0.0332146	1.34471	0.0036882	1.37517	0.040123
SPOP	0.285546	0.144	0.328	0.029	0.410827	0.109679	1.2429	0.0261964	0.938918	0.0203012	0.98422	0.10661
ROCK2	-0.200139	0.189	0.349	0.03	0.184124	0.4529	1.23544	0.0260656	1.49039	0.0143118	1.05874	0.10234
DDX6	-0.718585	0.0155	-0.59	0.0178	0.146348	0.601713
RIMS1	-0.637535	0.0184	-1.46	0.0836	1.36016	0.0582177
CLIP1	-0.79646	0.000118	0.556	0.0998	0.388356	0.180926	0.681881	0.238006	0.587556	0.270776	0.55247	0.377559
ZFR	-0.0129335	0.928	0.572	0.0672	0.150433	0.482402	1.09715	0.0438922	0.737363	0.0798444
TNRC6B	-0.294669	0.0411	0.874	4.94e-05	0.416269	0.139098	1.30672	0.0305578	1.14713	0.0533708	1.24315	0.055776
GGNBP2	-0.275764	0.0255	1.04	0.0456	-0.911315	0.160164	0.580311	0.316148	0.872239	0.0773076	0.54651	0.36852
TIA1	0.039885	0.833	0.252	0.213	-0.481376	0.0705884	1.10457	0.0510935	1.55713	0.0020272	1.05525	0.081517
RBM26	-0.297102	0.276	0.577	0.24	-1.12435	0.0967675	0.414825	0.412117			0.80286	0.174061
MEF2A	-0.147011	0.28	-0.126	0.456	0.113934	0.549124
GOLGA4	-0.39634	0.0554	-0.0201	0.883	-0.519096	0.252526	1.24833	0.0197955	1.55887	0.0059739	1.12015	0.068269
NCL	-0.29596	0.0952	0.638	0.0423	1.05209	0.153523
RSF1	-0.387022	0.0434	0.197	0.236	-0.183787	0.379167	1.38038	0.0148872	1.23715	0.0040337	1.16672	0.055632
ACTR2	-0.202539	0.112	-0.347	0.0385	-0.216935	0.319544	0.390689	0.520283	0.817551	0.069564	0.80034	0.195659
ANKS1B	-0.189143	0.241	0.381	0.0684	-0.311745	0.290764					1.8991	0.006936
GAD2	-0.875696	0.122	0.91	0.0515	1.49355	0.190881	1.98833	0.021389
ERBIN	0.0611783	0.768	0.758	0.0186	-0.197595	0.646347			0.711872	0.0863697	0.757	0.195117
SGIP1	-0.700461	0.000876	-0.49	0.015	-0.32958	0.634681	0.391606	0.455996	0.60213	0.167074	0.79218	0.177799
ZBTB18	0.257862	0.0753	0.406	0.106	0.228444	0.643095
EPB41	-0.380058	0.172	-1.15	0.0371	0.389303	0.151377
EIF4G3	-0.300087	0.0763	0.995	0.117	-0.0836689	0.691996			0.633107	0.174575	0.92103	0.128616
BIRC6	-0.0413942	0.806	-0.0761	0.521	-0.10083	0.605285			0.789057	0.0824601
CKAP5	-0.155996	0.115	-0.0457	0.685	0.12663	0.57328	0.922102	0.116503	0.854807	0.0762213
NBEAL1			0.7	0.265	-0.580639	0.325693			0.654259	0.380464
PREPL	-0.44562	0.0415	-0.416	0.0831	0.250597	0.446183	0.445109	0.467791	0.893151	0.0991806	0.0431	0.947413
YTHDC1	-0.467727	0.0216	-0.559	0.0584	-1.23223	0.0731684	1.23081	0.0201249	0.953393	0.0211874	0.93381	0.128629
ARAP2	-0.0899121	0.723	0.167	0.437	-0.8354	0.129514	1.24458	0.0196889	1.62986	0.0011988	1.02763	0.103013
RALBP1	-0.241036	0.103	0.427	0.106	0.318751	0.195446	0.540923	0.263634	0.895153	0.165606	0.99371	0.175375
PDAP1	-0.505784	0.00726	-0.264	0.18	-0.104098	0.672553	0.170543	0.778154	1.18054	0.048297	1.16515	0.084117
TTLL7	0.298614	0.367	-0.405	0.129	-0.678569	0.0902365			1.4151	0.0036433	1.77728	0.004912
CTSS	0.482699	0.153	1.22	0.0129	-0.260005	0.478303
DNM1L	-0.502253	0.0115	-0.567	0.0024	-0.113421	0.618407	0.762448	0.178617	0.688452	0.163052	0.94444	0.138964
MGA			0.522	0.00878	0.946572	0.244699	1.21259	0.0124203	1.07337	0.0377454	0.58674	0.317648
ZIC1	0.499422	0.0978	0.95	0.029	-0.298308	0.228389
DHX36	-0.600578	0.00745	-0.441	0.0245	-0.225209	0.351668			0.446714	0.343785	0.73126	0.254691
PNN	-0.244859	0.52	0.298	0.0528	0.309209	0.192567			0.792354	0.0404403	1.11355	0.060463
PCDH9	0.280896	0.193	0.417	0.0176	-0.0775881	0.735777	0.706246	0.196294	1.16704	0.0126609	1.02723	0.10042
ZFP106
CCDC186	-0.31289	0.116	0.419	0.295	-0.466861	0.224956	0.453273	0.458531	0.873699	0.0626228
LUZP2	-1.00983	0.000154			-0.237083	0.585983			0.468437	0.320233	0.8797	0.189002
PIK3CA	-0.554395	0.0217	0.253	0.0336	-0.210879	0.504454	1.29245	0.0534705	0.632029	0.20581
PPP1R16B	0.599635	0.00924	-0.176	0.337	-0.388053	0.297632	1.31896	0.0117932			1.46575	0.015992
CHN2	0.935388	0.0101	0.984	0.00066	0.570987	0.196239
RSRC2	-0.0440649	0.801	0.28	0.145	0.219489	0.303125	0.661137	0.221891	0.369557	0.374377	0.6838	0.277849
PCDH7	-0.753544	0.00172	-0.575	0.13	0.390306	0.41496	1.14992	0.0545679	0.915712	0.0523038	1.02239	0.099727
RUFY3	-0.293827	0.0811	0.581	0.0376	0.309383	0.245744	0.420917	0.486193	0.100443	0.859341	1.10077	0.091148
CHD7	0.418204	0.0323	-0.486	0.296	0.116082	0.596228	2.12506	0.001313	1.20372	0.0061609	1.65246	0.014353
AQP4	-0.729136	0.0737	-0.215	0.589	0.171904	0.626111			0.288179	0.583342
SRRM2	0.63049	0.000625	0.486	0.0997	-0.792636	0.0575454	0.569211	0.19847
ESF1	-0.68864	0.054	-0.148	0.389	-0.236451	0.182933	1.28068	0.0384364	1.71528	0.0053474
RYR2	-0.0872901	0.726	1.06	0.00414	-1.20543	0.0359994	0.405904	0.545622			0.07959	0.894421
PPP2R3A	0.174167	0.475	-0.558	0.0143	-0.609771	0.0292351	1.13742	0.0472984
KCNC1			0.432	0.367	0.296347	0.655044	1.03363	0.109233	1.09395	0.223741	0.28945	0.710818
MYT1L	-0.970638	0.0697	-1.34	0.0725	0.688935	0.330171
MKLN1	0.0822059	0.61	0.752	0.002	0.215689	0.443386	0.942521	0.0877415	0.890306	0.0333557	1.10863	0.078598
ZMYND11	-0.49133	0.0394	-1.04	0.0775	-0.24574	0.301488	0.910928	0.139256	1.14566	0.0077324	1.16262	0.066914
DMD	-1.37848	6.31e-05	0.417	0.204	-0.701354	0.43416					0.70005	0.273698
NRCAM	-0.326483	0.0447	-0.142	0.626	0.318603	0.210104	0.906301	0.140386	0.498774	0.282306	0.34819	0.579985
NPM1	-0.0844817	0.506	-0.473	0.0322	-0.389819	0.173837	1.08535	0.0352752	1.0049	0.0164149	0.9725	0.127783
ZEB2	0.102327	0.649	-0.714	0.00549	-1.23926	0.024537	1.56658	0.0216195	1.6498	0.0123606
PHF3	-0.174169	0.523	0.356	0.0113	0.310151	0.308082	1.24831	0.01463	1.08139	0.0075331	1.04246	0.085759
YLPM1			0.387	0.0446	0.61287	0.0212851	0.447833	0.418424	0.711785	0.0684788	1.06937	0.071808
SLC12A2	0.384265	0.0815	-0.0703	0.715	-0.567107	0.147462	1.1109	0.05171	0.56769	0.195266	1.2406	0.090667
VLDLR	0.38835	0.181	-0.05	0.743	-0.617026	0.167434	1.1598	0.0603661	0.956872	0.0471747
DYNC1I2	0.110594	0.408	-0.277	0.192	-0.211699	0.523531	0.841232	0.124971	0.600245	0.200552	0.97357	0.134406
TCF20	0.0700644	0.595	0.297	0.0526	-0.241125	0.382198	0.761953	0.127574	0.594928	0.199073	0.658	0.301324
CELF1	-0.094974	0.509	0.257	0.0627	-0.456688	0.212184	1.10952	0.039253	0.921045	0.0389944
DEK	0.133275	0.517	0.348	0.0334	0.151266	0.494878	1.46122	0.0227282	1.01978	0.0199342	1.19147	0.071485
STAG1	0.248342	0.254	0.517	0.0242	0.246633	0.274838			1.12902	0.0198647
DMXL1	-0.377933	0.103	-0.255	0.0882	0.156406	0.579916	0.877574	0.168044	1.31298	0.0048744
R3HDM1	-0.129707	0.475	-0.268	0.147	-0.141895	0.533137	0.90995	0.137484	0.933136	0.0515096
TCERG1	-0.00207893	0.989	-0.716	0.102	0.331308	0.110281
NF1	-0.0404725	0.836	0.733	0.113	0.846941	0.123407	1.48198	0.0265563	1.63662	0.0029448	1.9875	0.002878
DENND5B	-0.487653	0.0447	-0.343	0.142	0.663691	0.0710656	1.21565	0.140883	1.27905	0.0377786	0.68756	0.253418
SECISBP2L	0.0880788	0.667	-0.029	0.876	-0.41024	0.0594581	2.0888	0.0005284	2.06076	0.0001701	1.35602	0.043495
DTNA	-0.154193	0.55	-0.457	0.0627	0.581175	0.168661	1.07137	0.0545949	0.930881	0.0560542	1.24287	0.046468
HELZ	-0.106825	0.368	0.305	0.033	0.184159	0.409611	1.37889	0.032754	1.20114	0.0387701	0.758	0.243226
SLITRK4	-1.48048	2.55e-06	-1.03	0.0613	1.53306	0.0217491	0.712327	0.275148	0.548985	0.395813	0.40134	0.530647
FAM13B	0.237118	0.17	0.116	0.499	-0.158026	0.587598	0.854214	0.183875	0.760197	0.122099	0.43606	0.487555
ANKIB1			0.966	0.016	-0.169011	0.527329	1.2808	0.0395937	1.03154	0.0167964	1.36348	0.052842
NTRK3	-0.324717	0.189	-0.311	0.136	0.343055	0.182634	0.894235	0.108758	0.474021	0.289743	0.65542	0.271961
NAPB	-0.901256	0.0157	0.663	0.105	0.42617	0.229894	0.467902	0.489773
IMPAD1	-0.278138	0.125	-0.685	0.0566	0.312701	0.155727	0.825789	0.213002	0.810089	0.0809972
RDX	0.237919	0.323	-0.47	0.0765	-1.23123	0.0607495	1.75753	0.0036747	1.25403	0.0079602	1.2186	0.071748
MTPN	-0.255366	0.08	0.0577	0.917	0.0821656	0.695055	0.725315	0.211602	1.29511	0.0513148	0.68796	0.285593
CIR1	-0.439124	0.101	0.00745	0.957	0.0616969	0.777919	0.852416	0.0771408	0.622849	0.120698	0.93902	0.110056
LUZP1	-0.260476	0.241	0.623	0.11	0.237419	0.382974
CEP350	0.00410526	0.978	0.539	0.0665	0.279012	0.371846	1.22451	0.0417817	1.34833	0.0047147	1.23223	0.047252
KDM5A			0.205	0.308	0.428825	0.0815013	1.32181	0.0113811	1.32458	0.0064073	0.69586	0.313611
KDM7A			0.39	0.0225	-0.212675	0.315979			1.19506	0.0067403	0.86934	0.170387
WAPL	-0.130965	0.556	0.361	0.0271	-0.23578	0.197645	0.576969	0.232198	1.02518	0.0136351	0.75988	0.184568
BAZ1B			0.365	0.0116	0.209223	0.424608	0.942098	0.0826463			1.20315	0.049451
GPR22	-0.785852	0.0347	-1.23	0.122	0.644699	0.330092
FBXW7	-0.718322	0.0183	0.405	0.417	0.258768	0.395658	0.72861	0.157798	0.30931	0.51525
ZRANB1	-0.193139	0.286	0.554	0.00466	0.596748	0.0228423	0.84848	0.131745	0.677514	0.103888	0.82774	0.192855
KCNA2	-0.57689	0.00143	1.35	0.00539	0.105387	0.791589	1.47134	0.0185755	1.052	0.059948
REV3L	-0.22339	0.219	0.565	0.0207	0.45397	0.156831			1.13309	0.0094755	0.75446	0.216232
RPS6KB1	-0.0996629	0.431	0.271	0.16	0.17005	0.459285	1.32141	0.0233164	1.12204	0.0084269	1.59104	0.023708
MATR3	0.269891	0.0992	0.0957	0.718	0.832215	0.325689	1.01908	0.0972003	1.13135	0.0081547	1.10432	0.091599
AGO3	0.240778	0.176	0.207	0.18	-0.789537	0.00489614	0.699014	0.280763	1.04385	0.129688	0.70418	0.326605
PAFAH1B1	-0.0767212	0.582	-0.619	0.0103	-0.196888	0.450672	0.303001	0.636423	0.792257	0.0820918	0.61699	0.324509
SPRED1	-0.0103133	0.941	0.432	0.0258	0.377946	0.286245			1.52767	0.0010455	1.3804	0.047011
HECW1	-0.312529	0.249	-0.334	0.367	0.510099	0.366242
LRRCC1	-0.396429	0.102	-0.246	0.305	-0.340342	0.308563	1.24803	0.0358952	1.93908	0.0002143	1.62456	0.008998
ACBD5	-0.122023	0.551	0.19	0.0732	-0.12384	0.577783	0.398856	0.42022	1.07979	0.0313202
PCDH17			-0.144	0.194	0.386168	0.181953	0.644733	0.244357	0.707071	0.150983	0.44261	0.472769
HIPK2	0.27577	0.238	0.544	0.21	-0.736641	0.279958	1.26829	0.0252486	1.66808	0.0007128	1.80446	0.007952
NUCKS1	-0.24976	0.192	-0.861	0.000299	-0.387909	0.080976	1.0328	0.0365365	1.27324	0.0038206	0.99931	0.094933
SRRM1	0.177243	0.151	0.186	0.372	-0.136035	0.458587	0.424732	0.476253	1.61873	0.0055646	0.86464	0.181251
ARHGEF12	-0.224233	0.177	-0.806	0.128	0.672933	0.114152	1.0579	0.117682	1.13588	0.0111491	1.39074	0.044141
TNRC6A	-0.210413	0.0923	1.04	0.0072	0.302354	0.22862	1.02679	0.106715	0.965013	0.0590098
PRPF4B	0.718391	0.0122	1.08	3.72e-05	0.567555	0.0333661	0.943825	0.0752146
THSD7A			-0.163	0.498	-0.327873	0.319968					0.76695	0.196698
HERC1	0.178875	0.227	-0.126	0.316	-1.29362	0.0313666	0.950279	0.12308			0.93229	0.149029
CCSER2	-0.239718	0.148	-0.379	0.0302	-0.653731	0.413399	0.183185	0.774829	0.781826	0.1201	0.91243	0.15493
ARID4A	-0.366762	0.0991	-0.248	0.214	-0.599001	0.0777828
PSD3	-0.683837	0.00306	-0.365	0.232	-0.430789	0.121048	1.28616	0.0638421	0.778008	0.121953	1.038	0.112667
PNPLA8	-0.456739	0.00487	-0.103	0.453	0.357671	0.117826	0.572884	0.34299			0.82841	0.163883
NCOA7	-0.114257	0.572	0.445	0.139	0.956062	0.135944	0.425533	0.510367	1.40018	0.0273241	1.13433	0.1407
PPP1R12A	-0.0484395	0.794	0.355	0.0329	0.102705	0.680535	0.858418	0.1628	1.58954	0.0035428	1.03953	0.097665
SENP6	-0.29739	0.201	-0.812	0.0058	-0.618512	0.17916
DAAM1	-0.704481	0.0019	0.685	0.0428	0.607088	0.0761839	0.702181	0.22172	0.974654	0.0399521	1.16806	0.072816
GATAD2B	0.383539	0.00899	-0.0436	0.836	0.32903	0.376425
KIF3A	-0.750103	0.000447	-0.439	0.0595	0.138291	0.584466	0.611856	0.344702
CHD4	-0.0154182	0.913	0.16	0.175	-0.177697	0.453073	0.573493	0.288614	0.401698	0.317421	1.34317	0.032976
HLF	0.0535038	0.78	-0.314	0.253	-0.564714	0.168681	0.702396	0.208039	1.81751	0.0012782
YBX1	0.353594	0.00801	1.48	0.00191	-0.466491	0.490104	1.24459	0.0122464	0.590829	0.140313	1.29704	0.05154
ZEB1	-0.444675	0.163	-0.387	0.11	-0.115921	0.597345
SERBP1	0.17588	0.282	0.555	0.000203	0.257795	0.285341	1.20857	0.0276766	1.26933	0.0091057	1.18595	0.052287
AKAP6	-0.70413	0.000578	-0.444	0.0302	-0.159334	0.452011	0.535435	0.407477			0.84911	0.189097
PSMD1	-0.402124	0.00598	-0.283	0.0629	0.206555	0.309341	0.643001	0.317573	0.397436	0.5011	0.33781	0.576072
B2M	0.303263	0.156	0.254	0.6	0.0234482	0.921254	0.993257	0.100573	0.819473	0.0851014	1.09223	0.12391
FAM135B	-0.0332808	0.813	-0.417	0.196	1.33458	0.0891756	1.32458	0.0382073	0.540715	0.404511	1.05851	0.112542
PIK3R1	0.231067	0.219	0.227	0.21	-0.320951	0.0756629	0.855837	0.144943	1.89841	8.95e-05	1.43778	0.012957
KIF5C			0.355	0.0617	0.218662	0.549625	0.71235	0.199096			0.5468	0.357628
CCAR1	-0.317303	0.193	0.365	0.0489	-0.152263	0.483181	1.08923	0.0838106	0.840147	0.0438764
GGPS1			0.337	0.0146	-0.186718	0.4498
TAF1	-0.0327301	0.829	-0.754	0.0233	-0.424996	0.184775	0.750847	0.13226	0.838897	0.0344036	1.01924	0.089778
PLCB1	-0.883681	2.3e-05	-0.741	0.0293	-0.168148	0.629453	1.51934	0.0118	1.09936	0.0436864	0.62069	0.352222
CAMK1D	-0.370137	0.0307	0.415	0.189	-0.394612	0.448055	1.2073	0.0352502	0.335557	0.492711	0.3287	0.623795
GRM5	-0.526539	0.00579	-0.249	0.388	0.900997	0.0736937			1.01852	0.127856
MAP9			-0.856	0.091	0.387019	0.50516	1.22197	0.0188313	1.27655	0.0115295	1.4872	0.02834
KCND2	-0.621888	0.0144	0.227	0.562	0.755951	0.0656686	1.21255	0.0724063	0.452498	0.351056	0.38066	0.589559
ZRANB2	-0.0596143	0.699	0.187	0.375	-0.0717307	0.723517	0.9866	0.0785739	1.85111	0.0010815	1.04684	0.095448
NAA15	-0.26422	0.0741	0.833	0.206	0.158558	0.487363			1.088	0.0165366
IGF1R	0.117452	0.464	0.616	0.00125	0.368781	0.29573	0.53878	0.241256	0.775411	0.0504531	0.66615	0.249603
SYNCRIP	-0.476394	0.0191	-0.72	0.000255	-0.696467	0.0511132	1.21728	0.0479134	0.636881	0.121889	1.0157	0.123343
PCF11	0.305546	0.169	0.356	0.0366	0.247739	0.374356
KRAS	-0.38956	0.00451	0.345	0.0954	0.249002	0.28237	0.185235	0.751382	0.462041	0.31636	0.65168	0.310629
JAK1	0.108946	0.584	0.559	0.0773	0.786587	0.200337	0.9586	0.133021	0.260345	0.618705
USP7	-0.229687	0.195	-0.158	0.203	-0.196791	0.314945	0.490351	0.361281	0.346363	0.439477	0.9301	0.138226
FAM133B	0.289407	0.116					1.26314	0.020749	0.860745	0.0728003	1.18297	0.048468
LRP1B	-0.313333	0.109	-0.141	0.426	-0.255209	0.45479	0.814711	0.204741
CDK13	-0.062312	0.678	0.194	0.134	0.352509	0.17336	1.216	0.0158463	1.01574	0.0294126	1.12018	0.058107
BBX	0.0955414	0.606	0.405	0.0789	0.737312	0.201722			1.67826	0.002249	1.26143	0.041588
MTF2	-0.260453	0.0945	-0.43	0.104	-0.508332	0.116761	0.504293	0.418044	1.17515	0.0514794	0.94635	0.142076
VCPIP1	-0.256176	0.0784	-1.31	0.00677	-0.300174	0.39919
AMER2	0.41508	0.0181	0.706	0.00256	-0.255406	0.466906	1.59661	0.013415	1.59408	0.0095098	2.17525	0.001139
ZYG11B	-0.429001	0.00287	-0.107	0.658	0.353954	0.138115	0.94024	0.161618	0.356379	0.448309	1.29296	0.05029
MAF	0.650472	0.00554	0.543	0.014	-1.13686	0.0378041			-0.144493	0.740121	0.38885	0.516167
GRIN2B	-0.6253	0.0286	0.374	0.537	1.43594	0.0317734
NLGN1	-0.72936	8.71e-05	0.0271	0.887	0.582322	0.167757
CSPP1	0.351533	0.121	0.278	0.0769	-0.330027	0.421644			1.61219	0.0044887	0.85271	0.203135
POMC	-0.328323	0.203	-0.286	0.611	0.704696	0.199817	0.702615	0.226112	0.621137	0.288091
NEFL	-1.14405	0.0107	-0.992	0.177	-0.632393	0.517536			0.384643	0.64688	0.51979	0.513212
KIF5A	-0.392079	0.148	-0.382	0.226	0.429769	0.211258	0.31135	0.553279	0.271828	0.690055	0.049	0.937085
MAL	0.397158	0.1	-0.282	0.292	-0.65998	0.0490197			0.759697	0.125937
SMARCA1			-0.266	0.199	0.152875	0.536179	0.32282	0.589904	0.222998	0.614696
ALCAM	-0.196108	0.378	0.304	0.243	-0.173394	0.531151	0.441883	0.45807	0.178812	0.772429
ERMN	0.236878	0.279	-0.125	0.45	-0.546185	0.0478964					2.11754	0.001471
NRIP3	-0.867699	0.00275	-0.896	0.0378	-0.209608	0.741499	0.286319	0.712122	0.905059	0.251485
ZFHX3	0.043614	0.772	-0.642	0.209	-0.168331	0.450591	0.948858	0.072617			1.03776	0.082139
NSA2	-0.220223	0.155	0.165	0.272	-0.00294101	0.987053	0.496091	0.341009	0.631942	0.135103	0.55049	0.362346
DNM3	-0.234642	0.29	0.645	0.0262	0.307331	0.441097	0.325642	0.614116	0.54186	0.312063	0.54185	0.418138
PSMC1	-0.277491	0.0159	-0.184	0.116	0.054059	0.796878	0.217778	0.67042	0.354422	0.436739	0.70966	0.259195
ZDHHC20	0.78356	0.0232	0.351	0.0996	-0.337635	0.333272	0.695219	0.220569	1.33442	0.0193053	1.05465	0.099514
RBMS3	-0.413138	0.00481	-0.855	0.0951	-0.639874	0.0957851	1.0735	0.054853	1.14157	0.0100134	1.17213	0.09362
CIT	-0.0914214	0.598					0.56734	0.271067	0.353267	0.423735	0.52725	0.366578
AGAP1	0.0819727	0.624	0.372	0.0124	-0.189492	0.445671	0.709916	0.262291	0.989813	0.0662416	1.33591	0.03748
ZFYVE9	0.0886341	0.659	-0.302	0.103	0.382568	0.194377	0.936797	0.0590982	1.11711	0.0252448	1.05384	0.085975
CDK14	-1.21491	0.000109	-0.759	0.00258	-0.316036	0.265866	0.412597	0.49964			0.41266	0.503888
SET	0.00418918	0.971	0.285	0.0478	-0.0376805	0.831894	0.862829	0.20243	1.16911	0.0594481
PLP1	0.13388	0.333	0.012	0.934	-0.475389	0.0450684
AKAP11	-0.0669895	0.702	-0.21	0.167	-0.338066	0.199373	0.611939	0.31777	1.03475	0.0213977	0.7007	0.275234
MPP6	-0.432506	0.0678	-0.598	0.131	0.600779	0.106976			0.346721	0.501776
PPP2R5E	-0.379255	0.000909	-0.135	0.356	0.245931	0.232973	0.707169	0.172348	0.85345	0.0461225
LHFPL3			0.109	0.71	0.127459	0.838017	0.947907	0.118069	1.85315	0.0015509
ANKRD17	-0.309241	0.141	0.292	0.0593	0.190264	0.321552	0.957039	0.0978293	1.11207	0.0354737	1.0971	0.072625
TTBK2	-0.0950231	0.547	-0.388	0.0479	0.311401	0.166666	0.198141	0.666795	-0.037671	0.9309
HSPA4	-0.39603	0.0453	0.236	0.359	1.37463	0.00172613	0.36702	0.561116	0.647094	0.204859	1.05567	0.128791
PEX5L	0.0469555	0.821	0.793	0.00113	-0.6948	0.130771	1.26664	0.0121876	1.03029	0.0244455
MPP5	0.176445	0.224	0.195	0.179	-0.0794836	0.68849	0.701441	0.267771	1.97282	0.0023196	1.13819	0.088876
ANLN	0.721619	0.00976	0.21	0.261	-0.30738	0.46012	1.61093	0.0031925			1.68066	0.013123
ACSL3	-0.447477	0.0344	-0.312	0.083	0.296875	0.285838	0.973424	0.175171	1.2289	0.0059625	0.9576	0.162247
ITGB8	0.0491419	0.857	0.603	0.114	0.694455	0.131834					1.25253	0.065977
GNL3L	0.363039	0.0515	0.405	0.114	-0.40783	0.424875	0.794082	0.149498	0.651505	0.184747	1.09366	0.102527
TENM1	0.0997044	0.574	-0.574	0.296	0.304655	0.536986
CXXC4	-0.498396	0.00403	-0.147	0.369	-0.676287	0.17325	1.07636	0.0932799	0.793005	0.124801	0.70645	0.259826
TAB2			0.197	0.163	0.544083	0.304085	0.448226	0.383452	0.398256	0.307789	0.35398	0.550838
KIF2A	-0.131722	0.494	-0.459	0.00451	-0.431093	0.0906755
WWP1	-0.165539	0.288	-0.133	0.289	0.123713	0.520801	0.486588	0.412425	1.06166	0.0332198	0.49291	0.42857
ZCCHC7	-0.329183	0.0346	0.265	0.186	-0.218618	0.377945	0.93803	0.0774292	0.83717	0.0399378
STOX2	-0.0873878	0.603	0.293	0.047	-1.28132	0.0179077	1.0619	0.0609404	1.01974	0.021879	0.54815	0.400615
CHD6	-0.0806176	0.577	0.876	0.14	-0.129945	0.596215	1.08024	0.060362	0.932482	0.045595	0.85168	0.163592
SETD2			0.606	0.000218	0.0504438	0.839267	0.426925	0.471309	1.01127	0.0191177
KRIT1	-0.061647	0.802	-0.515	0.0924	-0.318011	0.512671	1.08283	0.0851477			1.23622	0.053962
VPS13C	-0.326149	0.104	0.471	0.00947	0.496128	0.142197	1.62296	0.0064705	1.41848	0.0024728	1.66281	0.009056
KCNQ3	-0.878538	0.00422	-1.03	0.0368	0.511032	0.424482			-0.059941	0.912751	0.953	0.100706
CHD9	-0.0754492	0.632	0.398	0.00747	0.568683	0.194385	1.83512	0.0089661	1.62658	0.0021151	0.66142	0.27932
PDS5B	-0.333371	0.0451	0.473	0.0412	-0.554423	0.246942	1.1529	0.0445928	1.11792	0.0620456	0.63184	0.357304
NEMF	-0.712894	0.0527	0.284	0.143	-0.272495	0.217235	1.39952	0.0257846	0.962849	0.0324544	1.52502	0.028874
CD2AP	-0.0181151	0.953	0.594	0.0783	-0.934587	0.100432					0.80417	0.211131
MIER1	0.0768031	0.607	0.0972	0.378	-0.235801	0.27605	1.11248	0.0589703	1.11956	0.0128493	1.42428	0.031353
FXR1	0.133589	0.406	0.47	0.00402	0.462349	0.0394811	0.493571	0.282782	0.930282	0.0323852	0.76967	0.188165
SLK	-0.231621	0.224	-0.419	0.0618	-0.331612	0.273442	0.708683	0.221532	1.01762	0.0222249	1.33812	0.032871
DPP8	-0.318446	0.0345	-0.81	0.0354	-0.160739	0.481221	0.627542	0.236048	0.689098	0.10163
UBR5	0.0525261	0.672	0.277	0.065	-0.088418	0.714501	1.05753	0.0811258
OPA1	-0.809299	0.00152	-0.666	0.00294	0.156909	0.595605	0.381847	0.511142	0.057762	0.908833
ABCA5	-0.484882	0.00829	-0.248	0.221	-0.226351	0.339826	1.03418	0.0823367	0.828355	0.0539249	0.708	0.246983
HUWE1	-0.27336	0.0423	0.961	0.0119	0.279201	0.152761	0.90275	0.108021			1.27762	0.039352
PDZD8	-0.4109	0.0133	-0.389	0.00338	0.436561	0.0879014	-0.108878	0.843795	0.608056	0.211946	0.72287	0.253688
EP300	0.509309	0.00746	0.219	0.349	-0.226484	0.336003
MEIS2	-0.171818	0.55	0.478	0.00381	0.366701	0.33803	0.516016	0.392728	1.76843	0.0012363	0.71796	0.233502
GRIK2	0.781441	0.016	1.07	0.0667	-0.915904	0.0393622
CHIC1			-0.521	0.0265	0.116638	0.662909			0.6798	0.204611
MYO6	0.245308	0.225	-0.175	0.404	-0.125044	0.579786	1.26677	0.0274001	1.78565	0.0003066	1.37934	0.028139
TNIK	-0.473577	0.0322	-0.294	0.21	0.479817	0.15155			0.82793	0.0485273
MDGA2	-0.591798	0.0135	1.14	0.0417	0.244862	0.728031
PHF14	-0.865055	0.0152	0.834	0.000304	-0.688248	0.137099	0.579713	0.27087	0.736676	0.0980397	1.23975	0.039488
SETX	0.0375699	0.77	0.273	0.0428	-0.314907	0.261275			0.990195	0.0548713	1.15752	0.067142
PPARGC1A	-0.753162	0.000815	0.992	0.069	0.52231	0.236121			0.898846	0.082621	-0.14801	0.816936
SMC5	-0.0598416	0.856	0.198	0.621	-0.269854	0.339311	0.673827	0.221918	1.17123	0.0063543	0.82928	0.183725
ATF2	-0.128712	0.352	-0.163	0.361	0.316353	0.193935
ZC3H13	0.161775	0.236	-0.319	0.00978	-0.560099	0.158397			1.51256	0.0072138	1.65562	0.017199
SETD5			0.302	0.0529	1.0707	0.1655
MYSM1			-0.658	0.0877	-0.194815	0.479911
CEBPZ	-0.305245	0.149	0.0325	0.846	-0.0598576	0.834777	0.838678	0.1003
ANKRD26	-0.675772	0.00922	0.583	0.0419	-0.311461	0.376817
GMPS	-0.180353	0.193	0.138	0.454	0.579168	0.0405645			0.209288	0.6229	1.10423	0.08066
LARP4	-0.164021	0.316	0.288	0.0288	0.751953	0.00578198	0.611733	0.290337	0.727954	0.118415
ITPR1	-0.763201	0.000805	0.446	0.0339	1.65628	0.00992325	1.42565	0.0230944	0.158119	0.764046	0.67605	0.285691
GABRA1	-1.26157	0.0455	-0.173	0.842	0.974923	0.354253	1.95161	0.0114204	1.24335	0.0903647	0.47733	0.478266
BMPR2	-0.397192	0.0327	0.465	0.0493	0.121671	0.640877	0.533075	0.386847
DNAJC3	-0.131216	0.5	0.288	0.0364	0.489644	0.305758	0.621039	0.323873
FZD3	-0.678829	0.00169	0.173	0.353	0.785108	0.00783661	1.65548	0.0143035			0.66205	0.269281
DYNC2H1			-0.464	0.0388	-0.455383	0.278657
CDC73	-0.182979	0.276	0.0467	0.712	0.310029	0.133381	0.858067	0.0879122			0.91128	0.115276
BDP1	0.136483	0.431	-0.36	0.118	-0.245437	0.237602	1.22961	0.0737605	1.64463	0.0024528
SUZ12	-0.0339802	0.807	0.695	0.136	-0.537048	0.496265	1.43682	0.0097325	0.942027	0.0701101	0.87231	0.182098
PTAR1			0.397	0.0207	0.204495	0.434193	0.841188	0.0935505	1.00819	0.0123722
CREBBP	0.476006	0.00116	1.6	6.56e-05	0.667218	0.0265421	0.915351	0.0731408	1.91678	0.0002927	1.46135	0.022838
YME1L1			-0.38	0.0228	1.11626	0.091619			0.473878	0.327318	0.82337	0.211356
FAT3			-1.01	0.131	0.484349	0.0818061			0.785173	0.149812
DZANK1			-0.281	0.225	0.239358	0.35846	0.480005	0.314869	1.0188	0.0235893	0.90701	0.164059
OSBPL6	-0.73742	0.00139	-0.322	0.0871	0.548618	0.0480314	0.875039	0.113294	0.664168	0.185011	0.49904	0.455923
SFR1	0.332529	0.131	-0.428	0.0825	-0.828279	0.0406341	1.04656	0.0521991	1.09447	0.0191573	1.07387	0.115547
FUBP1	-0.180488	0.361	0.611	0.00842	0.368361	0.203023	0.400873	0.540687	0.806927	0.108176	0.55185	0.399544
RABGAP1L	-0.440839	0.0529	-0.555	0.0021	-0.476739	0.119886	1.31761	0.0584808	1.24394	0.0067448	1.36666	0.024518
ARFGEF1	-0.205448	0.106	-0.333	0.0474	0.273813	0.241664	0.697496	0.214593	0.50338	0.245739
FCHO2	0.0412889	0.846	0.34	0.035	-0.207783	0.416616	1.19713	0.056992			1.68157	0.009737
SLF1	-0.135326	0.511	0.995	0.0445	0.328216	0.224958	0.849522	0.163256			0.74583	0.243547
NEDD4	-0.0468408	0.767	0.17	0.649	-0.663208	0.183266			1.19332	0.0081424	1.10735	0.076235
ADGRL3	-0.406407	0.0101	-0.196	0.199	0.458274	0.358746
GSPT1	0.0209766	0.833	-0.222	0.238	0.43888	0.226097			0.501883	0.346417
STAG2	0.0854478	0.716	0.324	0.0312	0.182259	0.333284	1.20768	0.0516948	1.20772	0.0087784	1.32737	0.051105
MLLT3	0.141997	0.475	0.49	0.0116	0.380145	0.3652			1.33962	0.0077089
ALKBH8	-0.357457	0.0131	-0.117	0.811	-0.0832014	0.810058
ASXL2	0.0940246	0.443	0.54	0.0104	0.87987	0.270586	1.18489	0.035434	1.09647	0.0091657	1.30332	0.039859
GENE SYMBOL	GSE26927 (SN)		GSE7621 (SN)		GSE20146 (GPi)		GSE43490 (LC)		GSE43490 (SN)		GSE43490 (dmX)
	Log2FC	P.Value	Log2FC	P.Value	Log2FC	P.Value	Log2FC	P.Value	Log2FC	P.Value	Log2FC	P.Value
Trend in ST data (M83 mice): Downregulated, Late stage
TUBA1A	-0.132572	0.5	-0.292	0.0612	-0.0731446	0.721723			0.305001	0.643871
ISCU	-0.481401	0.0274	-0.421	0.0494	0.116355	0.664803			0.230637	0.640946
PCSK1N	-0.137368	0.593	-0.154	0.43	0.252088	0.616381	0.462339	0.461361			1.30583	0.039226
ENO2	-0.553408	0.0521	-0.165	0.64	0.327732	0.321861
STMN3	-0.472419	0.041	-0.405	0.17	0.504993	0.303911			0.57293	0.324657	1.35194	0.032958
TUBB3	-1.336	0.0051	-0.774	0.00389	0.292815	0.399221
TPI1	-0.461376	0.0493	0.137	0.521	0.328411	0.212334	0.279118	0.583255			0.50495	0.431583
EEF1A2	-0.641841	0.0647	-0.505	0.271	-0.0764874	0.874998	0.10777	0.872124	0.450511	0.545774	1.62187	0.019757
ATP5E	-0.170445	0.091	-0.15	0.217	0.535537	0.0853497	0.796579	0.133886	1.22866	0.024685	0.96345	0.104356
FAIM2	-0.219982	0.246	0.126	0.494	0.131515	0.706152	0.418075	0.579768	0.206742	0.774348	1.3813	0.050773
RPL41	-0.482605	0.0497	0.045	0.689	-0.0606651	0.762345
MT3	-0.00599928	0.968	0.155	0.376	0.0033863	0.990634
MYL6	-0.0100209	0.928	0.326	0.229	-0.139449	0.653197	0.488116	0.393735			0.69826	0.243526
PODXL2	-0.299395	0.125	-0.361	0.0977	-0.1085	0.843729
SLC22A17	-0.0441041	0.769	0.167	0.414	0.705448	0.216384	0.566138	0.442407	0.256189	0.689688	1.25599	0.068567
AP2M1	-0.324901	0.0832	-0.192	0.376	-0.08577	0.691876	0.494605	0.464698	-0.058324	0.92634	1.42628	0.042614
UCHL1	-0.521829	0.128	-0.634	0.0984	1.23183	0.0109269
RAB3A	-1.36117	0.00403	-0.841	0.00346	0.298576	0.394346	0.064407	0.915484	0.001968	0.997784
TUBB2A			-0.865	0.00814	0.618069	0.0470664	0.563862	0.370121
GAA	0.370185	0.00657	0.266	0.0951	-0.166457	0.785616	0.513834	0.25372	0.315221	0.468539
NDUFA13	-0.299847	0.0526	-0.289	0.0747	0.0880973	0.765476			0.289752	0.632579	0.51382	0.397275
RPL28	0.328553	0.145					1.23477	0.0543015			0.8194	0.159619
ATP5D	-0.257886	0.117	-0.145	0.34	-0.162764	0.514428	1.28172	0.115785	0.440151	0.471946	1.00861	0.098887
UBC			0.0782	0.498	0.548347	0.0340224	0.550726	0.275367	0.443572	0.331847	1.11723	0.070877
UQCRQ	-0.0876039	0.434	-0.139	0.441	0.212897	0.508457
YWHAG	-0.524294	0.0654	-0.196	0.353	0.279786	0.175498
ELOB
GABBR1	-0.114049	0.629	0.246	0.174	0.323779	0.184605	0.984156	0.141742	0.121559	0.817718
PGAM1	-0.40788	0.205	-0.156	0.407	0.199215	0.371433	0.847616	0.166422	0.365163	0.464695	0.78105	0.225676
TUBB4B	-0.527051	0.0336	-0.638	0.00766	0.43496	0.163263	0.455051	0.48588	0.226838	0.655874	0.96504	0.147495
ATP5O	-0.233802	0.0275	-0.234	0.217	0.906081	0.200269
UQCR11	-0.141063	0.449	-0.248	0.0523	-0.545296	0.115681	0.496111	0.370451	0.711115	0.179822	0.79367	0.19108
NAT8L	0.133755	0.49	0.35	0.0919	0.0378442	0.912712			0.458217	0.30629	0.17026	0.787851
NDN	-0.155867	0.411	-0.347	0.126	0.127135	0.657938	1.10463	0.0857675	0.643559	0.237595	1.00066	0.158699
MDH2	-0.23006	0.185	-0.481	0.0104	-0.0803834	0.76148	0.425122	0.490957	0.332267	0.547536	0.77864	0.217681
GRINA	-0.32711	0.0221	-0.0963	0.512	0.27245	0.578471	0.297449	0.655444	-0.028119	0.954568
MAP1LC3A	-0.447897	0.0321	-0.858	0.0016	0.318439	0.110667	0.229222	0.714501	0.351181	0.591619	1.04505	0.090414
MAGED1	-0.47732	0.0176	-0.668	0.0171	0.00441594	0.988999			0.244619	0.669058	0.85922	0.181989
PGK1	-0.356388	0.191	0.583	0.121	0.53314	0.0641618	0.492256	0.391819	-0.231651	0.684477	0.76182	0.230769
COX6B1	-0.153624	0.134	-0.154	0.353	-0.0459008	0.858173			0.531357	0.28642
CALR	0.171511	0.288	0.618	0.00505	0.373632	0.253719	0.789387	0.128112	0.376491	0.380763	0.99479	0.089854
RPS15A	0.111872	0.463	0.401	0.0562	0.177793	0.445145	0.81196	0.142523	0.76705	0.12276	0.84515	0.173216
COX7A2	-0.101892	0.453	-0.0554	0.715	-0.0299603	0.889355			0.481069	0.297121	0.37996	0.517257
GNG3	-1.0415	0.0046	-0.827	0.0688	0.0699138	0.883005
COX5A	-0.165263	0.239	-0.373	0.204	0.835915	0.0510651	1.04869	0.12117	0.731024	0.228862	0.41491	0.530148
NDUFS7	0.183573	0.149	0.47	0.373	-0.739544	0.106122	0.59578	0.289136	0.539647	0.326244	1.00209	0.094773
NDUFB5	-0.170605	0.175	-0.209	0.146	0.119966	0.668483					0.63077	0.373111
RPL34	-0.233592	0.183	0.0974	0.438	-0.18319	0.31107	0.828158	0.130382	0.73637	0.116852	0.11729	0.841378
RPS21	-0.00378594	0.981	0.763	0.0285	0.553047	0.065377			0.967833	0.0587737	0.48614	0.397785
COX4I1	-0.182263	0.0977	-0.571	0.00193	0.639552	0.322429	0.582701	0.213796	1.11622	0.0120081	1.8133	0.015688
NDUFB8	-0.182899	0.117	-0.159	0.286	0.16015	0.534385
RPL8	0.0747366	0.597	0.109	0.51	-0.0749762	0.77241
COX6C	-0.22129	0.103	-0.201	0.269	-0.00197862	0.994406			0.806271	0.11311	0.49525	0.400556
RABAC1	0.0698128	0.549	-0.0402	0.801	0.224251	0.559708
RNF187			-0.824	0.13	-1.31507	0.0763541	0.862051	0.18518			0.9353	0.140834
RPLP1	-0.0555783	0.703	0.314	0.449	-1.40802	0.0281868
TUBB4A	0.381673	0.0425	-0.0221	0.922	0.0579617	0.865416	1.1116	0.0480834	0.56764	0.324983	1.66565	0.014295
SOD1	-0.179696	0.0483	0.0165	0.914	0.229004	0.312198	0.141279	0.791652	0.317474	0.536947	0.64265	0.302722
TUBA4A	-1.15663	0.000448	-0.435	0.108	0.572614	0.0437902	0.416226	0.454344	-0.043391	0.943352	0.52088	0.443319
ATP6V0C	-0.289769	0.142	-0.2	0.316	0.365061	0.260837	0.553931	0.4402	0.221538	0.757331	0.99563	0.118614
CRYAB	0.138964	0.44	0.432	0.00522	0.327714	0.19304	1.35663	0.0108541
PFN1	0.319121	0.0592	-0.158	0.314	0.014806	0.959535	0.575669	0.319689	0.299168	0.559574	1.19547	0.044576
FKBP8	0.0793659	0.602	0.219	0.448	-1.59324	0.0144543
ATP5L	-0.286104	0.0615	-0.171	0.247	0.0642283	0.791192	0.724435	0.28037	0.392053	0.452976	0.27032	0.654433
ATP5G3			-0.292	0.186	-0.246307	0.434851	0.588162	0.339663			0.50216	0.445254
UQCR10	-0.353622	0.168	-0.187	0.227	-0.639074	0.145485	0.724612	0.244787	0.14233	0.779284	0.15396	0.817537
COX6A1	-0.0148678	0.91	0.189	0.601	-1.00087	0.191144
ARF3	-0.217684	0.112	-0.477	0.0285	0.387351	0.186725	0.748933	0.196174	0.675919	0.193624	0.96384	0.105259
RPS11	-0.067685	0.547	0.0466	0.84	-0.0332129	0.867955
NDUFB2	-0.093172	0.357	0.266	0.215	0.254559	0.447711
APBB1	0.283028	0.143	0.0438	0.773	-0.415485	0.518427	0.649937	0.329913	0.339544	0.524311	1.63284	0.016696
RPL35A	0.0161292	0.9	-0.152	0.245	1.23524	0.193354
ATP9A	-0.64429	0.00511	-0.198	0.266	0.117003	0.695397			0.361118	0.393622
STMN1	0.226639	0.125	-1.76	0.0138	-0.280449	0.356331
MTCH1	0.0191773	0.842	-0.0592	0.65	0.426498	0.0838914	0.42153	0.582375	-0.627546	0.355035	1.25161	0.082512
ACTG1	0.366938	0.108					0.920721	0.157415	0.86683	0.119555	1.27426	0.050231
PRKAR1B	-0.662821	0.0893	-0.771	0.0766	-0.779296	0.0887085	0.402996	0.544587	0.323235	0.669127	1.28191	0.068276
VAMP2	-0.443669	0.12	-0.445	0.0728	0.0984854	0.741344	0.40588	0.43648			1.47325	0.022832
RPS19	-0.0406839	0.766	0.38	0.182	0.818052	0.0471027	0.752029	0.137446
RPL11	0.0927633	0.433	-0.0772	0.552	-0.289396	0.201926
UQCRC1	-0.299495	0.106	-0.184	0.403	0.345586	0.558298	0.481595	0.341555	0.0749	0.88515	0.73223	0.230309
RPL32	-0.187535	0.381	0.142	0.287	-0.131444	0.457006
RNASEK	-0.155773	0.232							0.721901	0.17232	1.30947	0.046883
ATP6V0B	-0.134061	0.361	-0.0641	0.766	0.316105	0.37306					0.94222	0.12131
OTUB1	-0.179488	0.342					0.804099	0.169234	0.058067	0.91955	1.12341	0.087099
RPL37A	-0.375214	0.0777	0.196	0.349	-0.13026	0.513448
RPL18A	0.180919	0.221					0.642911	0.300485	0.647908	0.349362	0.69959	0.282795
FASN	-0.0426917	0.806	0.314	0.141	-0.998934	0.170746
PTOV1	0.234293	0.0271	0.285	0.0757	0.282079	0.313078	0.727114	0.278712	0.514285	0.324686	1.67363	0.014711
RPS15	-0.581688	0.0739	-0.901	0.053	0.171696	0.644457
TMX2	0.0880604	0.44	0.141	0.385	0.0863778	0.721683	1.08482	0.0574174			1.13823	0.069653
SYNGR1	-0.698931	0.0052	0.443	0.0738	0.707126	0.259949	0.66371	0.185437	0.616568	0.188664	0.84314	0.150394
FAU	0.0121492	0.92	0.0047	0.974	-0.109265	0.603877					0.53535	0.359443
RPS10	-0.0173209	0.886	0.149	0.431	0.134878	0.582721	0.881568	0.0921155	0.531783	0.320126	0.75961	0.199279
HINT1	-0.224902	0.183	-0.257	0.175	-1.85503	0.00836853
UQCC2	-0.251522	0.0866	0.126	0.543	-0.293115	0.578459	0.415852	0.429098	0.496134	0.317535	0.68198	0.25353
RPL27A	0.0596354	0.754	0.345	0.0402	-0.0984961	0.613508	1.02566	0.059951	0.581412	0.164424	0.97338	0.102443
DYNLL1	-0.0311991	0.783	-0.111	0.492	0.238645	0.453176	1.05415	0.0753343
MRFAP1	0.00551645	0.949	0.035	0.73	-0.0383737	0.811672	0.76856	0.225845	-0.155281	0.762157	0.81136	0.232768
RPS12	-0.0858851	0.472	-0.0662	0.616	-0.160109	0.417445	0.250262	0.632802
RPL30	0.0927549	0.498	-0.0227	0.871	-0.165439	0.378697	1.03162	0.0543886	1.18622	0.0156563	1.02426	0.08277
EEF2	0.0512731	0.648	-0.156	0.149	0.143047	0.691137	0.642676	0.29218	0.305196	0.573144
REEP5	-0.294838	0.0563	-0.618	0.0121	0.206464	0.420838	0.608829	0.351418			0.44426	0.503486
RPS17	0.104064	0.537	0.0656	0.639	-0.0968645	0.634481					0.47315	0.404786
TAGLN3	-0.917135	0.0229	-0.623	0.141	-0.05367	0.92877			0.324338	0.724252	0.49271	0.543546
HSPE1	0.0502949	0.758	0.402	0.0543	0.521555	0.111973
TMEM130	-1.0794	0.0263	-0.908	0.0633	-0.460509	0.563609
NME1	-0.540788	0.0252	-0.288	0.256	0.316963	0.438962	0.61224	0.274198
QDPR	0.107494	0.385	0.364	0.0359	0.374233	0.238035					1.20795	0.048898
PRDX2			-0.494	0.139	0.406891	0.210154	0.526723	0.425537	0.264923	0.646535	0.88547	0.172839
NDUFA4	-0.162356	0.174	-0.235	0.151	0.0735185	0.725386	0.756135	0.201545	0.486229	0.379302	0.13064	0.830855
COPS9	-0.107403	0.48	0.931	0.043	-0.505906	0.29884					0.70225	0.239078
NDUFS8	-0.0274141	0.822					0.65123	0.274479	0.6161	0.285731	1.05358	0.086137
NDUFC1	-0.20764	0.11	0.246	0.241	0.2776	0.377534
PTPRN	-1.21314	0.02	-1.07	0.0165	0.405224	0.578331
PTPRS	0.0930475	0.623	-0.35	0.117	-1.71592	0.0227483
CHCHD2	-0.230943	0.0209	-0.34	0.11	0.113097	0.631233	1.1597	0.0470314	0.885517	0.0920018	1.13798	0.083933
RPL36A	-0.179167	0.386	1.4	0.0227	-0.149049	0.823981	0.536672	0.324727			0.30965	0.606135
SCN1B	0.192196	0.527	0.398	0.119	0.152766	0.587802
CALM3	-0.369514	0.0461					0.029223	0.958106	0.177514	0.763446	0.45423	0.460005
GOT1	-0.444654	0.0734	-0.254	0.505	0.321379	0.321803	0.741491	0.287327	0.417594	0.526275	0.38703	0.596298
NDUFA2	-0.214218	0.127	-0.362	0.0217	-0.240911	0.276492	0.592497	0.243136	0.401957	0.422453	0.64578	0.265273
PPP2R1A	-0.410071	0.00405	-0.251	0.17	-0.190329	0.356555	0.302222	0.594151	-0.008387	0.988219	0.99475	0.107789
TMSB10	0.0135828	0.917	0.0283	0.868	0.042655	0.874478					0.34842	0.558391
NRSN2	-0.478417	0.0315	-0.0013	0.995	0.025203	0.966447	0.729093	0.227888	0.839132	0.0540558	1.30451	0.039329
LYNX1	0.446442	0.0809	-0.396	0.146	-0.213318	0.423279	0.678727	0.164252	0.620686	0.305914	1.15942	0.063155
MYL12B	-0.183537	0.192	-0.315	0.0978	-0.198374	0.402233	0.502501	0.340258	0.520866	0.247922	0.48247	0.430728
NPDC1	-0.030438	0.827	0.011	0.943	0.208189	0.510481					1.18414	0.047969
ABHD12	0.508609	0.00347	-0.204	0.279	0.186083	0.452569	1.05885	0.101689	0.22016	0.630442	1.27466	0.064125
SULT4A1			-0.552	0.236	0.161856	0.752722	0.334867	0.658321
CCT7	-0.00976899	0.936	0.122	0.475	0.394375	0.118445
RNF208	-0.678667	0.0695	0.4	0.257	-0.381866	0.587444	0.759636	0.182107	0.25745	0.627902	0.99084	0.114302
TPT1	0.158049	0.243
PSMB4	-0.152825	0.312	-0.717	0.0142	0.143811	0.543089			0.398215	0.393769	0.27068	0.6606
CALY	-1.06981	0.0222	-0.826	0.132	0.387684	0.352235	0.300338	0.628215	0.342332	0.657164	0.9734	0.153545
BEX2			-0.348	0.1	0.144714	0.58356
OAZ1	-0.0790888	0.456	-0.147	0.425	0.264006	0.308981
YPEL3	0.274774	0.106	0.377	0.0082	0.613709	0.123032			0.682156	0.258955	1.23361	0.055494
NISCH	-0.103542	0.431	-0.457	0.33	0.134176	0.529237	0.838811	0.159237	0.424784	0.404118	0.62575	0.302002
NME2	-0.696232	0.0748
HSP90AB1	-0.205703	0.227	0.301	0.151	0.690522	0.0239761	0.312402	0.640146	0.841273	0.208889	0.98946	0.125785
PEBP1	-0.127428	0.189	0.082	0.528	-0.134659	0.544634
CYC1	-0.153214	0.221	-0.261	0.234	0.48059	0.192419	0.948423	0.0979709	0.425249	0.429554
BEX3	-0.440126	0.00694	-0.267	0.123	0.065981	0.73917
CPE	-0.38309	0.021	-0.0392	0.8	0.663946	0.0241588
NDUFV3	0.182347	0.356	-0.123	0.46	-0.331712	0.165302	0.613143	0.223524	0.75529	0.122095	0.86631	0.126813
STX1B	-0.485069	0.0625	-0.456	0.207	-0.269437	0.724188	0.191479	0.723433	0.656417	0.246504
NCS1	-0.587303	0.0237	-0.358	0.146	0.908908	0.0645185	0.159442	0.754938	0.036507	0.93978	0.39678	0.509874
SLC25A3	-0.254455	0.0649	-0.35	0.0426	0.178589	0.522439	0.282296	0.614561	0.134001	0.781524	0.17278	0.773442
ATP5F1	-0.34863	0.035	-0.726	0.0045	0.315554	0.246357			0.730009	0.129272	0.72814	0.251129
NENF	0.386618	0.136	-0.42	0.00712	-0.305262	0.207084	0.907658	0.064901
GLO1	-0.491803	0.00351	-0.154	0.278	0.100976	0.699905	0.934539	0.173064
SNRPN	0.0599765	0.708	0.09	0.747	-0.350957	0.424384	1.14081	0.0839419	0.509778	0.399528	0.99775	0.159213
RPS20	0.103808	0.402
RPS16	-0.0582303	0.67	0.173	0.163	-0.486213	0.229236			0.582692	0.295532	0.46055	0.442354
ZWINT	-0.0852912	0.643	-0.495	0.0418	-0.462993	0.102029			0.768623	0.141677
PSMB3	-0.0286191	0.859	-0.139	0.358	-0.216731	0.347431	0.078519	0.903766	0.233062	0.682397
RPL18	0.227108	0.118	0.0776	0.613	0.558847	0.315611	0.921351	0.0884498	0.71229	0.185996	0.79453	0.190848
UBL5	-0.14519	0.246	-0.208	0.289	0.132578	0.691262	0.684306	0.197258	0.490436	0.336832	0.76788	0.199344
RPL22L1			0.0195	0.923	-0.142166	0.671097			0.527407	0.22195	0.75616	0.215685
RPL10	0.45637	0.128					0.517968	0.296281	0.687375	0.155134	1.13093	0.066437
CTSD	-0.149785	0.381	0.0685	0.652	0.365556	0.177978
RAN	-0.358826	0.0805	-0.0862	0.587	0.334585	0.326547	0.944227	0.215727	0.238305	0.637988	0.59822	0.398751
NDUFS6	-0.0230708	0.829	-0.185	0.125	-0.150131	0.56424	1.07172	0.0503874	0.566128	0.260708	0.7989	0.195939
NDUFA6	-0.256963	0.0698	-0.144	0.221	-0.110375	0.724062			0.371074	0.442314	0.45879	0.478358
NDUFA8	-0.21878	0.0917	0.000754	0.997	0.0316598	0.915379					-0.04904	0.939448
RPS23	-0.407496	0.159	0.0795	0.517	0.288244	0.42049			0.740845	0.146857	0.34015	0.582187
LY6H	-0.233108	0.508	-0.323	0.237	0.157329	0.654893	0.070823	0.915211	0.360901	0.612743	0.64856	0.323578
PINK1	-0.193221	0.0874	-0.435	0.00432	-0.0638321	0.744578
UBE2V1	-0.429539	0.00873					0.959657	0.112535	0.912438	0.0771431	0.76598	0.248584
MLF2	-0.0290395	0.834	-0.154	0.29	0.0748961	0.733786	0.801311	0.193438	0.555121	0.326104	1.3007	0.044154
LGI3	0.46416	0.0178	0.0409	0.809	-0.519458	0.324999	0.773582	0.12799	0.402283	0.380763	0.86187	0.167215
TOM1L2	-0.170358	0.306	-0.347	0.0117	-0.693668	0.295023	0.677109	0.183249	0.704521	0.120656	0.85107	0.138364
SCG2	-0.874368	0.0588	-1.38	0.00679	1.26458	0.0438864
RPLP2	0.0709642	0.602	-0.246	0.6	0.314988	0.358172
SCAMP5	-0.625509	0.0118	0.613	0.196	0.326004	0.368483	0.518225	0.26974	0.262808	0.566553	0.43341	0.447316
STK25	-0.0298677	0.836	-0.00245	0.987	-0.110385	0.665014	0.59882	0.282425	0.153443	0.75739
CLIP3	-0.496702	0.00593	-0.601	0.0007	0.149922	0.645497	0.633263	0.256394	0.760917	0.147767	1.53057	0.015843
VGF	-0.145194	0.798	-0.214	0.382	-0.120532	0.786255			0.768316	0.139048	1.32544	0.020913
SYNGR3	-1.34708	0.0192	-1.08	0.0343	-0.288734	0.7011	0.053119	0.934005	-0.029174	0.969561	0.92342	0.166665
ATP6V0E2	-0.365872	0.0329	-0.574	0.00783	-0.261517	0.348722	1.66273	0.0169914	0.636299	0.293639	1.58161	0.022493
YWHAQ	0.137915	0.199	-0.0945	0.55	-0.106524	0.67916	0.56485	0.307262	0.553703	0.234943
RPL31	-0.100002	0.436	0.401	0.123	-0.139213	0.483702	0.780841	0.164875	1.0713	0.0251864	0.77616	0.207235
MORF4L2	-0.120693	0.591	0.0867	0.516	1.02259	0.137503
RPL27	-0.0220227	0.839	-0.0654	0.61	-0.0190893	0.91782	0.553188	0.262959			0.59267	0.306474
RPS5	0.129897	0.403	-0.118	0.462	0.0669448	0.773762	0.670729	0.183196	0.302629	0.520787
ATP5H	-0.234267	0.0361	-0.169	0.278	-0.251077	0.60215	0.600335	0.226472	0.485076	0.290686
SNAP47	-0.208761	0.263	0.11	0.341	0.115296	0.549554	0.506478	0.355466	0.402927	0.401801
FAM173A	0.272273	0.0209	-0.123	0.489	0.0466275	0.911735	0.769738	0.151572	0.327068	0.508131	0.95879	0.119852
NDUFB11	-0.0623679	0.681	0.0237	0.871	0.106532	0.614391
RPL10A	-0.14709	0.472	-0.0606	0.649	-0.579218	0.0138139	0.575787	0.27551	0.491585	0.283129
CLTA	-0.265492	0.101	0.607	0.0428	0.522838	0.431199	0.610282	0.267678	0.755236	0.113706	0.76403	0.214668
PLEKHB2	-0.403866	0.0931	-0.36	0.0579	-0.760797	0.37801	1.02881	0.204864	0.539798	0.442427	0.67217	0.286914
HAP1			-0.567	0.0492	0.521718	0.12526
TSPAN3	-0.205612	0.142	-0.428	0.0696	0.774625	0.326943					0.30341	0.641455
IDH3B	-0.217899	0.155	-0.316	0.13	0.0958889	0.588902	0.592899	0.360616	0.047703	0.940513	0.97488	0.171175
NDUFAB1	-0.306895	0.032	-0.256	0.24	-0.043699	0.890842			0.195771	0.746144
SARAF	-0.0547426	0.582	0.317	0.382	0.116915	0.511757	0.970075	0.191818	-0.385776	0.538534
RPS3	0.249644	0.15	0.251	0.205	-0.0688202	0.722541	0.791842	0.159449	0.731509	0.214542	0.40363	0.495869
CDS2	-0.4594	0.0214	-0.433	0.0466	0.53468	0.0343536	0.51935	0.397404	-0.137053	0.807668	0.7349	0.264877
NDUFA7	-0.394495	0.0458	-0.457	0.00838	-0.289004	0.416802	0.952721	0.0942943	0.698534	0.176471	1.18121	0.056376
CCT5	0.0129918	0.928	0.378	0.06	0.334474	0.362458					0.69404	0.286924
ATP6AP1	0.0578219	0.631	0.00461	0.983	0.136724	0.700505	0.755158	0.246832	0.269181	0.580373	0.91018	0.19092
PFKP	-0.579847	0.04	-0.183	0.698	0.694973	0.047826
DDB1	-0.193072	0.0997	-0.366	0.025	-1.05185	0.050609	1.01991	0.0772619
UQCRH	-0.507113	0.00213					0.49294	0.38791	0.046838	0.930277	0.22982	0.710945
RPS13	0.0963325	0.48					0.411212	0.421577	0.856327	0.0551693	0.63972	0.289887
ATP6V0D1	-0.37879	0.106	-0.388	0.0823	0.205427	0.546294	0.39082	0.524271			1.08172	0.074449
CFL1	0.169489	0.111	-0.887	0.0732	-0.537228	0.253281	0.307282	0.625232	0.441227	0.448322	1.75746	0.011712
NDUFB7	-0.213815	0.142	-0.333	0.184	-0.17758	0.644567	0.426006	0.429434	0.434638	0.440314	0.71133	0.226271
SYP	-0.74824	0.0452	-0.289	0.58	-0.317076	0.508192	0.550318	0.38271	0.684509	0.344007
YWHAH	-0.175059	0.319	0.573	0.117	0.398495	0.207276			0.439275	0.492296	0.40959	0.577144
NDUFB6	-0.122057	0.351	-0.232	0.11	0.126277	0.683832	0.930311	0.13099			0.87685	0.170911
EPN1	0.169891	0.108	0.356	0.294	0.0541535	0.904482
MGST3	-0.0515538	0.702	-0.29	0.154	0.916925	0.0143878			0.430254	0.419988	0.52427	0.389952
RTN3	0.294751	0.129	-0.183	0.309	0.192027	0.660402	0.822606	0.21835	0.961055	0.0900174	1.40428	0.046861
AKR1A1	0.113859	0.525	-0.0681	0.787	-0.403028	0.284846	0.921053	0.111762	0.766564	0.104611
PARK7	-0.0192281	0.851	-0.0422	0.722	0.111966	0.591409					0.57378	0.346491
PRKACA	-0.315885	0.21	-1.2	0.0126	-0.485547	0.351637	0.339749	0.599819	0.082495	0.8841	1.01287	0.086133
GNB1	-0.00415376	0.967	-0.254	0.0994	0.227192	0.296408	0.397499	0.542252	0.9043	0.0660465	1.55393	0.025497
RPL3	0.016377	0.878	0.18	0.259	-0.14433	0.506342	0.824643	0.171108	2.48758	0.0166689	0.87343	0.165155
CX3CL1	-0.383832	0.0333	-1.03	0.086	-0.161684	0.660066	1.21359	0.0212415	0.477242	0.321258	0.83878	0.164427
EIF3K	-0.224871	0.131	-0.439	0.00325	0.571169	0.101621	1.89014	0.0410505	0.558194	0.244058	0.61823	0.281158
TBCB	0.133972	0.269	-0.145	0.312	-0.211988	0.496696	0.402285	0.462415	0.749356	0.138314	1.35457	0.027912
VSNL1	-1.27486	0.0301	-0.899	0.297	0.757982	0.318391
PNMAL2			-0.568	0.281	0.0786447	0.908112	0.546595	0.372167	-0.065401	0.923559
SUCLG1	-0.115713	0.282	-0.165	0.474	-0.599472	0.305931			0.758894	0.11585	1.19887	0.062493
AP2A1	-0.420388	0.0161	-0.297	0.2	-0.959001	0.0674247	0.500419	0.358416
PFDN5	-0.0491462	0.635	0.0811	0.514	-0.290817	0.104616	0.646571	0.237825	0.892957	0.0943732	0.48718	0.438715
HAGHL	0.0767975	0.596	-0.134	0.447	0.0146152	0.968386	0.841527	0.178785	0.574194	0.371098	1.3975	0.024566
CAPNS1	0.0560113	0.704	-0.279	0.0516	-0.110383	0.776415	0.359104	0.549344	0.353806	0.545006	1.41511	0.028457
RPL13	-0.094452	0.671					1.00926	0.0520735	0.941094	0.0756229	0.92038	0.122264
FABP5	-0.605184	0.0427	-0.6	0.0316	-0.298627	0.296778	1.05645	0.113909	1.02934	0.0876507	1.07008	0.109353
ATPIF1	-0.511862	0.0217	-0.635	0.00292	-0.286215	0.187347					0.37342	0.533773
PLD3	-0.642408	0.0102	-0.532	0.0465	-0.687653	0.211294	0.355163	0.629439	0.192291	0.776309
ENHO	-0.159775	0.578	-0.435	0.237	-0.459522	0.146094	0.761138	0.213856
RPS27A	0.0461051	0.731	-0.348	0.0669	0.478169	0.436043	0.601439	0.217444	0.895535	0.0352311	0.89486	0.111667
DYNLRB1	-0.0504154	0.723	1.35	0.0295	0.4672	0.551778	0.642658	0.215821
GAS5			0.0516	0.807	-0.407905	0.230569	0.31205	0.526393	1.00696	0.0438005	0.34281	0.564223
CUEDC2	0.0537422	0.637	-0.114	0.384	0.465285	0.368591	0.938355	0.123884	0.443168	0.384444	0.96334	0.137979
ROMO1	-0.0987756	0.472	-0.191	0.193	-0.0497628	0.818239	0.300274	0.565548			0.41562	0.483307
NNAT	-0.263941	0.192	-0.151	0.591	0.164806	0.587822	0.946527	0.109327	0.553665	0.407391	0.4284	0.518831
GNB2	-0.13829	0.304	-0.114	0.373	-0.336127	0.476269	0.416799	0.534786	0.045779	0.937173	1.60609	0.013235
EEF1A1	0.0346827	0.782	0.107	0.4	0.648531	0.276193	0.852816	0.111339	1.01455	0.0173558	1.45579	0.037129
RPL23	0.0196826	0.882					0.677066	0.214775	0.821763	0.0712265	0.32244	0.594038
NDUFB10	-0.0615234	0.57	-0.216	0.0766	-0.282817	0.229324	0.435254	0.357586	0.189259	0.685706	0.46519	0.42246
ARL8A	-0.257313	0.547	-0.137	0.307	0.197338	0.392432
EIF4A1	0.116485	0.4					0.73657	0.257825	0.346297	0.487564	1.05081	0.114986
ERGIC3	-0.0914477	0.511	-1.11	0.038	-0.681347	0.291823			0.533438	0.288974
CSPG5	-0.181757	0.359	-0.148	0.473	-0.849006	0.152996
PRDX1	-0.00869318	0.942	-0.0457	0.734	0.170982	0.53146			0.465698	0.276241	0.69204	0.27562
GRCC10
NEDD8	-0.176897	0.279	-0.355	0.126	-0.0865559	0.718925	1.65279	0.0309842	0.234726	0.648797	0.60408	0.360504
RPL36AL	0.0847375	0.62	0.102	0.395	-0.119243	0.53554
TOMM7	-0.1157	0.275
CBARP	-0.0390991	0.837	-0.522	0.224	0.72246	0.323091
AP2S1	-0.119413	0.299	-0.21	0.162	-0.154001	0.491381	0.834398	0.206795	0.528169	0.434426	1.04553	0.118436
STUB1	-0.150604	0.237	-0.0777	0.606	0.232785	0.482518	0.332494	0.568021
ATP6V1F	-0.573753	0.00295
RPS14	0.0613466	0.591	-0.476	0.304	1.39455	0.0428481	0.250657	0.690271	-0.076699	0.918872	-0.42692	0.579159
SDHA	-0.300898	0.103	-0.312	0.156	-0.214666	0.411002	0.906384	0.146306	-0.403844	0.531911	0.84866	0.217113
COA3			-0.238	0.152	0.0763543	0.813114	0.970386	0.0683146	0.128145	0.824111	0.63969	0.317801
OLFM2			0.132	0.539	0.0238945	0.952914	0.416413	0.517243	0.309554	0.59563	1.22375	0.068901
PFN2	-0.327254	0.0321	-0.18	0.315	0.0774375	0.688301	0.623578	0.388614	0.232105	0.687709	0.09431	0.897695
EIF5A	-0.025705	0.858	0.149	0.595	-0.216939	0.449824	-0.145835	0.832437
TIMM8B	-0.353182	0.0623	-0.463	0.00352	0.273169	0.491273	0.193996	0.715019			0.28165	0.633545
PTGES3	0.153533	0.343	0.423	0.0112	0.537001	0.047452	1.03173	0.0959444	0.799178	0.122646	1.29413	0.050717
GPX4	-0.157033	0.252	-0.21	0.204	0.118207	0.54992
BSCL2	-0.631206	0.00563					0.257873	0.758996			0.72087	0.306502
PMCH	-0.851201	0.00316	-0.168	0.815	-0.27604	0.678365
ATP6V1G2	-0.530053	0.0243	-0.397	0.226	-0.520834	0.196498	0.647009	0.288348	0.077547	0.884363	0.32192	0.605891
ATP6V1B2	-0.501447	0.048	-0.701	0.0586	0.207575	0.511357	0.141304	0.861572
SIN3B	-0.34771	0.0687	-0.582	0.00571	1.57493	0.0212909	-0.417411	0.444646	-0.174414	0.75763	0.19962	0.742112
SLC6A9	0.847265	0.000586	-0.155	0.504	0.12631	0.683922
PENK			0.25	0.553	0.825281	0.364095
GRIN1	-0.925149	0.0134	-1.32	0.0395	0.331787	0.557208	0.688038	0.224804	0.15538	0.757316	1.06172	0.083774
DCTN2	-0.13845	0.331	-1.12	0.0678	0.312263	0.330289	0.221719	0.679187	0.03991	0.939114	0.72213	0.234893
FIS1	0.203377	0.213	-0.321	0.0609	0.0107299	0.978591	0.660638	0.204445	0.620977	0.216131	0.73651	0.211599
SMDT1	-0.0349061	0.801	-0.322	0.0234	-0.487353	0.525284	0.626895	0.26066	0.496631	0.356549	0.74188	0.227913
ABCA2	0.903441	0.00216	0.172	0.332	-1.01262	0.0291874	0.981041	0.112915	0.775402	0.140461	2.09564	0.002003
DCTN3	-0.389734	0.031	-0.365	0.0572	0.0554073	0.803333	1.34947	0.0787793	0.100048	0.871477	1.5133	0.040503
RPL13A	0.130421	0.436							0.860446	0.101742	0.83843	0.169856
UQCRB	-0.627882	0.0136	0.238	0.105	-0.194227	0.331154	0.513401	0.336124			0.51161	0.363388
RPS9	0.213261	0.216	-0.504	0.292	-0.16584	0.351165	0.518508	0.304806	0.573437	0.167837	0.80314	0.182599
FKBP4	0.023749	0.934	1.15	0.000241	1.33083	0.0104329	0.343284	0.516957			0.712	0.224062
GM2A	0.176193	0.367	-0.71	0.0955	-0.843354	0.15243			0.89731	0.0613831	0.68716	0.248348
HDAC11	-0.21153	0.397	-0.525	0.12	-0.55983	0.323539	0.689048	0.213057	0.732134	0.178951	1.25466	0.044964
FDFT1	0.231932	0.0783	0.578	0.0429	0.21958	0.558828			0.512871	0.276515	1.09776	0.092201
NDUFS2	-0.0503731	0.752	0.0708	0.688	0.0539723	0.885123
FDPS	-0.200019	0.242	-0.0705	0.669	-0.0103924	0.963511	0.344952	0.547147	0.453762	0.376426	0.97376	0.107866
RPL17	0.192285	0.465					0.985243	0.08322	0.99642	0.0391792	0.65545	0.253566
NDUFC2	-0.493709	0.0618					-0.183433	0.764202	0.592017	0.27789	0.32894	0.614666
KCNQ2	-0.785392	0.016	-0.145	0.444	0.934464	0.21621	1.30933	0.0152741	0.741289	0.109391	0.88275	0.119431
NPTXR			0.506	0.00692	-0.469094	0.382494	0.749237	0.209749
FKBP1A	0.357949	0.0279					1.27926	0.0282708	0.533425	0.257971
KIF1A	-0.106928	0.393	0.615	0.269	0.171306	0.517088	-0.030426	0.953043	0.433714	0.305839
CANX	0.00105541	0.995	-0.186	0.211	0.289229	0.177461	0.882856	0.138862	0.568964	0.211735	0.3091	0.634175
DHCR24	0.862256	0.00887	0.308	0.328	-0.658819	0.146753			1.10495	0.0329243	1.66632	0.015532
USP11	-0.298648	0.0906	-0.332	0.0395	-0.154715	0.539648	0.665698	0.226252			0.92002	0.134625
WBP2	-0.126589	0.237	-0.307	0.0173	-0.0620298	0.821244	0.273627	0.679504
TRNP1	-1.0013	0.00736	-0.195	0.566	-0.818948	0.0751464	0.20955	0.697272	0.130742	0.811538	0.39194	0.524285
SMPD1	-0.6838	0.00549	-1.88	0.000512	-0.287594	0.287729			0.288549	0.578923	1.47786	0.026195
MRPL23	-0.0947915	0.547	1.01	0.0169	0.23062	0.738847	0.500262	0.329218	0.407604	0.459474	0.7704	0.20409
PMM1	-0.1655	0.378	0.0602	0.619	-0.0618763	0.747665	0.333534	0.552033	0.179652	0.709497	0.74738	0.224718
PTPN5	0.00936764	0.951	0.295	0.623	0.704998	0.366544			0.527297	0.422352
MAPRE3	-0.620137	0.00618	-1.35	0.00243	0.40028	0.293168
GABARAPL1	-0.362901	0.0204	-0.61	0.0492	0.310067	0.249876	0.522429	0.482933	-0.148464	0.818519	0.29236	0.673509
COPS6	-0.0298204	0.783	-0.146	0.198	-0.455166	0.15071	0.639972	0.21211	0.295948	0.560689
EIF1	0.188097	0.095	0.881	0.000796	0.703561	0.352654					0.84957	0.160609
PSMA6	-0.171616	0.367					0.075252	0.885886	0.235459	0.57413	0.36868	0.538212
ATP5C1	-0.404838	0.0356	-0.397	0.0675	0.502938	0.282365			0.235325	0.661028	0.88511	0.223157
PDXP	-0.386436	0.0674					0.874969	0.176525	0.229948	0.737379
TMEM151A	0.461676	0.0695	-0.0401	0.825	-0.995132	0.0740347					1.43966	0.014346
LGMN	0.0848015	0.662	0.0171	0.918	-0.0791567	0.766132
PSMB6	-0.01978	0.883	-0.191	0.202	-0.0109841	0.967771	0.720703	0.177443
NDUFB9	-0.0738574	0.607	-0.182	0.284	-0.0765818	0.776485	0.364986	0.461991	0.261193	0.588306	0.44597	0.440844
TUFM	-0.0662057	0.596	-0.802	0.0773	0.0988338	0.695468					0.97446	0.10855
FAM234B	-0.646689	0.00747	1.24	0.0417	-0.410461	0.449806
SCN2B	-0.470898	0.163	-1.14	0.154	-0.508656	0.258943	0.687165	0.376875	0.285485	0.576318	0.88672	0.148877
NDFIP1	-0.506934	0.00123	-0.26	0.24	0.309795	0.192868	0.933485	0.150092	0.204262	0.679726	1.07422	0.106762
CCT3	-0.0009289	0.995					0.49391	0.361908	0.498679	0.315942	0.793	0.192587
DNAJB1	-0.449961	0.285	0.627	0.0333	2.21687	0.00409304			0.441302	0.376987	0.64902	0.360659
SNRPD2	-0.204591	0.153	-0.0699	0.614	0.0881353	0.756224	0.442998	0.348231	0.320967	0.496508	0.52458	0.37183
ZCCHC12	-0.696643	0.137	-0.68	0.078	0.425667	0.345751
BAG6	0.264237	0.178	0.238	0.0563	0.554889	0.153899	0.688619	0.216177	0.415791	0.398235	1.32554	0.030132
SCG5	-0.166168	0.513	-0.255	0.292	-0.202827	0.642418					0.42774	0.541943
USP5	-0.270841	0.0933	0.00321	0.992	-0.231623	0.521294
VPS28	0.00205549	0.986	-0.147	0.366	0.0649582	0.878697
RAB11FIP5	-0.404119	0.0648	-0.161	0.46	-0.0175503	0.953871					0.41228	0.513783
WDR6	0.194682	0.159	0.46	0.0121	0.109096	0.710797	0.730263	0.132992	0.492303	0.276434	0.99321	0.09245
GPR162	-0.440145	0.0114	0.359	0.438	0.141376	0.820179	0.448226	0.457363	-0.139667	0.781783
ARHGDIG	-0.265431	0.207	-0.683	0.0435	-0.0678354	0.896601	0.347318	0.592121	0.211709	0.765768
EDF1	-0.123468	0.293	-0.174	0.213	-0.220246	0.424566			0.511884	0.248917	0.68769	0.246994
RPS7	-0.695849	0.0141	0.102	0.356	-0.0741185	0.733282	1.12738	0.0510176	0.843379	0.106621	0.63733	0.266479
RND2	-0.0220508	0.932	0.198	0.393	-0.135882	0.670585	1.12945	0.0763835	0.109104	0.843502
GOLGA7B	-0.554169	0.022	-0.0773	0.768	-0.0587101	0.903105
PSMB5	-0.118141	0.432	-0.0407	0.796	-0.0218737	0.927562	0.353451	0.541961	0.001712	0.997394	0.59111	0.350366
RPN2	0.182948	0.239	0.259	0.0636	0.220896	0.558084
MBOAT7	-0.244222	0.149	-0.35	0.336	1.55596	0.0320061	0.315655	0.567952	0.593626	0.185332	1.15617	0.054578
TIMM13	-0.381206	0.0783	-0.193	0.195	0.437089	0.472821	0.350073	0.461626
ARL2	0.114211	0.358	0.0431	0.759	0.2628	0.297882	0.667675	0.191245	0.446117	0.376265
FABP7	-0.905684	0.000478	-0.941	0.0164	0.264214	0.482925			0.01651	0.979253	0.97606	0.180285
EIF4H	0.0636155	0.587	-0.0195	0.873	0.00270236	0.991058	1.23563	0.0484642	0.462264	0.356565	1.44844	0.026651
KLC1	-0.520956	0.0307	0.452	0.00682	0.44456	0.151473	0.906193	0.0822975	0.949227	0.0324246	0.96111	0.113528
PNCK			-0.201	0.467	-0.00318036	0.992533	1.00137	0.0973212
RPLP0	0.37831	0.0541	-0.221	0.249	-0.0851449	0.714652	0.935891	0.0839061	0.450237	0.359967	0.95656	0.111335
CLPTM1	0.00478756	0.97	-0.337	0.0699	0.259616	0.33536
TMEM179			0.29	0.592	0.410542	0.582244
LDHA	-0.42574	0.0455	-0.0607	0.799	0.362263	0.19837	0.686581	0.398775	0.267574	0.646737	0.19336	0.774172
CEP170B	-0.715949	0.00919	-0.322	0.086	0.141518	0.692146					0.38624	0.513326
SYT13	-1.22706	0.0356	-0.726	0.0966	-0.11114	0.888169	0.382308	0.55486			0.37537	0.587362
CSDC2	-0.828712	0.00146	-0.328	0.16	-0.475929	0.285753	0.591522	0.309489	0.07363	0.881821	1.36595	0.037027
RAP1GAP	-0.612571	0.0116	-0.35	0.134	0.62821	0.204305			-0.001648	0.998497	1.0521	0.223506
SLC48A1	0.293034	0.291	-0.322	0.169	-0.232612	0.303774	1.17681	0.0349351	0.333625	0.44546	1.50317	0.016724
CPLX1	-0.420386	0.314	0.0827	0.846	0.242604	0.663027			0.708275	0.297334	0.65601	0.313902
HYPK	0.0734067	0.633	0.405	0.0641	0.444759	0.223891
NSG1	-1.13909	0.0597	-0.619	0.215	0.390775	0.530323	0.517516	0.461442	-0.185033	0.837109	0.4816	0.536684
GPX3	-0.240404	0.434	-1.09	0.00913	0.822578	0.0463069	-0.083578	0.919684
RPS6	0.0618367	0.568	0.197	0.174	0.793326	0.269543	0.533447	0.228659
CAMK2N2	-0.775888	0.0326	-0.118	0.606	0.678493	0.312827	-0.246474	0.728581	0.613207	0.358231	0.18371	0.822912
RPL7A	0.0327732	0.8					0.881587	0.06869	0.744166	0.122829	1.14326	0.074841
SLC12A5	-0.87381	0.122	-0.352	0.511	-0.413959	0.679386	1.4975	0.0356784	1.29157	0.0926219	0.96199	0.211446
POMP	-0.176081	0.0829	-0.298	0.0226	-0.0684729	0.772194	0.265225	0.669429	0.554328	0.297331
UQCRFS1	-0.232754	0.158	-0.111	0.624	0.00794112	0.977206	0.566716	0.330305	0.069575	0.884023	0.41008	0.507835
SEC61G	-0.0519121	0.668	-0.0578	0.682	0.197057	0.536692	0.459146	0.4565	1.01623	0.0346066
NAPA	-0.154594	0.396	-0.286	0.0662	0.158195	0.767765
TALDO1	0.286611	0.0345	-0.0533	0.734	0.103678	0.751211	0.892725	0.114576	0.730362	0.098553	1.42407	0.029788
SVOP	-1.4336	0.0144	-0.698	0.0623	-0.16838	0.866343	0.270961	0.616621	0.149569	0.788866	0.15209	0.805199
PSMD2	-0.376073	0.0218	-0.244	0.0979	0.0780683	0.660512	0.007091	0.991109	0.127868	0.835365	1.0801	0.090776
MEGF8	-0.0913827	0.454	-0.211	0.33	0.178906	0.448122	1.02791	0.0339356	0.640936	0.13908
UBE2M	-0.254882	0.0797	-0.359	0.0372	0.14805	0.733797	0.711453	0.279507
SPOCK1	0.294716	0.135	0.25	0.175	-0.23381	0.562021	0.37199	0.59377	1.37377	0.0057557	0.88322	0.160917
FBXO44	-0.19638	0.383	0.103	0.452	-0.168879	0.666672
LRPAP1	-0.111933	0.425	-0.962	0.000979	0.662677	0.148658	0.740811	0.166731	0.271814	0.578649	1.2688	0.051196
DISP2	-0.791389	0.00525	-0.245	0.394	0.296963	0.655636	0.437489	0.366088	0.12168	0.785795
OGDHL	-0.889936	0.00595	-0.476	0.147	0.39943	0.303877					0.72005	0.245573
AATK			-0.189	0.339	-0.632468	0.0970107	0.019756	0.972944	0.476689	0.396536	1.27878	0.031619
SLC17A7	0.762027	0.353	-0.256	0.569	0.180673	0.794271	1.04292	0.0561069	0.656377	0.197608	0.60006	0.316016
ARF5	-0.163836	0.266	-0.379	0.0742	-0.304901	0.63427			-0.000487	0.999315	1.23933	0.053552
HIGD1A	-0.219583	0.172	-0.572	0.00735	-0.344858	0.211895	0.502541	0.39766	0.217453	0.713115	0.42462	0.536897
ATP5G2	0.489562	0.193	0.28	0.0423	-0.101165	0.608003
NDUFA1	-0.273486	0.062	-0.196	0.324	-0.105125	0.70343	0.821312	0.175948	0.914823	0.0958609	0.5509	0.369103
HRAS	-0.40751	0.0329	-0.366	0.0199	0.357376	0.144515	0.333398	0.558592	0.294511	0.597459	1.01805	0.094008
ERI3	-0.161226	0.267	-0.439	0.0137	-0.762613	0.0790074	-0.18633	0.79723	0.559821	0.348744
TMEM246	-0.302922	0.217	-0.178	0.493	-0.158465	0.589761	0.119461	0.836517	0.597103	0.2588	2.07926	0.005015
RAB1B	0.151975	0.304	-0.0599	0.624	-0.058353	0.807098	0.554072	0.278406	0.349507	0.44743	1.12232	0.05193
KLHDC3	-0.237556	0.109	-0.107	0.611	0.0952319	0.701276	0.411373	0.521494	0.514404	0.353875
DCTN1	0.230204	0.132	-0.111	0.395	-0.00984262	0.975372	0.432586	0.464945	0.153358	0.783025	1.58025	0.01733
RPL19	-0.0209913	0.834	0.0299	0.817	-0.16147	0.362817
RPL29	0.0351598	0.888	-0.0474	0.806	-0.118023	0.557029	0.879557	0.117808	0.797988	0.102841	1.2043	0.047689
RPS4X	0.251129	0.133	-0.0759	0.567	-0.173603	0.3116
MRPL12	-0.345657	0.0548	0.679	0.017	0.114787	0.698099	1.25675	0.0680995	0.407825	0.491317	0.7531	0.241836
CLTC	-0.764151	0.00126	0.972	0.187	0.211458	0.441157	0.392004	0.523213	0.373997	0.452708
TOMM34	-0.383059	0.0135	-0.151	0.388	0.214017	0.577398
SH3GLB2	0.376503	0.0345	-0.292	0.0573	-0.743904	0.0468195	0.510131	0.408388	0.446258	0.398709	1.84449	0.0047
SGTA	0.148349	0.327	-0.147	0.474	0.819756	0.123537	0.786529	0.120206			0.99386	0.087356
SHISA4	-0.0314541	0.846	-0.436	0.0149	-0.329667	0.42684					0.36205	0.513071
PPP1R14A	0.407903	0.254	-0.476	0.142	-0.781691	0.132642	1.16762	0.0367711
HCFC1R1	-0.336867	0.0301	-0.215	0.167	0.595553	0.0865203	0.245304	0.592362			0.52942	0.346645
SCAND1	0.406388	0.0859	-0.221	0.148	-0.556914	0.0387667	0.460232	0.380043	0.418705	0.428619	1.18784	0.058934
CYCS	-0.275537	0.107	-0.187	0.342	0.59431	0.341496	1.04499	0.174348	0.406536	0.340398	0.54526	0.336702
SST	-0.249753	0.679	0.0845	0.871	0.641658	0.440469	1.93365	0.002267			2.21631	0.008955
BCAP31	-0.21285	0.117	-0.11	0.598	0.427592	0.127577	0.487916	0.3816	0.078873	0.865204	0.29926	0.597926
GPS1	-0.0641631	0.592	-0.215	0.22	-0.167892	0.73596
RPS26	-0.34904	0.217					0.881927	0.14543	0.910078	0.087537
BIN1	0.440492	0.0101	0.287	0.0866	-0.321178	0.457278	0.330078	0.518635	0.189046	0.690443	0.88576	0.137762
FABP3	-0.564053	0.0278	-0.116	0.675	-0.628813	0.0592808	-0.067832	0.909184	0.094291	0.866878
WDR1	0.11729	0.301	-0.634	0.0447	1.00001	0.0262003	0.772358	0.167201	0.765423	0.0893049	1.44283	0.032302
MSMO1	-0.183047	0.277	-0.0715	0.784	0.00189265	0.994927
OLIG1	0.476648	0.0329	-0.185	0.338	-0.372564	0.355936	1.16866	0.0284284
PDXK	-0.213475	0.196	-0.566	0.00232	0.594485	0.198329	0.618919	0.294812	0.33845	0.506109	0.64803	0.289707
HSBP1	0.020232	0.859	-0.207	0.124	0.0404464	0.863021	0.658531	0.201843	0.71567	0.149895	0.96554	0.146457
ATP13A2	-0.431149	0.114	-0.257	0.33	0.485985	0.29984	0.37495	0.569455	0.096753	0.874541	1.37609	0.044816
P4HTM	-0.471904	0.0422	-0.227	0.169	0.331719	0.113643			0.299395	0.627994	1.04649	0.109474
WARS	-0.388648	0.141	-0.365	0.309	-0.198093	0.573541	-0.011702	0.983801	0.062168	0.903423	0.58474	0.373932
GLRX5	-0.248077	0.0264	-0.122	0.565	-0.0759834	0.739237	0.432197	0.445277	0.032813	0.946684
MRPL52			-0.0443	0.756	-0.162817	0.534153	0.651712	0.214747	0.469356	0.348903	0.71562	0.229578
SERF2	0.145067	0.301					0.763647	0.175035	0.708586	0.154768	0.75623	0.188206
H2AFZ	0.304938	0.0593	0.485	0.04	0.58217	0.0981103	1.15678	0.0612528	0.604609	0.211423	0.58508	0.364992
ELOVL5	0.147599	0.392	0.529	0.034	1.72846	0.0192455	1.17727	0.0811546	0.634341	0.194998	1.2103	0.104042
GOT2	-0.230986	0.103	-0.234	0.209	0.124169	0.737584	0.667592	0.385287	0.965989	0.10841
NDUFA5	-0.975201	2.72e-05	-0.552	0.0193	0.991175	0.271873	0.345932	0.586957	0.367249	0.446765	0.57443	0.372176
SH3GL2	-0.529453	0.0143	-0.0655	0.865	0.396243	0.29074	1.31672	0.0384749	0.561871	0.287648	0.04741	0.946015
LIMK1	0.137999	0.571	-0.4	0.125	1.02649	0.102257	0.593973	0.332864	0.778515	0.123823	1.0323	0.087731
AK1	0.0154976	0.933	0.57	0.1	0.360123	0.272729	0.86519	0.0918294	0.652944	0.12102	1.41568	0.016014
MAPK8IP1	-0.0182086	0.922	-1.24	0.000356	0.831412	0.195966	0.366762	0.560204	0.401748	0.42971	1.44123	0.022394
SNCB	-0.725589	0.165	-0.611	0.278	-0.0755723	0.914638	0.411363	0.502898	0.27283	0.662247
PSMD3	-0.13398	0.554	-0.253	0.168	0.187881	0.594386			0.032292	0.949624	0.99222	0.123609
ARHGEF4	-0.0380103	0.802	0.267	0.555	-0.32245	0.647381	0.402162	0.411292	-0.055474	0.917091
PAQR7	-0.169968	0.282	0.485	0.0449	-0.208792	0.372835
SWI5			-0.116	0.413	0.0552533	0.875448	0.722085	0.157491	0.365585	0.471192	0.97065	0.121374
PRMT1			-0.213	0.201	0.172915	0.650057	0.596887	0.304127			0.94926	0.141851
LRRC4B			-0.303	0.488	0.0211877	0.976527
PUF60	0.14199	0.238	-0.171	0.177	0.145666	0.66401	1.60629	0.0122102	0.752035	0.109914	0.92934	0.117994
BRK1	-0.198388	0.193	-0.138	0.332	0.198848	0.407656	1.1073	0.0936453	0.636875	0.204859	0.59636	0.313991
ADPRH	0.327399	0.0834	-0.213	0.335	0.850832	0.309514
ANAPC11	-0.190098	0.189	0.136	0.379	-0.504546	0.461157					0.55175	0.345606
RACK1	0.0907378	0.455					0.621747	0.206283	0.461965	0.335438	0.64371	0.279369
COX14	-0.0970989	0.516	0.0228	0.872	-0.0733462	0.724916					0.57818	0.342622
SNCG	-1.18837	0.00619	-0.996	0.0553	-0.503442	0.274949
SMIM12	-0.171555	0.344	-0.375	0.0256	0.126447	0.629336	0.480163	0.397854	0.298538	0.554992	0.61008	0.316042
PHB	0.464576	0.00468	0.282	0.0981	-0.189643	0.475048	0.589152	0.36946	0.633058	0.208956	0.64595	0.32974
HSPH1	-0.177851	0.566	0.878	0.00782	1.82652	0.00479384	0.170244	0.776229	0.239855	0.667555	0.14643	0.826594
DACT3	0.154533	0.199	-0.569	0.319	-0.352002	0.235536	1.35806	0.0345586			0.7932	0.173918
KRTCAP2	0.207099	0.214	0.702	0.000717	0.216114	0.552439			0.672071	0.187401
RPS24	-0.0646031	0.666	-0.32	0.398	-0.158762	0.348515					0.46016	0.433311
ROGDI	0.189995	0.363	-0.508	0.00895	-0.508598	0.076219	1.07473	0.0378592	0.769972	0.0891779
TAF10	0.12129	0.391	-0.311	0.422	-0.511613	0.235974					1.30007	0.031589
NDRG1	0.497619	0.00364	0.368	0.0766	-0.367547	0.0528312
PGRMC1	-0.0202933	0.922	-0.471	0.0948	-0.365958	0.251215	1.33385	0.104463	0.170805	0.813225	1.38623	0.093892
NDUFB4	-0.314275	0.223	0.476	0.0218	0.74888	0.0889446
PRMT2	0.111845	0.418	0.39	0.0414	0.722653	0.055952	0.762913	0.215256	0.953382	0.052672	1.31833	0.041044
TUBB2B	-0.312015	0.0212	-0.384	0.138	0.328022	0.189944
SLC32A1	-0.832726	0.244	-0.416	0.41	0.362571	0.657587	1.79521	0.0095179
HK1	-0.587547	0.00625	-0.466	0.0374	0.278414	0.236998	0.404168	0.51804	0.206509	0.74766	0.85012	0.214981
FXYD6	-0.285782	0.145	-0.0685	0.798	-0.514034	0.0692678	0.374769	0.56292	0.215902	0.739286	0.84415	0.179241
SNX3			0.396	0.0401	0.399491	0.187058	0.654711	0.300414	0.529238	0.220405	0.71858	0.30822
NDUFA9	-0.376932	0.0411	-0.36	0.0392	-0.0328674	0.911281	0.530825	0.349683	0.442357	0.449244	0.5217	0.394823
NAA38	-0.0487854	0.725	0.0336	0.889	0.165858	0.449851
SLC6A17	-0.430473	0.291	0.317	0.296	0.358961	0.477735
SQSTM1	0.296608	0.297	0.946	0.0123	1.29779	0.0107137	0.672958	0.224429	0.129488	0.805381	0.99514	0.123208
ACHE	-0.852747	0.000436	-0.676	0.183	-0.299444	0.442241	0.348781	0.577932	0.068235	0.916209	1.31794	0.029243
GRK2	-0.176696	0.539	-0.627	0.074	0.304817	0.632902
GDE1	0.0774058	0.467	-0.239	0.211	-0.171996	0.455718	0.664751	0.263623	0.914301	0.055191	1.16625	0.061611
PPIB	0.0965575	0.495	0.18	0.236	0.151181	0.610318	1.1447	0.0967408	1.12529	0.0553727
FKBP2	-0.327508	0.0336	-0.167	0.426	-0.108781	0.571678	0.510167	0.311016			0.95221	0.112539
MGRN1	0.203312	0.159	0.184	0.206	-0.361443	0.328258	0.677862	0.168273	0.400688	0.33402	0.93115	0.108995
PYGB	-0.0606094	0.698	-0.481	0.0453	-0.103726	0.786974	0.587141	0.295608	0.55812	0.245905	1.46695	0.012821
PPP1CA	0.342312	0.0284	-0.0811	0.572	-0.220608	0.465203	0.278254	0.641947	-0.057959	0.912242	1.10445	0.078718
MRPS24	-0.186167	0.195					0.527535	0.298117	0.151542	0.769182
TXN2	-0.217102	0.282	0.0432	0.775	0.156688	0.609005			0.457967	0.380132	0.66204	0.26852
UBE2S	0.0934089	0.555	-0.525	0.0183	-0.820739	0.11196	0.480513	0.319766	0.516176	0.227086	0.85176	0.17005
PCBP4	0.431405	0.0384	-0.364	0.0455	-0.567105	0.0276136			0.783626	0.0845847
VSTM2L	-0.623552	0.0843	-0.619	0.0737	0.569923	0.335167	1.18115	0.0387827	0.776815	0.192536	0.81478	0.1972
MCRIP1	0.0410822	0.762	0.0966	0.594	-0.199036	0.614328					0.85965	0.129458
GALNT16	0.131619	0.379	0.17	0.423	-1.15587	0.0518722
KCTD17	-0.0190205	0.903	0.859	0.0767	1.35582	0.0553093	0.200969	0.730759	0.448345	0.43826	1.09392	0.079646
NDUFB3	-0.087183	0.548	-0.125	0.374	0.00431413	0.988925			0.497207	0.328762
TMEM9	-0.295345	0.0951	-0.147	0.263	0.4081	0.0890583	0.45061	0.438945	0.369679	0.447835	0.88131	0.142743
PDIA6	0.201521	0.337	0.328	0.0527	0.589554	0.0439164
LAMP1	0.24602	0.041	0.251	0.08	-0.070236	0.735086			0.584659	0.331276
IGSF8	0.444807	0.0273	-0.0295	0.836	-0.6362	0.163728			0.703886	0.275844
TNK2	-0.170125	0.359	0.37	0.359	0.614525	0.256513	0.272414	0.591853
DIRAS2	-0.388198	0.199	-1.69	0.00104	0.190355	0.732153
CAMK2B	-0.635835	0.00464	-0.398	0.298	-0.500059	0.228898			0.176835	0.766895	0.76219	0.250966
CHGB	-0.92226	0.151	-0.671	0.178	0.403239	0.431087	-1.02151	0.210929	-0.308991	0.672663	0.78203	0.294543
OLFM1	-0.521903	0.00611	0.454	0.222	-0.383908	0.472949	1.40672	0.049331	0.669151	0.146072	0.56777	0.392819
DNER	-0.188411	0.298	-0.393	0.0678	0.201762	0.514562	1.43708	0.0328323	0.612307	0.287033	1.1205	0.146771
TAC1	-0.997198	0.0926	-1.29	0.0233	-0.0483605	0.924471	1.7553	0.0598296
NPTX1	0.388989	0.33	0.768	0.177	1.26332	0.0343445					0.70541	0.246586
GPM6A	-0.710739	0.00158	-0.165	0.458	0.135998	0.676791			0.19253	0.736903
ACLY	-0.269053	0.247	-0.388	0.18	-0.122931	0.586553	0.00775	0.988712
HPCAL1	-0.318504	0.0481	0.264	0.39	0.260293	0.591861	0.560781	0.418951	0.310565	0.596963	1.00249	0.131276
SEZ6	-0.627886	0.00792	-0.58	0.217	-0.403392	0.453381	0.182876	0.745276	1.47166	0.018074
RSRP1	0.503308	0.0805	0.482	0.00728	-0.816173	0.0252843	1.80985	0.0017641	1.61778	0.0017752	2.03055	0.003835
CPLX2	-1.34158	0.000548	-1.18	0.00339	-0.271209	0.674218	0.729082	0.17203	0.337254	0.453473	1.28791	0.034021
RASGRF1	0.734077	0.00472	0.64	0.00958	-0.619098	0.110223	0.425004	0.449276
ASIC2	-0.624063	0.0157	-0.671	0.0482	-0.467879	0.312301	0.397304	0.418538			0.3381	0.561091
MFGE8	0.753138	0.00863	-0.298	0.337	0.368736	0.332719
ICMT	-0.0713722	0.637	-0.42	0.0248	-1.19794	0.157439			0.378421	0.555354
DGKZ	0.318015	0.136	-0.0386	0.808	-1.12391	0.11266			0.159706	0.752499	1.24837	0.03336
RAC1	0.311382	0.0779	-0.174	0.216	-0.168735	0.319823	0.939422	0.123707	0.935706	0.0231862	0.98503	0.124564
TSEN34	0.032982	0.799	-0.168	0.148	0.159012	0.472714					0.86541	0.153155
TMEM59	0.0950982	0.433	-0.442	0.347	-0.411758	0.284083	1.10223	0.0884908	0.736985	0.146324	1.25266	0.079821
LAPTM4A	0.0988703	0.367	-0.0239	0.859	0.162998	0.350907	1.0362	0.0536285	0.702858	0.111055	0.73385	0.219302
PPP1CC	0.0827559	0.451	0.333	0.0131	-0.0229171	0.917318	1.14768	0.046218	0.509556	0.212322	0.71025	0.249879
EVL	-0.222478	0.0405	0.384	0.154	-0.244004	0.187582	1.29291	0.0572537	1.13919	0.0812514	1.68732	0.01301
MLC1	-0.410011	0.153	-0.221	0.398	0.22775	0.443531	1.30973	0.0197678			0.41894	0.497063
FADS1	-0.417819	0.0603					0.617927	0.221532	0.572234	0.241137	0.68231	0.241881
H3F3A	0.352035	0.00318	0.845	0.0246	-0.207478	0.428311	1.18547	0.0185397	1.02159	0.0141105	0.95109	0.111211
PHYHIP	-0.497439	0.111	-0.142	0.554	0.232421	0.600086	0.198716	0.710545			0.23791	0.691946
CADM3	-0.664203	0.00732	-0.468	0.0487	0.570179	0.0579518
SF1	0.437372	0.0132	-0.0796	0.822	-0.0948855	0.78885			1.10026	0.0304879	0.86194	0.14332
PIANP	-1.08021	0.00412	-0.862	0.0342	-0.70243	0.290059	0.537215	0.338258	0.368298	0.539035	0.65052	0.286503
ADGRG1	0.18264	0.46	-0.779	0.11	-0.438826	0.401612	0.481815	0.374821	0.133001	0.777366	0.24255	0.691778
CDIPT	-0.11478	0.395	-0.0338	0.766	0.0990585	0.68469	0.367197	0.546528	0.005005	0.993564
RAB11B	0.0703002	0.656	-0.175	0.341	0.259048	0.546401
PSMB2	0.02986	0.823	0.624	0.00539	0.796982	0.360574	0.792937	0.129277	0.745382	0.124541
NDRG3	-0.0847316	0.572	-0.135	0.591	0.480854	0.174976	0.268328	0.744664	0.529512	0.367719	0.63778	0.40671
DDOST	0.263946	0.15	-0.258	0.0673	-0.111622	0.639298
CTSL	0.107478	0.39	0.168	0.224	0.0196981	0.943242					0.96182	0.179697
CBLN1	-2.08725	0.00204	-1.8	0.00921	1.06983	0.118261	0.991897	0.162421	-0.052498	0.947479
RNF167	0.0445436	0.711	-0.0612	0.669	-0.572476	0.181663	0.55567	0.235879	0.382729	0.438831	0.77984	0.176827
PSMA2	0.0824025	0.449	-0.165	0.236	-0.0577739	0.837701	0.443526	0.460696	0.474884	0.300693
HNRNPA1	-0.431528	0.155	0.507	0.00697	-0.12537	0.663638	1.17667	0.0463191	1.1072	0.0082447	1.16146	0.08727
ADCYAP1R1	-0.378957	0.563	-0.368	0.312	0.316937	0.410051
FAT2	-0.151877	0.182	0.514	0.395	-0.730197	0.196262
ERP29	-0.2757	0.474	-0.193	0.281	-0.102906	0.547402	0.384848	0.464034	0.482823	0.370871
HNRNPH1	0.409355	0.037	0.344	0.0323	0.172372	0.29346	1.11216	0.0513576	0.618749	0.157119	0.82087	0.191506
GABRA6	-0.00929242	0.956	1.51	0.112	-1.05033	0.130296
SLC3A2	0.484281	0.04	0.265	0.151	0.185553	0.473062	0.968326	0.14738	0.254083	0.646109	1.76226	0.014807
SPTBN2	-0.728842	0.00912	-0.418	0.292	-0.206128	0.727812
GABARAPL2	0.0603794	0.636	-0.0478	0.718	-0.0831769	0.721484
MAP2K1	-0.0453721	0.747	0.0567	0.786	0.367237	0.210249
VDAC2	-0.225887	0.062	-0.247	0.177	0.235817	0.34607	0.512317	0.416693	0.382632	0.449627	0.38889	0.552062
DDX39B	0.0363848	0.744					0.73117	0.216877	0.832873	0.0923468	1.3285	0.028315
SSU72	-0.0430525	0.714	0.0897	0.52	-0.356254	0.249489	0.427951	0.457516	0.646991	0.277955	0.89083	0.156175
HNRNPA2B1	0.149591	0.335	0.316	0.014	0.99668	0.0735002	1.72747	0.0103882	1.06629	0.0221331	1.46489	0.043481
SPINT2	-0.453064	0.106	-0.344	0.187	-0.0133311	0.965515	0.638896	0.21357	0.199989	0.711663	0.40434	0.502245
TM2D3	0.0453449	0.846	0.0207	0.912	0.196332	0.336325	0.325652	0.552551	0.461866	0.314536
TOMM5			-0.222	0.263	0.348942	0.283315	0.617747	0.298288	0.337692	0.518348	0.56476	0.368954
B3GAT3	0.108772	0.525	-0.215	0.372	0.344547	0.150966	0.440735	0.48879	0.197463	0.727433
PRKCG	-0.460894	0.0762	-0.413	0.306	0.490271	0.365737
HNRNPA0	-0.0630662	0.644	-0.453	0.00715	-0.185389	0.503296	0.722405	0.183123
RCN2	-0.320378	0.144	-0.443	0.0163	-0.0987606	0.727587	0.328855	0.5193	0.381809	0.474916	0.39204	0.505042
PSD	-0.0418302	0.842	-0.402	0.239	0.190059	0.679338
SNRPB	0.284142	0.0928	-0.241	0.173	1.47556	0.0117275	0.691659	0.221477	0.193372	0.689865	1.24749	0.051562
H3F3B	-0.0506716	0.77					1.56681	0.0025452	0.875711	0.0376466	0.57387	0.356449
ARAF	0.527352	0.00349	-0.421	0.0877	-0.0339845	0.934457			0.472852	0.285217
GRIK5	-0.356812	0.0136	-0.176	0.335	0.371147	0.562939
PPP3R1	-0.399159	0.0429	0.289	0.169	0.130559	0.549559					0.59844	0.322497
RUNDC3A	-0.844198	0.0111	-0.496	0.0247	-0.183756	0.647418	0.43694	0.480022
CYP46A1	-0.319528	0.0497	-0.0502	0.752	0.0545485	0.848505
HNRNPL	0.11328	0.423	0.353	0.0283	0.343896	0.224268	0.006296	0.993213	0.3606	0.427876	0.78509	0.185416
PRKCB	-0.436977	0.237	-0.538	0.257	0.954682	0.0953409	1.60373	0.0156144	0.646623	0.162872	0.79671	0.212304
CTNNB1	0.269344	0.106	0.243	0.109	-0.204795	0.335353	0.177866	0.759933	-0.201523	0.62812	0.69764	0.279062
CAMKV	-0.948548	0.0155	-0.289	0.356	-0.154564	0.845498	0.435753	0.501334
THRA	0.165003	0.252	0.651	0.0287	0.328631	0.181893	0.480306	0.459874	0.267397	0.616881	1.30821	0.041058
RPN1	0.11553	0.343	-0.0303	0.824	0.103722	0.670344	0.83223	0.19266	0.41425	0.46123	0.7264	0.227538
LRP1	-0.0612096	0.708	1.38	0.0407	0.498195	0.151046	0.760637	0.191262	0.332078	0.508079	1.18599	0.046469
TRIM32	0.0785527	0.657	-0.644	0.168	0.331527	0.418451	0.778989	0.176808	0.572636	0.294378	0.45861	0.469719
METRN	0.136793	0.572	-0.633	0.00821	-0.658218	0.0239255	0.210287	0.733709	0.543531	0.371571	0.81476	0.201824
TMEM9B	-0.0135591	0.909	-0.282	0.192	-0.162891	0.623512	0.680287	0.179705	-0.008165	0.984604	0.41773	0.501136
CCT4	0.169976	0.254	0.286	0.0442	0.613787	0.0185362	0.295084	0.622839	0.219397	0.650734
SCCPDH	0.53087	0.0137	0.366	0.0998	-0.161062	0.599754	0.748512	0.20624	0.544186	0.230674	0.89315	0.193635
ADGRB2			-0.0393	0.794	-0.116338	0.716356
NGEF	0.331702	0.288	-0.761	0.191	0.30112	0.345175	1.0442	0.0641101	0.513912	0.270786	0.26017	0.665771
GHITM	-0.389043	0.00311	-0.352	0.124	0.314292	0.233656			-0.057611	0.916265	0.04124	0.952201
INPP5A	-1.28224	0.00178	0.327	0.209	-0.267859	0.422461	0.942114	0.127857	0.391444	0.428133
SNAP91	-0.823412	0.00427	-0.374	0.372	0.255235	0.558061	0.626271	0.373792	-0.228243	0.766614	0.19762	0.779522
TSPAN9	0.208534	0.179	-0.224	0.643	0.652585	0.312284
DGCR2	-0.00630363	0.968	0.444	0.0062	-1.07359	0.0762979	0.490089	0.366797	0.536651	0.224535
RPL7	-0.00532919	0.975	0.185	0.425	-0.210058	0.204639	0.966864	0.0520591	1.41439	0.0042311	2.04437	0.010916
YIF1B			0.639	0.228	-0.757235	0.214121
PPP1CB	-0.340123	0.0366	-0.189	0.228	0.20768	0.327377	0.67759	0.152043	0.228889	0.689446	0.72765	0.263069
NPTN	-0.371781	0.125	-0.408	0.168	0.27795	0.305706	1.38078	0.0622533	-0.689933	0.209737	0.58482	0.339311
CD63	-0.126536	0.559	-0.146	0.355	0.194347	0.410384			-0.017533	0.968813	0.42904	0.457197
EIF3F	0.135762	0.349	-0.152	0.388	-0.183741	0.459452	1.04609	0.0601673	1.47668	0.0021784	1.73051	0.009174
COPE	-0.100362	0.417	0.523	0.379	-0.725274	0.193207	0.545107	0.400334	1.33578	0.0831795	0.7573	0.181551
ERGIC1	0.167488	0.347	0.415	0.0164	0.474059	0.0818148	0.705959	0.186333	0.464514	0.230689	0.71971	0.218781
PSMD8	-0.337956	0.0642	-0.451	0.0625	0.0322428	0.923333	0.451142	0.424334	0.444442	0.281855	0.67133	0.243605
R3HDM4	0.00711822	0.964	0.199	0.226	-0.25497	0.336559
HPCA	-0.667764	0.00709	-0.192	0.349	0.293715	0.468384
EMC4	-0.0900593	0.522	-0.198	0.244	0.113605	0.640022	0.97841	0.12783	0.830859	0.098954	0.83766	0.193899
SDR39U1	0.217028	0.28	0.132	0.241	-0.0954543	0.75435			1.3323	0.043838	1.52418	0.017374
ARF1	-0.141984	0.463	0.203	0.64	0.695502	0.14287	1.21639	0.07163	0.44431	0.450013
GRM4	0.200375	0.512	0.509	0.175	0.0530224	0.907527
TMX4	-0.626399	0.00598	-0.345	0.127	0.122978	0.586666	1.34669	0.0374841	1.30968	0.016151	1.39292	0.036769
TSC22D1	-0.0781213	0.644	-1.22	0.0168	0.465858	0.199316	0.582369	0.368127	0.132415	0.811174	1.20978	0.076373
SLC39A7	0.103127	0.539	0.0195	0.903	0.414447	0.148178			0.018799	0.978127
CLPP	-0.0600436	0.705	0.0164	0.914	-0.0935683	0.679222	0.669965	0.186434	0.066328	0.888317	0.68398	0.243995
ITM2A	0.166486	0.345	-0.222	0.358	-0.15822	0.560022			1.39766	0.0342765	1.36614	0.035522
JUND	0.166047	0.24	0.692	0.124	0.315954	0.181138
TTYH3	-0.251492	0.102	-0.268	0.149	-0.606709	0.270249
BEX1	-0.826106	0.000706	-0.575	0.0511	0.352769	0.234828					0.44884	0.503841
PQBP1	-0.418929	0.203	-0.0682	0.772	0.371506	0.112751			0.148975	0.772169	0.87448	0.180556
SREBF2	0.120599	0.402	0.477	0.0524	0.512684	0.118683			0.866006	0.146443	1.74064	0.012227
ZER1	0.255439	0.236	0.658	0.000119	0.317559	0.200055			0.398768	0.413126	0.72647	0.225058
CRIP2	0.292237	0.0358	-0.241	0.24	-0.332125	0.560675	0.506819	0.400604			1.43589	0.027606
SQLE	0.487021	0.112	0.195	0.389	-0.421821	0.127606			1.23976	0.0110075	1.08591	0.089184
NKAIN4	-1.02993	0.0166	-0.555	0.115	-0.749001	0.21002	0.738384	0.325871	0.291437	0.644191
DERL1	0.147401	0.159	0.207	0.169	0.15112	0.550575	0.999619	0.136611	0.976042	0.0616139	0.85415	0.184825
EIF3I	-0.00788997	0.942	-0.318	0.0132	0.0620159	0.837903	0.626835	0.25785	0.458071	0.366048
CLPTM1L	-0.206322	0.173	-0.323	0.0717	-1.31509	0.0546278	0.721469	0.175743	0.268179	0.599019	0.50768	0.396258
MRPL14	0.00160504	0.992	-0.159	0.368	-0.0858224	0.724591			0.31457	0.531443
LANCL1	0.199971	0.369	-0.709	0.000998	-0.167699	0.696142	0.890182	0.156946	1.21439	0.0149321	1.77825	0.024236
ASNS	-0.179155	0.445	0.333	0.269	1.1799	0.119179			-0.048923	0.930023	0.23465	0.703114
ATP6AP2	-0.146158	0.291	-0.221	0.355	0.177868	0.472423	0.766205	0.282562	0.458397	0.391688	0.63629	0.367679
SAMM50	-0.135166	0.343	-0.354	0.0191	0.221324	0.729239	0.514042	0.359971	0.223717	0.654165
RPL5	0.0233811	0.858					1.03331	0.0839607	0.906524	0.027956	1.00337	0.11228
RPL15	-0.129334	0.247	-0.125	0.309	-0.568732	0.240218	1.20361	0.0364948	0.74392	0.106958	0.84919	0.162028
AMFR	0.34664	0.0337	-0.172	0.649	0.444368	0.166158	0.870233	0.119385	0.375804	0.451583	1.10912	0.0797
H2AFV	0.180332	0.201	0.199	0.16	-0.103248	0.602154	0.947601	0.0813325	0.655586	0.151509	0.6984	0.256102
TMEM151B			-0.156	0.404	0.284125	0.347519
WRB	-0.0142451	0.927	-0.321	0.00973	0.34171	0.264766	0.745061	0.310702			0.69332	0.336289
FMC1	0.146484	0.427	0.167	0.21	-0.142066	0.662646	1.04421	0.092044			0.66741	0.306069
HNRNPK	0.183524	0.141	-0.383	0.0161	-0.100287	0.62172	1.22632	0.0274511	0.788274	0.0835247	1.2726	0.066888
POP5	0.272636	0.169	0.0895	0.581	-0.0648131	0.874427	1.05882	0.07255	0.573384	0.257105	0.76165	0.255921
STMN4	0.134147	0.779	-0.195	0.623	-0.427284	0.120965			0.971805	0.0830907	1.52925	0.015442
SPCS1	-0.177259	0.299	-0.315	0.0988	-0.224723	0.327488			0.44966	0.401252	0.62612	0.302378
B4GAT1	-0.444458	0.00795	0.278	0.331	0.18334	0.475151	0.7332	0.213635			0.47842	0.475351
UBE2Z	0.278604	0.0924	0.0807	0.606	0.517832	0.132461	0.154602	0.772841	0.876151	0.123652	0.89886	0.148475
COPS4	-0.551383	0.0205	-0.479	0.0225	-0.343571	0.659016	0.297171	0.653481	0.297939	0.581523	0.55549	0.402361
CNIH1	-0.0527781	0.818	-0.147	0.315	-0.0810724	0.714396	0.376622	0.523522	0.712775	0.091158	0.7925	0.205401
MIEN1	0.0547084	0.697	0.0792	0.595	-0.0358899	0.842734			0.463346	0.352712	0.77359	0.183464
PPME1	-0.372743	0.0445	-1.4	0.0233	-0.612321	0.299167	0.645201	0.320855
TMEM160	-0.118856	0.525	-0.0832	0.656	-0.113503	0.867621			0.002659	0.996155	0.61666	0.306066
CCAR2	0.0687991	0.573	0.492	0.244	0.34598	0.62797	-0.138059	0.834458	0.153023	0.746274	1.14894	0.046701
TUBA1B	-0.215427	0.0567	-0.276	0.0887	1.13958	0.127486
NRXN2	-0.360085	0.0117	-0.0838	0.692	-0.0528188	0.869115	0.614103	0.373858	0.38981	0.541109	1.12109	0.102616
SPOCK2	-0.273147	0.105	-0.509	0.037	0.295607	0.368835	0.757634	0.226188	0.354948	0.506772	1.78661	0.002945
STXBP1	-0.814268	0.0253	-0.386	0.273	0.724257	0.232172	0.605725	0.413472	0.454096	0.547006	1.02229	0.16718
CEND1	-0.752535	0.009	-0.248	0.334	0.0523082	0.903229	0.518398	0.280742	0.615044	0.149856	0.76755	0.161608
PTMS	0.367978	0.132	0.132	0.56	0.560282	0.174551	0.010596	0.988099			0.73195	0.202601
YWHAZ	-0.175175	0.195	-0.58	0.0364	0.18442	0.380601	0.856239	0.181801	1.40764	0.0860717	1.28743	0.089437
TCF25	-0.161365	0.266	-0.256	0.173	0.726844	0.260379	0.329283	0.536929	1.12979	0.100711	1.00217	0.101798
ATP6V1C1	-0.83001	0.000189	-0.571	0.078	0.541006	0.0125276	0.297554	0.655848	0.310921	0.549581
AARS	0.10512	0.337	0.232	0.171	0.337079	0.255033	0.760215	0.230819	0.274364	0.600158	1.3893	0.039466
PNKD	-0.544599	0.088	-0.351	0.127	0.181617	0.517545	0.827683	0.106123	0.614282	0.191312	0.83362	0.156408
AGAP3	0.316466	0.0745	-0.311	0.0934	0.384202	0.148769	0.833806	0.084288	0.660034	0.115203	0.94985	0.125481
CDIP1	0.0777437	0.758	-0.503	0.00618	0.0817643	0.758058			0.474096	0.408584
CCT8	-0.295684	0.0841	0.719	0.136	0.622877	0.123508	0.506104	0.406606	0.328073	0.540586
PPP2CA	-0.220475	0.0403	-0.421	0.202	-0.453677	0.147785	0.8482	0.216598	0.030742	0.962283
CDC37	0.115824	0.32	-0.0641	0.623	0.0958042	0.697389	0.032819	0.956834	-0.127928	0.807876	1.1261	0.084289
LSM6	-0.171268	0.356	-0.0597	0.701	-0.342693	0.243549	0.851967	0.142032	0.854312	0.0650475	0.4783	0.420386
MAP7D1	0.417052	0.01	-0.00798	0.961	-0.135948	0.658115	0.476435	0.364873	0.571388	0.211673	1.3601	0.026531
GDI1	-0.056086	0.652	-0.0382	0.759	0.175309	0.556469			0.810592	0.127158	1.16491	0.053848
RAB2A	0.024683	0.879	-0.591	0.00138	-0.42381	0.113558	0.675487	0.243299	0.388156	0.507081	0.62247	0.344516
SDC3	-0.339964	0.144	-0.411	0.554	0.196306	0.577124			0.638264	0.320613
VDAC3	-0.363367	0.0429	-0.546	0.0688	0.354376	0.438465	0.553655	0.466031	0.032143	0.960849
PACS2	0.801698	0.000342	0.32	0.0865	-0.560506	0.0945343	0.711475	0.266595	0.592512	0.302546	1.71948	0.012921
SYN2	-0.296335	0.472	0.497	0.0568	0.916892	0.204513
COPG1	-0.187043	0.253	-0.102	0.613	0.0307909	0.898193			0.319227	0.583766	1.03744	0.110496
ARL8B	-0.103134	0.356	-0.235	0.194	0.328006	0.160586	0.325	0.651505	0.885261	0.157223	1.16389	0.091925
TMCC2	0.386847	0.0355	0.315	0.0549	0.338693	0.496156	0.613867	0.232365			0.88537	0.136952
VDAC1	-0.463886	0.00906	-0.128	0.503	0.53799	0.0297183	0.567715	0.438478	0.095763	0.89005
