# Supplementary material for: Spatial transcriptomics reveals the molecular signatures of prodromal and advanced α-synucleinopathy
Source: iScience. 2026 Jan 29;29(3):114845. doi: 10.1016/j.isci.2026.114845 (PMC12927100; doi:10.1016/j.isci.2026.114845)
Supplement: Table S2. Upregulated transcripts, Early stage vs. Controls [file mmc2.xlsx]

## Sheet: Sheet1
Table S2. Early stage vs. Controls (Upregulated transcripts)												Table S2. Early stage vs. Controls (Upregulated transcripts)
Notes:												Notes:
Controls, n=2; Early stage, n=3, Late stage, n=3;												Controls, n=2; Early stage, n=3, Late stage, n=3;
Wilcoxon Rank Sum test were used to identify differentially expressed genes between two groups of cells												Wilcoxon Rank Sum test were used to identify differentially expressed genes between two groups of cells
Log2FC= * avg_log2FC: log fold-chage of the average expression between the two groups.												* pct: The percentage of cells where the gene detected in the group
p= * p_val_adj: Adjusted p-value, based on bonferroni correction using all genes in the dataset												* avg_log2FC: log fold-chage of the average expression between the two groups.
Pons			Midbrain			Cerebellum			Hypothalamus			Thalamus			Cortex			White matter			Choroid plexus
Gene	Log2FC	p	Gene	Log2FC	p	Gene	Log2FC	p	Gene	Log2FC	p	Gene	Log2FC	p	Gene	Log2FC	p	Gene	Log2FC	p	Gene	Log2FC	p
Spp1	0.645434	2.79962e-40	Ptgds	0.958542	3.79973e-175	Ptgds	1.01731	1.3015e-92	Pmch	2.85103	4.98965e-19	Prkcd	1.26425	3.57522e-40	Ptgds	1.01378	6.42311e-20	Ptgds	0.855337	4.84216e-97	Ttr	0.729044	9.24958e-12
Gapdh	0.604975	1.47161e-182	Nrgn	0.680462	9.06107e-51	Gapdh	0.844357	1.6188e-204	Hcrt	2.03519	2.40196e-11	Ptgds	0.702266	1.31907e-50	Nrgn	0.897886	3.59548e-40	Gapdh	0.626764	1.6502e-180	Gapdh	0.636226	6.92888e-20
mt-Nd4l	0.546753	1.32401e-77	Apoe	0.588492	4.72629e-186	Spp1	0.665143	2.10653e-41	Ptgds	0.929916	1.09918e-15	Rgs4	0.637275	7.34065e-26	Hbb-bs	0.827876	1.34673e-15	Hbb-bs	0.59568	7.41811e-23	Cst3	0.633278	5.50765e-22
Atp1a3	0.542672	4.59319e-124	Tcf7l2	0.58369	8.11126e-42	Calb2	0.611309	3.488e-49	Slc6a3	0.921633	2.73208e-05	Mbp	0.610089	1.81204e-62	Slc17a7	0.790697	3.71338e-35	Apod	0.594255	7.73159e-72	Apoe	0.567006	5.52021e-25
mt-Nd2	0.510634	2.24363e-165	Ttr	0.560722	3.26482e-62	Gpr37l1	0.602296	7.27042e-55	Mbp	0.845729	4.72506e-17	Ttr	0.576748	1.09408e-10	Enc1	0.771227	3.0369e-31	Trf	0.571516	1.00847e-60	Rps29	0.555043	4.14746e-21
Vamp1	0.502388	3.0788e-65	Clu	0.495973	4.95097e-98	Apoe	0.588932	3.88391e-118	Scg2	0.727089	4.12669e-09	Pdp1	0.549499	3.21727e-21	Lmo4	0.758135	4.59718e-22	Apoe	0.53907	3.06202e-147	Sparcl1	0.543114	1.38678e-11
mt-Nd1	0.490606	7.89547e-272	Cst3	0.492648	1.98813e-123	Trf	0.571008	9.08133e-30	Nts	0.718442	1.04353e-06	Slc24a3	0.548575	2.39572e-36	Olfm1	0.720311	2.44401e-32	Pcp2	0.523526	1.01767e-51	Bcan	0.51454	5.59717e-07
Trf	0.452558	2.32637e-49	Hbb-bs	0.469029	3.83887e-45	Atp1a1	0.564668	5.63329e-33	Dpysl2	0.672585	7.84336e-18	Prnp	0.539375	7.24248e-103	Pde1a	0.701617	1.47708e-24	Hba-a2	0.473834	7.69652e-31	Syn1	0.512359	2.82478e-09
Dpysl2	0.445023	2.31789e-105	mt-Nd4l	0.45184	1.4586e-49	Diras2	0.520792	5.71942e-29	Scd2	0.647925	1.00587e-15	Rasgrp1	0.539316	1.42124e-10	Gda	0.701248	2.46757e-35	mt-Nd4l	0.465046	1.83586e-65	Atp1a3	0.492464	1.62599e-09
mt-Nd3	0.444866	2.95938e-204	Apod	0.444627	1.3141e-40	Ckb	0.52045	3.5626e-119	mt-Co1	0.604788	5.81117e-26	Edil3	0.538791	1.66776e-35	Snca	0.695399	4.28926e-27	Actb	0.464656	3.91886e-156	Ppia	0.481661	1.14473e-13
Rps29	0.430566	2.16866e-108	Atp1a3	0.444371	8.31846e-84	Apod	0.510721	2.71762e-30	Eef1a1	0.59087	5.67708e-21	Dbi	0.525371	0.000479548	Mef2c	0.683817	4.57828e-20	Aplp1	0.449872	2.54202e-75	Pltp	0.466208	6.20446e-07
Apoe	0.423514	1.75313e-90	Aplp1	0.434564	2.3791e-82	mt-Cytb	0.498477	1.13534e-175	Dlk1	0.5714	0.000249842	Scd2	0.51711	2.91724e-59	Nptxr	0.679888	1.70309e-20	Uba52	0.414288	1.67728e-40	Rps28	0.452304	7.80641e-09
Aplp1	0.420167	9.1635e-74	mt-Nd2	0.428945	5.42231e-115	Ppia	0.495132	4.93594e-84	mt-Nd3	0.570436	5.74489e-20	Rora	0.510634	1.325e-11	Hba-a2	0.6348	7.92207e-29	Gng13	0.411465	1.50207e-25	Rps27	0.438659	7.59402e-07
Tecr	0.420099	3.07687e-69	mt-Nd3	0.417619	7.95531e-199	Cbln1	0.483231	1.21001e-35	Apoe	0.563252	1.05418e-12	Ndrg4	0.505985	1.34438e-30	Camkv	0.619023	2.24188e-22	Rps29	0.408014	5.85167e-105	Ly6e	0.433788	3.73774e-05
Snca	0.418051	1.09787e-49	Tpbg	0.413163	2.34301e-35	Aldoa	0.482508	1.56604e-90	mt-Nd1	0.555463	4.75269e-22	mt-Co1	0.494511	2.14058e-89	Hpcal4	0.596997	1.88167e-24	Atp1a3	0.407825	2.6723e-65	Slc17a6	0.432559	2.35738e-05
mt-Nd5	0.41455	2.53084e-83	Actb	0.410483	1.01506e-145	Pkm	0.476422	2.7892e-78	Cnp	0.548944	1.4893e-06	Spock3	0.486292	2.15928e-24	Ttr	0.584634	2.71836e-05	Ckb	0.406227	3.46805e-106	Rpl37	0.429592	2.73066e-12
Aldoa	0.409976	2.66029e-99	Ncdn	0.407937	1.07319e-55	Ubb	0.469973	9.35746e-85	Rpl13a	0.54298	3.49771e-11	Ramp3	0.484322	5.21682e-25	Prkcg	0.584303	5.84349e-20	Dpysl2	0.390907	4.48016e-80	mt-Cytb	0.428953	4.01753e-34
Calb2	0.407017	1.2687e-33	Ckb	0.406857	2.78219e-108	Cd81	0.45631	6.60017e-50	Nnat	0.542879	0.00154929	Hcn2	0.479243	1.41184e-32	Mpped1	0.557094	4.76945e-24	Cst3	0.383601	6.73578e-74	Etfb	0.426354	1.38284e-05
Ndufb1-ps	0.401246	3.37295e-50	Sparcl1	0.403629	3.01229e-88	Gng13	0.455766	1.30129e-17	Hba-a2	0.536603	2.85938e-07	Vamp1	0.464346	9.39021e-23	Tenm2	0.550328	1.08943e-17	Cd81	0.383266	3.92429e-52	Mt3	0.426089	8.9026e-09
Ldhb	0.391169	1.85441e-57	Thy1	0.401729	1.04081e-58	Pcp2	0.454596	1.63945e-17	Emc1	0.536012	1.09069e-05	Atp1b1	0.463502	1.41638e-48	Ccn3	0.550005	1.90646e-23	Hcn2	0.382351	2.21755e-35	Ntsr2	0.42354	0.00146451
Rpl37	0.383523	9.00226e-78	Tspan7	0.394224	4.36208e-64	Tmem132a	0.451182	1.20336e-34	Slc6a11	0.532712	9.5137e-07	Lrrtm1	0.462011	1.23969e-27	Fam131a	0.547535	3.37936e-17	Pvalb	0.365248	2.39797e-33	Ldhb	0.42095	5.21218e-08
Thy1	0.37872	3.34402e-49	Ndufv1	0.384645	5.36836e-48	Ldhb	0.450675	5.20602e-58	mt-Cytb	0.526019	8.95955e-22	Cx3cl1	0.457966	2.27487e-21	Camk2a	0.546534	1.03198e-11	Aldoc	0.362959	1.94036e-68	S100a1	0.419213	0.000139477
Apod	0.371227	5.01273e-36	Tecr	0.38384	7.05141e-54	Pla2g7	0.4501	1.04076e-38	Resp18	0.51428	4.91971e-06	mt-Cytb	0.453042	9.09618e-74	Vxn	0.545032	2.65246e-12	Hba-a1	0.362363	4.55024e-17	Actb	0.41532	7.80232e-17
Cox7c	0.363508	7.4334e-65	Gapdh	0.382621	3.79487e-79	Calb1	0.449601	1.75888e-07	Reep5	0.491115	6.4048e-05	Apoe	0.448239	1.17224e-44	Ldha	0.538595	6.79925e-17	Rpl38	0.360008	1.56702e-76	Sec61g	0.41282	9.43505e-06
Ckb	0.362433	9.97883e-81	mt-Nd1	0.377539	6.35879e-200	Hpcal1	0.447479	1.17882e-29	Spp1	0.49086	0.000280506	Ptpn3	0.447415	3.17114e-18	Gpm6a	0.538104	1.01812e-33	Aldoa	0.355834	9.87778e-64	Bsg	0.409686	8.37623e-05
mt-Nd4	0.361214	2.81458e-191	Scd2	0.368845	8.72643e-94	Mbp	0.442864	4.53355e-25	Dynll2	0.490246	6.66042e-11	Hapln4	0.445978	4.15346e-29	Syn1	0.532157	2.15797e-18	Hspa8	0.347439	9.11146e-88	Cox8a	0.406431	1.85401e-08
Hcn2	0.361001	1.35139e-35	Pvalb	0.360899	9.20685e-17	Aplp1	0.44161	9.64706e-46	Tmx4	0.488815	5.1077e-05	Atp6ap2	0.443702	1.84783e-17	Actb	0.527528	1.33198e-44	Clu	0.341732	3.21849e-40	Slc6a11	0.406268	0.0328843
Cd81	0.358551	4.00817e-49	Dpysl2	0.359616	5.45979e-74	Vamp1	0.441051	7.97134e-28	Plp1	0.487181	0.00423293	Atp1a3	0.442567	4.00329e-33	Prnp	0.527396	6.55315e-56	Mbp	0.339865	4.45107e-46	Mbp	0.405549	6.10411e-08
Aldoc	0.356486	3.01113e-75	Ctsb	0.357512	6.35885e-60	Eno1	0.440022	2.87348e-44	Plekhb1	0.485909	8.4045e-05	Kcnc2	0.442158	1.27408e-29	Dkk3	0.521474	4.78786e-16	mt-Cytb	0.334508	2.3519e-150	Rpl39	0.40551	6.31554e-06
Pkm	0.35002	1.02116e-63	Dnm1	0.357114	1.11689e-61	Grin2c	0.435687	1.08692e-34	Mag	0.484612	7.29877e-05	Ckb	0.439092	1.29347e-53	Prkcb	0.519023	4.27621e-14	Scd2	0.330823	6.03277e-61	Arhgdia	0.402882	1.94251e-06
Rpl38	0.347861	1.59549e-76	Gabra1	0.352849	2.96709e-32	Tecr	0.435205	1.11181e-46	Actb	0.482021	7.94699e-14	Ptpn4	0.435518	1.88739e-16	Rasgrp1	0.512069	7.07545e-15	Vtn	0.330527	1.75588e-30	Ecrg4	0.399086	7.71716e-05
Hbb-bs	0.347427	8.99188e-12	Ldhb	0.350751	1.69822e-52	Icmt	0.434907	1.03994e-20	Thy1	0.481201	2.52029e-05	Pltp	0.43533	2.92123e-18	Cpne6	0.51125	3.1152e-19	Pkm	0.330156	8.00845e-50	Tecr	0.397626	2.10374e-07
Chchd10	0.345619	4.8987e-43	Pcp2	0.350542	5.43953e-24	Cbln3	0.434774	4.07443e-17	Vamp1	0.468871	0.000314013	Cst3	0.426313	9.16565e-34	Ctxn1	0.509839	8.18865e-19	Cnp	0.323538	1.91514e-23	Aplp1	0.395259	6.32151e-07
Ptgds	0.343956	2.01478e-67	Itpr1	0.349041	2.06833e-07	mt-Nd2	0.434308	7.01043e-67	Chga	0.466025	0.000100091	Adarb1	0.424119	7.92937e-19	Arf3	0.508203	6.72623e-18	Atp1b2	0.322913	1.32592e-24	Gja1	0.38429	0.00137647
Rps27	0.340817	9.46528e-38	Slc6a11	0.347403	5.35466e-34	Clu	0.42715	4.2961e-50	Pgm1	0.465918	5.34946e-05	Chrna4	0.422552	2.78465e-29	Mmd	0.504286	7.58019e-21	Cox8a	0.321605	1.12353e-43	Rab11fip5	0.384086	3.18625e-06
Resp18	0.340756	1.68087e-34	Vamp1	0.339238	1.86408e-31	Sparcl1	0.419275	2.24156e-37	Fam219a	0.465441	1.00537e-07	mt-Nd1	0.420599	1.05142e-60	Ddn	0.503022	5.51083e-21	mt-Co1	0.319657	5.61492e-162	mt-Co1	0.383195	1.88341e-31
Rps28	0.340692	4.24717e-45	Rbm3	0.333623	1.33425e-35	Sh3gl2	0.417549	4.35393e-38	Sod1	0.462935	2.32668e-05	Kcnab2	0.420344	5.87643e-27	Cirbp	0.501623	4.8126e-21	Tecr	0.319308	1.45107e-37	Ubl5	0.382565	0.00107693
Kcnab2	0.339554	3.00362e-37	Emc10	0.33329	2.3302e-38	Ypel3	0.408158	7.63381e-35	Ndn	0.457851	5.43395e-05	Gabra4	0.420291	2.19621e-18	Ptk2b	0.497355	3.41781e-12	Ttyh2	0.316595	1.13035e-32	Pnkd	0.382025	0.000476389
Scd2	0.339363	6.4192e-70	Cd81	0.329541	1.15579e-39	mt-Co1	0.407833	5.32298e-134	Ndufv1	0.455619	0.00044576	Pcp4l1	0.419553	3.719e-17	Ncdn	0.494794	1.56523e-08	Ppia	0.310301	3.76726e-47	B4gat1	0.381274	5.23551e-05
Atp5g1	0.338812	2.62528e-35	Slc6a3	0.326414	6.57901e-11	Itm2b	0.40434	3.20375e-44	Zfas1	0.447409	9.14802e-06	Aplp1	0.419541	1.67748e-29	Wasf1	0.494133	1.17836e-13	Sez6l2	0.306806	8.47069e-28	Camkv	0.380955	2.87676e-08
Cox5b	0.337631	5.98206e-45	Cck	0.326387	1.02231e-45	Pfkm	0.399714	1.62262e-34	Wdr6	0.446203	0.000533064	Dpysl2	0.417318	1.13376e-38	Plppr4	0.490387	1.68037e-10	Agt	0.305734	1.74123e-22	Aldoa	0.378868	1.86649e-08
Cst3	0.335966	8.73269e-58	Atp1b2	0.326386	1.87366e-34	Ndufv1	0.394063	2.32873e-34	Cirbp	0.445676	1.32574e-07	Pmch	0.416187	2.41753e-08	Hba-a1	0.486798	4.15608e-08	Gpr37l1	0.303085	2.27401e-21	Chchd10	0.378144	0.00012081
Dnm1	0.333811	9.5316e-45	Hba-a2	0.325005	4.01576e-43	Dnm1	0.393447	2.73104e-50	Bcat1	0.444038	2.34729e-05	Nudt4	0.415812	9.05754e-18	Fam163b	0.483074	1.55905e-13	Mif	0.299904	3.77283e-29	Cirbp	0.370794	0.00048573
Uba52	0.333078	3.99622e-28	Itm2b	0.322347	2.77092e-43	Rgs8	0.391092	1.59768e-17	Pigyl	0.438341	9.27655e-09	Agt	0.411236	9.42758e-20	Syt1	0.478588	3.48104e-22	Ldhb	0.296824	3.87323e-41	Slc6a1	0.370316	0.0226225
Ndufv1	0.32341	3.07195e-34	Psap	0.321512	2.93258e-76	Hspa8	0.391081	1.3739e-84	Haghl	0.436153	0.000301491	Slc6a3	0.40978	7.45106e-06	Cck	0.477445	1.00688e-11	S100a16	0.295525	2.79318e-26	Acaa2	0.367709	0.00457876
Actb	0.320936	2.54723e-87	Dbi	0.318874	9.12957e-23	Ctsb	0.390754	1.08247e-46	Dnm1	0.434832	2.65621e-07	mt-Nd3	0.409475	1.0262e-56	Phyhip	0.477076	1.73837e-14	Rps27	0.292356	1.29927e-34	Cryab	0.366004	0.0025252
Atp5md	0.316085	1.58655e-38	Reep2	0.318617	5.72753e-36	Ank1	0.3877	1.20407e-32	Nme2	0.434711	0.00352346	Gpr37	0.402379	3.48003e-25	Sv2b	0.474883	1.5851e-14	Rpl37	0.28835	7.32079e-52	Ckmt1	0.365994	7.24416e-05
Lamp5	0.315511	1.66994e-18	Cirbp	0.315332	1.9886e-36	Atp1b2	0.387559	1.45482e-31	Rps29	0.43394	1.32078e-07	Apod	0.401307	8.75798e-14	Tmem132a	0.469661	1.66866e-17	Bsg	0.288321	2.79231e-42	Slc48a1	0.364961	2.11184e-05
Ppia	0.313491	7.00541e-58	Atp6v0a1	0.313678	1.25247e-32	Fat2	0.387301	4.76408e-21	Lbh	0.429047	1.06258e-05	Tmem151a	0.399763	6.08728e-27	Crym	0.46844	7.40142e-22	Atp5b	0.28697	1.24221e-42	Cnp	0.36303	0.000291799
Atp5j2	0.308493	6.70278e-45	Mbp	0.311791	1.29986e-50	Snap25	0.386146	4.56529e-52	Nat8l	0.428169	0.0424409	Lrrn2	0.39903	5.50074e-23	Cspg5	0.467122	6.75776e-14	Chchd10	0.285687	1.98899e-25	Tnfrsf21	0.36236	9.02066e-06
Scn4b	0.304426	1.51468e-29	Sirpa	0.310887	9.65006e-35	Wbp2	0.385726	1.73829e-34	Maged2	0.425549	3.27258e-06	Ckmt1	0.398753	5.36543e-21	Id2	0.456709	8.36715e-10	Rpl36	0.281643	7.87552e-35	mt-Nd2	0.361525	1.21269e-10
Rpl35	0.302637	1.79311e-23	mt-Nd5	0.308078	3.14328e-52	Atp5b	0.383188	4.08892e-64	Araf	0.425141	0.00149976	Aldoc	0.39707	1.70739e-24	Atp2b4	0.45415	4.5617e-13	Cox7c	0.280624	1.07139e-38	Hspa8	0.361324	1.59031e-12
Chga	0.298151	5.78734e-28	Ccl27a	0.30697	6.02469e-49	Rbm3	0.382683	3.47704e-25	Olfm2	0.423907	0.000317243	Kcnj10	0.394681	4.7047e-18	Chst1	0.446834	7.93897e-12	Rps28	0.280098	1.13906e-33	Rnf208	0.360138	0.000313972
Ckmt1	0.297147	1.3715e-26	C1qtnf4	0.305071	8.63018e-35	Timp4	0.381457	5.65161e-27	Wdr1	0.421371	0.00231686	Resp18	0.39431	3.52207e-17	Caly	0.446009	5.54089e-14	Ndufv1	0.279749	2.72107e-17	Etfa	0.359475	0.00257872
Hba-a2	0.29446	6.77141e-16	Bcan	0.301913	1.90212e-29	Clstn1	0.380995	3.16633e-32	Rps21	0.418587	3.54068e-08	Ntng1	0.388971	2.60987e-13	Slc8a2	0.442347	4.2967e-14	Thy1	0.273883	1.24784e-25	Rpl35	0.359402	0.00114252
mt-Atp6	0.29272	2.52429e-160	Bsg	0.300936	6.01677e-47	Cadm3	0.380181	9.38053e-27	Prxl2b	0.417807	0.000142991	Sirpa	0.388168	1.79924e-24	Aldoa	0.441772	1.82207e-27	Plekhb1	0.273219	2.80322e-24	Rps27l	0.356759	4.77832e-05
Atp1b2	0.289675	6.85932e-25	Aldoa	0.298195	8.76675e-58	Psap	0.378852	1.32781e-65	Fth1	0.41509	1.55198e-07	Grin1	0.387589	3.88091e-21	Hpca	0.433179	1.47806e-09	Mag	0.268557	6.93424e-12	Rpl36	0.353362	0.00011897
Cartpt	0.287051	0.00231465	Syn1	0.296607	2.72895e-29	Selenom	0.378532	5.34451e-32	Pllp	0.414494	3.61881e-06	Abhd12	0.385799	9.46646e-25	Gria1	0.429865	9.37831e-10	Arhgdia	0.264197	5.4128e-20	Phyh	0.352916	0.00138457
Mdh1	0.284106	1.55392e-35	Hapln4	0.293974	8.34706e-29	Fth1	0.374614	1.28002e-41	Mtx2	0.413234	5.09151e-05	Msmo1	0.383577	7.16973e-23	Sptbn2	0.427209	8.63343e-11	Emc10	0.261616	1.98658e-16	Ndufb1-ps	0.351344	0.0121555
Mif	0.284008	2.35163e-28	Gpr37l1	0.29315	2.24592e-25	Chn2	0.374458	1.19077e-11	mt-Co3	0.412197	1.8603e-18	Slc6a11	0.38132	5.43617e-19	Apoe	0.425106	7.21432e-19	Ndufa3	0.260882	5.53691e-24	Resp18	0.351261	0.0211117
Atp5b	0.28377	7.89858e-47	Hspa8	0.293021	3.45056e-80	Cplx2	0.372479	2.41959e-17	Syngr1	0.409704	0.00323676	Emc1	0.381038	1.4116e-24	Bsn	0.422532	7.81165e-12	Dnm1	0.259972	4.26794e-27	Cat	0.348773	0.022721
Gpr37l1	0.28275	3.19566e-23	Calb1	0.291488	1.24968e-12	Thy1	0.371033	6.80395e-32	Ptprf	0.407202	0.000216107	Calm2	0.379792	3.30738e-33	Dnm1	0.421905	2.39097e-18	Rpl39	0.259512	5.82255e-25	Agt	0.348206	0.0110015
Ndufa12	0.282215	1.20323e-21	Tmem147	0.288926	1.19885e-30	Slc17a7	0.370848	8.1923e-19	Prnp	0.403333	1.43504e-13	Clu	0.378204	6.83671e-22	Wfs1	0.417693	1.41528e-08	mt-Nd3	0.258921	2.61211e-78	Uba52	0.347994	0.00016709
mt-Atp8	0.281618	6.40982e-21	Cox8a	0.287069	1.53452e-33	Dpysl2	0.370566	1.80074e-47	Sec11c	0.402735	0.000463097	Csrp1	0.375271	1.78897e-20	Arpp19	0.413684	1.5322e-09	mt-Atp8	0.257874	8.81506e-17	Clu	0.345672	0.0113266
Ndrg4	0.280602	8.55407e-28	Srsf2	0.286267	6.14402e-27	Rps29	0.368925	6.81193e-46	Emc10	0.400531	0.0370795	Ccdc153	0.374527	1.01032e-05	Ngef	0.410559	1.11315e-15	Syn1	0.256567	9.55923e-16	Fabp5	0.344847	0.0306842
Rpl39	0.280582	4.39504e-29	mt-Nd4	0.286266	1.02904e-129	Atp1a3	0.363494	4.75582e-36	Copg1	0.398375	0.0325542	Atp2a2	0.37382	9.78752e-15	Pde2a	0.410484	1.81406e-16	Gpr37	0.254492	1.23536e-17	Ctsa	0.344593	0.0057745
Ndufv2	0.278244	1.81282e-25	Ntsr2	0.285913	5.95908e-28	Grina	0.362804	1.92312e-31	Abhd12	0.397858	0.0106917	Psap	0.373791	3.35774e-37	Sirpa	0.4089	6.85471e-13	Psap	0.251584	2.49127e-38	Slc9a3r1	0.344519	7.20896e-05
mt-Co2	0.278236	7.1365e-150	Pkm	0.285755	4.8382e-45	Scd2	0.359919	2.77162e-52	Otp	0.397421	7.6486e-06	Lgi3	0.372542	5.10999e-24	Fxyd6	0.408346	1.57014e-13	Fth1	0.250923	4.90657e-37	Ndufa12	0.343444	0.0116969
Atp5a1	0.278206	2.44288e-40	Emc1	0.2848	1.92357e-27	mt-Nd4l	0.359837	2.71076e-15	Arhgap36	0.39672	0.00063895	Tmem50b	0.372121	1.17308e-22	Sez6	0.407984	1.32153e-10				Fgfr3	0.343242	0.000594375
Acot7	0.277671	3.30195e-28	Pcp4	0.283417	4.95926e-16	Hapln4	0.357643	2.01208e-28	Tuba1b	0.394497	8.57454e-06	Got1	0.370947	4.76175e-20	Mapk1	0.407408	4.32525e-10				Rbm3	0.34312	0.00824683
Rpl36	0.274444	9.59315e-30	Astn1	0.283281	4.5879e-28	Phyhip	0.356189	1.14448e-32	Astn1	0.39403	0.0104991	Slc17a6	0.370889	6.38676e-16	Fkbp1a	0.407172	5.37535e-09				Ifi27	0.34312	0.030421
Sparcl1	0.273681	2.49678e-40	Clstn1	0.281112	7.874e-27	Stmn3	0.355726	2.93069e-44	Rab11fip5	0.393355	7.58199e-06	Mid1ip1	0.37078	1.52205e-22	Celf5	0.407	4.63639e-11				Dnm1	0.342716	0.00333119
Kcnj10	0.272839	5.75949e-18	Slc25a5	0.279645	2.80697e-26	Atp5g1	0.354852	1.29899e-26	Rpl39	0.392126	0.0242568	Pakap.1	0.369675	7.21993e-16	Ppp3r1	0.40618	6.09677e-09				Rpl38	0.340514	2.11793e-08
Mpc2	0.270087	1.77212e-23	Adcy1	0.279447	1.05544e-12	Mdh1	0.350775	1.68217e-38	Hspa8	0.391333	1.23265e-10	Pcdh7	0.368639	5.0866e-23	Grm5	0.405032	8.19689e-11				Taf10	0.33869	0.000273092
Dynll2	0.268937	8.19359e-48	Gng13	0.278852	1.25712e-14	H1f0	0.350758	8.37786e-34	Sqle	0.390975	0.000485378	Gaa	0.368289	5.4406e-14	Aplp1	0.403483	1.51001e-15				mt-Nd3	0.33465	5.69269e-18
Ndufs3	0.268434	3.16617e-26	Calm2	0.278388	3.76732e-56	Ppp1r17	0.348079	7.23982e-11	Uchl1	0.389759	2.21686e-05	Bsg	0.367859	5.02725e-25	Rbm3	0.400624	7.22181e-09				Atp1b2	0.334262	0.00497988
Eno1	0.26748	8.60073e-25	Pfkm	0.276697	4.72303e-25	45904	0.346775	1.32362e-24	Ywhag	0.388937	4.44666e-05	Reep2	0.367324	1.99176e-21	Scn3b	0.400609	2.32686e-15				Lynx1	0.333179	0.00060249
Abat	0.26666	2.56398e-24	Slc27a1	0.274079	1.38907e-31	Gabrd	0.346721	8.27423e-18	mt-Atp6	0.388201	1.41828e-14	Nap1l2	0.36683	9.21685e-17	Gas7	0.400021	9.94187e-12				Ndufv3	0.330446	0.00434992
Slc6a5	0.266102	1.02434e-22	Tmem59l	0.270799	1.12986e-24	Cox8a	0.343846	1.7676e-42	Nefh	0.387187	0.0125647	Itm2b	0.366454	1.19602e-20	Rps29	0.395475	7.34458e-14				Scd2	0.330442	4.27702e-07
mt-Co3	0.263889	2.92561e-151	Atp5b	0.268924	7.31649e-42	Dbi	0.342062	4.2754e-25	Eif3f	0.386938	0.0347377	Sparcl1	0.366223	7.18271e-23	Mrtfb	0.393538	1.33528e-10				Cyb561	0.330194	0.00428043
Hspa8	0.262753	1.12579e-59	Scn4b	0.268888	1.67922e-27	Atp5a1	0.339621	5.76603e-43	Tub	0.385697	0.00350463	S1pr1	0.365942	1.63785e-24	Ccl27a	0.392785	5.46e-18				Ywhag	0.329652	0.00199767
Bcat1	0.262242	7.7999e-19	Cbln3	0.268041	6.772e-19	Hcn2	0.339156	2.56983e-24	Nap1l5	0.384903	4.24277e-06	Zfp36l1	0.364917	1.38304e-15	Dpysl2	0.391949	5.65594e-20				Ncdn	0.328946	0.0216829
Atp5k	0.258545	1.96863e-31	Slc6a1	0.266842	7.5955e-21	Ccl27a	0.336922	1.68364e-44	Rpl37	0.384053	2.4996e-05	Hspa8	0.363273	1.73673e-41	Bcl11b	0.387767	5.34282e-11				Spock1	0.327823	0.00415133
Prdx5	0.257177	7.44942e-21	Gja1	0.266594	6.04149e-23	Mt3	0.335892	1.18254e-34	Mid1ip1	0.382986	0.0080128	Sec11c	0.360137	1.84759e-20	Nr2f1	0.384777	7.59124e-11				Slc7a10	0.3275	0.000254348
Nefh	0.256636	5.97588e-19	Vtn	0.266474	3.78838e-28	Kcnk1	0.335607	2.58058e-24	Tagln3	0.381562	0.0019669	Vsnl1	0.359418	1.29867e-19	Clu	0.383278	3.30423e-11				Ccl27a	0.325814	0.000263001
Cox7b	0.255321	3.40573e-25	Itm2c	0.266265	5.58586e-27	Scn4b	0.335523	7.66914e-33	Mgat5	0.381454	0.000190331	Hexb	0.359357	2.89454e-20	Adgrb2	0.381759	3.53639e-11				Adh5	0.324595	3.07225e-05
Ubb	0.254995	3.17731e-40	Etnppl	0.264537	1.60939e-32	Rab3a	0.335123	1.94907e-36	Kcnj10	0.381441	0.0330382	Kcnq2	0.358515	1.52306e-20	Astn1	0.381184	3.75454e-09				Rab11b	0.324404	0.0028875
Ndufa3	0.253731	3.27989e-22	Nomo1	0.264361	1.81862e-28	Cnp	0.334749	2.33051e-20	Rbm3	0.379349	0.00428296	Actb	0.357559	8.0079e-44	Cyp46a1	0.380304	1.81381e-11				Dctn2	0.323962	0.00347385
Ccl27a	0.25331	3.90356e-33	Gdi2	0.263983	5.02446e-23	Sez6l2	0.333891	2.74472e-25	Rusc1	0.379243	0.000624394	Elmo1	0.356213	7.24461e-16	Mal2	0.379747	3.27621e-12				Ndufb11	0.32227	0.00572176
Ndufa11	0.25321	8.54623e-21	Atp5g1	0.262817	1.10959e-22	mt-Nd3	0.333678	2.23978e-63	Sparc	0.37903	0.000125315	Mt3	0.354693	1.85029e-12	Klhl2	0.379018	7.39179e-11				Ndufv1	0.322043	0.0354501
Tmem147	0.252984	1.2386e-20	Plekhb1	0.262504	2.7477e-21	Rnf208	0.330919	1.89573e-26	Bc1	0.378975	0.000488817	Cspg5	0.354304	2.51422e-16	Grin2a	0.377986	3.33429e-08				Acox1	0.321943	0.0355591
Dad1	0.251147	1.06898e-20	Chchd10	0.262349	1.34587e-23	Emc10	0.326831	3.98245e-23	Adcyap1r1	0.375344	0.00059335	Ctsb	0.353274	5.70315e-21	Igf2	0.376073	4.86635e-09				Myl6	0.320245	0.000346674
Cox8a	0.251117	2.87343e-29	Laptm4b	0.261799	2.46828e-22	Pltp	0.326221	1.22258e-30	1110008P14Rik	0.374251	0.0472304	Chga	0.352192	9.09269e-19	Grin2b	0.375437	1.58805e-07				Rraga	0.318218	0.0269832
			Gad1	0.260735	2.15698e-12	Homer3	0.326009	4.0681e-10	Eif3g	0.373815	0.000537193	Fth1	0.352002	9.70336e-38	Gm10076	0.374201	6.28416e-10				Ndufa11	0.318092	0.0257049
			Pltp	0.25932	1.91901e-31	Eif2s3y	0.325875	3.53625e-69	Alg2	0.372674	0.00162762	Adprh	0.351525	6.58833e-19	Fbxl16	0.373996	9.80247e-10				Rps21	0.31807	7.97793e-09
			Prnp	0.256071	1.8014e-93	Clip3	0.325595	1.51391e-22	Pink1	0.372452	0.0128012	Ildr2	0.351154	1.19915e-12	St6galnac5	0.372596	4.84216e-10				Rpl34	0.317742	0.000397188
			Atp1a1	0.256004	5.01147e-17	mt-Nd1	0.32527	1.42034e-78	Uqcrc1	0.371235	0.0121041	Ldhb	0.349413	1.48466e-22	Fam49a	0.36706	1.24866e-08				Ppp1r14a	0.317669	0.00157625
			Uba52	0.255283	1.19533e-18	Bsg	0.324303	3.36581e-36	Tmem130	0.369364	0.00662203	Cryab	0.349028	7.89623e-17	Atp6v0e2	0.366839	7.58894e-09				Arl6ip1	0.317609	0.0368819
			Atp5j	0.255268	8.99769e-28	Scn1b	0.323828	6.52936e-23	Dhcr24	0.368482	0.000201067	Sacm1l	0.348649	7.03809e-20	Synpr	0.365831	7.68833e-06				Pet100	0.317448	0.00297005
			Idh3g	0.255241	6.59044e-24	Gprc5b	0.323	1.90975e-23	Fbxo31	0.367907	0.00271476	Elmod1	0.346516	2.33252e-17	Chn1	0.365573	2.36951e-06				AI837181	0.31709	4.42484e-05
			Slc17a6	0.255218	1.84718e-15	Inpp5a	0.32065	8.72147e-12	Ccl27a	0.367573	0.000561641	Gabra1	0.345379	1.42934e-14	Clstn1	0.364621	2.24692e-09				Bag6	0.316937	0.00218664
			mt-Atp6	0.255068	1.54125e-137	Dad1	0.320282	1.55609e-27	Rpl34	0.367446	0.0225396	Scd1	0.344988	1.07158e-17	Cdc42se2	0.362272	2.07581e-10				Mpc2	0.316622	0.0179141
			Snca	0.254952	4.19884e-17	S1pr1	0.3202	9.10086e-26	Atp1a3	0.366822	0.00105162	Tubb4b	0.344405	8.65288e-12	C1ql3	0.360862	4.27776e-13				Dnajb1	0.315182	0.012785
			Tmem132a	0.254933	1.96549e-27	Ckmt1	0.318829	2.84864e-22	Lgi3	0.366741	0.0332636	Rps29	0.3442	1.8419e-21	Psd	0.360485	2.95018e-11				Igfbp2	0.314886	0.0202581
			Htra1	0.254553	2.71903e-22	Zic1	0.31726	4.21896e-11	Il33	0.3666	0.000742704	Napa	0.343926	5.12438e-17	Grp	0.359229	9.99699e-17				Scarb2	0.314722	0.0163826
			Enc1	0.253514	4.63799e-17	Pink1	0.316571	2.4128e-22	Pkm	0.366007	0.000104243	Lgmn	0.340991	2.74136e-15	Psmb3	0.356624	2.36393e-09				Atp5b	0.313824	0.000441147
			Ddx5	0.251116	3.06841e-25	Fam131b	0.316164	2.59883e-24	Etnppl	0.365851	5.93948e-05	Cyp46a1	0.339714	9.04777e-21	Gria2	0.356601	2.1065e-11				Epas1	0.312439	0.000557488
			Atp1b1	0.250335	2.59689e-43	Hsd11b1	0.315843	3.73292e-32	mt-Co2	0.365662	3.00528e-12	Enpp5	0.339425	1.72872e-17	Mtch1	0.355998	8.09278e-09				Nrsn2	0.31197	0.04921
						Dctn2	0.315606	1.4006e-21	Epm2aip1	0.364569	0.00277685	Slc32a1	0.339358	2.50652e-15	Atp6ap2	0.355856	5.5593e-07				Plekhb1	0.311201	0.00486797
						Shf	0.315349	1.6958e-23	Atp1b1	0.364458	3.63784e-05	Efr3b	0.339181	2.30221e-20	Opcml	0.355524	1.8449e-10				Dpysl2	0.31079	0.000315874
						S100a16	0.314996	1.67478e-25	Vamp4	0.364197	0.00319092	Anxa5	0.337115	2.27621e-18	Lmo3	0.355265	3.91337e-10				S100a16	0.308865	0.00158448
						Ppp1cc	0.314841	4.56403e-22	Ogdhl	0.363694	0.0131156	Abca2	0.336054	7.78058e-18	Stmn1	0.355119	2.24852e-12				Cldn10	0.30872	0.000983617
						Sh3glb2	0.314217	1.73733e-24	Rcn2	0.363355	0.0136467	Emc10	0.33605	9.26741e-15	Sst	0.352951	3.66038e-05				Pcx	0.305636	0.00497936
						Uba52	0.313862	1.05342e-18	Qpct	0.363301	0.00437805	Tspan3	0.335006	3.74515e-19	Slc4a10	0.349427	1.3349e-06				Fbxo44	0.305197	0.000218313
						Ubl5	0.313483	6.83216e-22	Atp6v0e2	0.362124	0.0406314	Cpe	0.334217	1.43928e-29	Itm2c	0.349118	6.39408e-10				Ubb	0.303463	3.17512e-05
						Syt2	0.312573	1.26356e-20	Mdh1	0.359971	0.00758671	Spock1	0.332413	4.61782e-12	Rapgefl1	0.348875	2.2811e-12				Sbf1	0.301299	0.000369645
						Mpc2	0.311743	5.45066e-21	Pacs2	0.35967	0.00768653	Olig1	0.331207	2.48307e-15	Itpka	0.348531	1.88698e-09				Vps29	0.29906	0.0013479
						Tuba4a	0.309913	1.7194e-21	Cspg5	0.359258	0.0134231	Kctd17	0.330372	1.55675e-17	Strn4	0.347495	3.95518e-11				Ntan1	0.298616	0.0119065
						Bsn	0.309737	1.2898e-17	Sulf2	0.359167	0.0013733	mt-Nd2	0.330124	1.87284e-28	Baiap2	0.347167	5.67493e-08				Arnt2	0.298533	0.000464753
						Ndufs7	0.309201	5.93898e-24	Mdh2	0.359031	0.013916	Fgfr2	0.329028	9.27774e-23	Ywhaz	0.346203	2.96496e-14				Ing1	0.296991	0.00508006
						Cst3	0.308879	1.26398e-23	Eif6	0.358999	0.000316628	Itgav	0.327883	3.13714e-21	Atp6v0a1	0.342758	2.79806e-06				Rps15a	0.296026	0.0458813
						Hbb-bs	0.307586	8.60714e-14	Cops6	0.358027	0.00276322	Syngr3	0.326323	2.25486e-15	Kalrn	0.338506	6.04877e-07				Cd81	0.295885	0.0308478
						Snca	0.307402	6.81086e-23	Usp29	0.357361	0.0230067	Tnfrsf21	0.325571	9.37333e-22	Git1	0.336858	4.89934e-08				Eny2	0.295739	0.00314711
						Atp5md	0.304819	6.50272e-26	Cacybp	0.357089	0.0491512	Fasn	0.325203	1.69476e-16	Syngr1	0.336802	4.54013e-06				B3gat1	0.295674	0.000196575
						Pip5k1c	0.30427	1.31413e-27	Pnkd	0.356586	0.0278886	Slc6a9	0.324523	5.43527e-23	Icam5	0.336454	2.42496e-11				Fxyd1	0.295179	0.0325157
						Gsta4	0.304241	8.65658e-33	Bsg	0.356148	0.000905536	Habp4	0.324051	1.03697e-15	Prrt1	0.3363	2.21821e-08				Ctsb	0.294933	0.0146228
						Napa	0.304054	6.55995e-21	Tmem229a	0.354461	0.00237277	Pmp22	0.323249	3.0933e-22	Mfge8	0.334476	3.33668e-09				Ckb	0.293391	2.60456e-05
						Reep2	0.303502	1.50046e-18	Fh1	0.352362	0.000307252	Rarres2	0.323129	1.16874e-09	Tceal5	0.334028	3.1895e-07				Slc22a17	0.293016	0.0486668
						Kcnab2	0.303105	2.03495e-23	Atp5a1	0.352096	0.00018062	S100a13	0.322916	5.19042e-21	Cpe	0.333803	1.45151e-16				Plaat3	0.292887	0.0487245
						Aifm3	0.303055	3.59161e-23	Npy	0.351953	0.011122	Rtn3	0.322671	7.81191e-19	Plk2	0.328825	3.45056e-07				Tmbim4	0.292281	0.0312426
						Ndufs3	0.303053	5.26079e-27	Snrpe	0.351953	0.0276594	Rbm3	0.322595	5.81408e-17	Thra	0.327836	5.77312e-06				Ttyh2	0.292198	0.0270603
						Chchd10	0.302793	5.35509e-20	Rtn3	0.351453	0.000617416	Cirbp	0.32185	2.71017e-18	Nsg2	0.327781	4.42862e-06				Aifm3	0.292038	0.00403686
						Mag	0.302791	2.87842e-15	Prkaca	0.350364	0.0476731	Gng13	0.321373	3.03212e-08	Arnt2	0.327036	8.89969e-09				Dhrs3	0.291467	0.0132245
						Bcan	0.302233	9.41231e-23	S100a13	0.348221	0.000499442	Tcf7l2	0.320109	1.8075e-09	Foxg1	0.326366	5.05379e-09				Fgfr2	0.290418	0.00360726
						Cplx1	0.301639	3.48324e-22	Cat	0.347446	0.000474763	Plekhb1	0.319328	3.19935e-11	Chl1	0.326198	3.1563e-07				mt-Nd1	0.29017	9.05055e-19
						Cox7c	0.300739	1.79955e-26	Rraga	0.347055	0.0144431	Dynll2	0.317942	8.63207e-26	Epn1	0.32536	6.11193e-06				Adcyap1r1	0.289211	0.0372407
						Reln	0.300491	7.77269e-21	Aldoa	0.346931	3.45387e-06	Dad1	0.31738	4.687e-18	Fscn1	0.32281	2.23943e-08				Gars	0.288893	0.0171333
						Nsg1	0.300438	3.77414e-08	Lynx1	0.34389	0.0490921	Pex5l	0.317292	1.28425e-21	Brk1	0.322341	5.57673e-08				Pkm	0.286694	6.75653e-05
						Ttyh2	0.298169	3.21254e-30	Rpl22l1	0.342776	0.0260884	Caly	0.317208	2.10324e-16	Rnasek	0.320837	4.51848e-07				Cadm4	0.286236	0.033416
						Anxa6	0.297868	1.02657e-32	Ndufa3	0.342208	0.0201418	Trf	0.316769	7.36125e-07	Zeb2	0.32071	4.94175e-06				Etnppl	0.286163	0.0039301
						Gpd1	0.297607	4.2191e-22	Stard3nl	0.341738	0.0326702	Thy1	0.315796	7.91676e-14	Hnrnpdl	0.3206	1.56298e-07				Cxcl14	0.284024	0.00442463
						Chgb	0.296796	3.09626e-12	Rab18	0.341533	0.0311625	Spp1	0.314061	3.51765e-16	Basp1	0.319427	4.93305e-06				Actg1	0.283358	0.00010585
						Syn1	0.296311	2.58229e-20	Cdh11	0.341245	0.000355698	Phlpp1	0.313555	2.2366e-21	Eef1a1	0.319307	1.13896e-20				Ndufb6	0.283228	0.0223551
						Gabra6	0.295759	7.27201e-10	Paqr7	0.34085	0.000159408	Mag	0.313554	1.63948e-15	Hnrnpab	0.319102	3.64007e-05				Mdh1	0.28044	0.00812411
						Slc25a5	0.294533	1.59117e-18	Slc23a2	0.340494	0.00933781	Il33	0.313169	9.0858e-19	Tspan5	0.318618	1.75709e-07				Cab39l	0.279782	0.0226454
						Sptbn2	0.294488	1.15951e-11	Fdft1	0.340494	0.0284041	Nrsn2	0.312537	9.77952e-14	Sh3gl2	0.317039	2.18436e-06				Slc25a12	0.279641	0.0333177
						Gng11	0.294146	2.246e-22	Dnajb2	0.340494	0.034503	Fscn1	0.312418	8.52933e-20	Atp2b1	0.316812	0.000899969				Caly	0.273102	0.0108134
						Rps27	0.29397	2.20204e-16	Rgs2	0.34017	0.0165322	Tecr	0.312167	2.26806e-14	Psmc3	0.316749	3.27455e-07				Emc3	0.272857	0.0322406
						Rpl37	0.293813	1.85807e-30	Rab5b	0.339876	0.00890721	Slc27a1	0.311578	3.15431e-16	Idh3g	0.316126	4.25583e-06				Puf60	0.272315	0.00738402
						Calm2	0.291517	2.1679e-32	Ctsb	0.339588	0.0273295	Aldh1a1	0.31116	1.02024e-10	Ttc9b	0.314987	1.50898e-06				Ube2ql1	0.271825	0.0138972
						Aldoc	0.291315	4.57804e-32	mt-Nd4	0.338113	1.50419e-11	Amfr	0.310457	2.53755e-17	Ensa	0.314818	1.23359e-06				Pde1b	0.271566	0.0411981
						Ndufa12	0.290816	1.38755e-17	Ggh	0.336985	0.000478131	Sez6	0.308454	3.58749e-17	Syngap1	0.31442	4.07063e-08				Tspan3	0.271298	0.0425715
						Sirpa	0.290109	7.91082e-19	Tuba1a	0.336591	0.004245	Gjb6	0.308434	9.21832e-20	Emc10	0.314394	1.44028e-05				Cox7c	0.271011	0.029873
						Htra1	0.28991	1.62054e-20	Mboat7	0.33574	0.00731803	Fabp5	0.307764	1.38216e-13	Slitrk5	0.314178	1.02607e-07				Evl	0.270851	0.0314438
						Rpl38	0.289148	1.08605e-30	Mrap2	0.3347	0.000600198	Rasgrf1	0.306322	4.38906e-14	Sh3bgrl3	0.314104	3.05147e-05				Elob	0.270829	0.0323094
						Pcbp4	0.288843	7.95982e-18	H2-K1	0.334152	0.00213919	Aatk	0.305752	7.01226e-15	Wbp2	0.31357	2.67737e-06				Mdh2	0.266871	0.0476872
						Ap2m1	0.288372	1.14992e-19	Rpl37a	0.334087	0.000891538	Crim1	0.305598	1.92658e-14	Shisa4	0.31324	3.83603e-07				Il33	0.265919	0.0369726
						Faim2	0.288293	4.51262e-21	Chrna4	0.333574	0.00110657	mt-Nd4	0.30515	5.41846e-41	Rasgef1a	0.312818	1.13237e-06				Eno1	0.265762	0.0407028
						Ndufs8	0.288117	2.16408e-21	Dlat	0.332661	0.0286398	Mpc2	0.304496	1.14238e-15	Tmem151a	0.311092	3.36524e-06				Adar	0.263461	0.0417722
						Emc4	0.287803	5.33597e-21	Ostc	0.332032	0.0153271	Adar	0.3038	1.89832e-17	Plcb1	0.310807	1.45797e-06				Phgdh	0.258476	0.028579
						Laptm4b	0.287737	6.18821e-20	Ap2m1	0.331971	0.023788	Lmo4	0.303036	2.96327e-12	Sec14l1	0.310474	7.62887e-07				Fth1	0.258394	1.43702e-05
						Abhd12	0.287716	3.52016e-19	Surf4	0.331138	0.0135434	Lynx1	0.302977	3.67262e-16	Cnr1	0.309562	0.0098932				Srp68	0.258313	0.0105073
						Trappc3	0.287324	1.38836e-22	Impdh2	0.330006	0.00055183	Slc36a4	0.302733	9.35949e-18	Rprm	0.308284	1.74821e-06				Eif2b5	0.25472	0.0218369
						Slc48a1	0.286939	1.93939e-23	Fopnl	0.329816	5.82829e-05	Mboat7	0.302226	3.40057e-16	Gabbr1	0.307352	7.98261e-07				Sort1	0.254667	0.0324847
						Cirbp	0.286506	9.29956e-22	Aplp1	0.328741	0.00317031	Bcas1	0.302164	3.28389e-14	Ly6h	0.307055	3.40861e-07				Omg	0.253696	0.00400894
						St8sia5	0.286267	2.36821e-22	Esd	0.326714	0.00835021	Rpl38	0.302044	3.7708e-18	Taldo1	0.305288	7.00409e-07
						Elmo2	0.286151	1.09944e-20	Prr13	0.326714	0.0489327	Plekhg1	0.301484	6.26294e-15	Serpini1	0.302476	6.92017e-06
						Lamp5	0.285468	2.18137e-19	Ube2z	0.326186	0.0288219	Ndufa9	0.301449	4.17716e-17	Cdk17	0.302126	1.36151e-06
						Akr1a1	0.285121	3.67517e-20	Trappc2	0.325368	2.73631e-05	B4gat1	0.301261	1.82575e-16	Cst3	0.301262	1.81328e-08
						Ndufb11	0.285107	6.65434e-20	Tmem9	0.323488	0.0249821	Ndufs2	0.300618	3.01314e-16	Eif4a1	0.301069	0.000431189
						Vim	0.28503	1.37466e-13	Gorasp2	0.32345	0.00671032	Ogfrl1	0.300583	3.52985e-10	Reep5	0.300962	4.13555e-05
						Rabac1	0.284104	3.55564e-19	Arhgdig	0.323245	0.00322124	BC004004	0.300526	2.3908e-16	Kcnf1	0.30088	9.34272e-08
						Snrpb	0.283976	5.10053e-19	Clptm1	0.32305	0.0367275	Slc6a1	0.300381	1.19038e-10	Kcnq2	0.300166	2.28339e-05
						Prkcz	0.283746	1.76051e-18	Cntnap2	0.322048	0.0118114	Vstm2a	0.299621	9.51825e-19	Rab1b	0.299893	2.90326e-07
						Mt1	0.283727	4.2899e-21	Adar	0.322048	0.0134412	Dnm1	0.299032	7.35705e-18	Mrpl23	0.2998	8.06246e-08
						Uqcr10	0.282882	2.2018e-22	AW551984	0.3213	0.00056044	Grin2b	0.297334	5.35488e-11	Ipcef1	0.298501	2.23866e-09
						Npdc1	0.282737	2.30318e-18	Kcnc4	0.3213	0.00369166	Txn1	0.296822	1.25126e-14	Srebf2	0.297485	2.29539e-06
						Camta2	0.282564	9.43684e-24	Tmem35a	0.320518	0.00727498	Ncdn	0.29677	2.26827e-13	Sprn	0.2973	8.87018e-10
						Edf1	0.282545	8.23739e-21	Asphd2	0.3197	0.00905722	Dlgap3	0.296102	7.79578e-16	Marcks	0.296856	2.94789e-05
						Ndrg4	0.281907	4.72005e-12	Grb10	0.316689	0.0234061	Nacc2	0.295728	1.79287e-15	BC004004	0.295815	1.50435e-07
						Cops9	0.281577	7.54307e-18	Ttyh2	0.316037	0.00460303	45904	0.295147	5.06267e-14	Ptprs	0.295765	0.000223811
						Haghl	0.281069	1.4553e-21	Agpat4	0.314959	0.000560108	Gpr37l1	0.293464	1.73281e-09	Dbn1	0.295543	5.42239e-08
						Appl2	0.280789	3.13951e-18	Gstm5	0.314959	0.00579303	Gng5	0.293331	2.39327e-13	Tspan7	0.295452	1.50154e-09
						Ap2a1	0.28076	1.16559e-20	Igf2	0.314959	0.0156104	Yif1b	0.29307	4.45155e-18	Nell2	0.295203	1.51981e-06
						Lgi3	0.280563	7.03333e-22	Aldh5a1	0.314008	0.0137016	Gsn	0.293005	1.3718e-10	H3f3b	0.293328	0.000159395
						Puf60	0.280275	2.03018e-21	Sash1	0.312208	0.0119887	Ppp2r2b	0.292852	1.47457e-16	Atp1a3	0.29278	6.95026e-07
						Yif1b	0.279026	1.29049e-28	mt-Nd2	0.311419	4.58615e-05	Actg1	0.292511	1.5235e-23	Neurod6	0.292117	0.00144701
						Stard10	0.27878	5.66452e-20	Sgsm2	0.311306	0.0222941	Fam20c	0.292334	1.30695e-16	Ak5	0.291978	8.42185e-05
						Coro2b	0.278649	5.45891e-24	Phgdh	0.31099	0.00196713	Wdr7	0.291804	6.55523e-16	Wdr7	0.290082	5.05229e-06
						Eno2	0.278105	5.02239e-22	Rps27a	0.310255	0.0317982	Acsl3	0.290727	2.01426e-13	Syt5	0.29	1.11339e-07
						Cuedc2	0.27797	1.97169e-21	Actg1	0.310015	0.00673152	Adgrb1	0.290454	1.41307e-10	Fam131b	0.289463	4.45257e-09
						Rpl35	0.277595	1.21005e-12	Erlec1	0.309873	0.0260595	Stx7	0.290275	6.54664e-15	Cdh11	0.289266	9.22845e-06
						Tmem147	0.277467	5.96749e-20	Cst3	0.307814	0.000635436	Rnf208	0.290128	7.16118e-13	Pnmal1	0.289182	1.25564e-07
						Srsf2	0.277099	2.30817e-15	Ppp1r14a	0.307464	0.00117387	Nat8l	0.290051	1.66705e-10	Reps2	0.288841	2.64043e-06
						Ndufb2	0.276713	1.49303e-15	Asah2	0.306966	5.888e-05	Psma2	0.29001	6.39716e-11	Nol4	0.288616	2.50861e-06
						Pmp22	0.275441	4.71262e-22	Polr2k	0.30581	0.0254953	Timp4	0.289802	3.87701e-14	Epha4	0.288578	0.000226984
						Timm23	0.27529	1.71522e-25	Pdia3	0.305111	0.0212374	Ccl27a	0.289643	1.292e-21	Rogdi	0.288408	0.000461591
						Mif	0.274595	7.16555e-17	Mcfd2	0.305111	0.0228163	Sez6l	0.289605	2.23397e-16	Celf2	0.287224	1.11125e-07
						Cox5b	0.274006	1.12257e-17	Arl6ip5	0.300883	0.00749045	Adcy2	0.289444	1.21842e-17	Sec61g	0.28669	0.000754395
						Prdx5	0.273751	4.13407e-16	Prkcsh	0.300371	0.0365178	Ywhag	0.289072	2.53645e-17	Plppr2	0.286507	6.7393e-08
						Brsk2	0.273544	2.91181e-23	Mrpl12	0.299017	0.0244999	Atpaf1	0.288806	4.18109e-18	Pdcd4	0.286211	9.87917e-08
						Atp6v0c	0.273131	2.48017e-32	Tril	0.298541	0.00331792	Epha4	0.288552	8.3975e-12	Zer1	0.285897	1.56565e-05
						Idh3b	0.272902	3.40738e-16	P4hb	0.297471	0.0323351	Laptm4b	0.28786	3.71484e-15	Trp53i11	0.284858	4.74491e-10
						Grk2	0.271993	1.83475e-15	Opalin	0.296925	0.000165652	Hlf	0.28778	1.03412e-12	Kcnc2	0.284401	1.92779e-07
						Gja1	0.271987	4.31489e-16	Psme1	0.296658	0.0230214	Mgst3	0.287415	2.11464e-13	Atp6v1g2	0.283933	0.00025037
						Cryab	0.271596	4.03664e-13	Ckb	0.29617	0.0454476	Tuba1b	0.287243	2.81577e-13	Arhgdia	0.283395	1.42124e-05
						Penk	0.271303	6.06297e-13	Tox2	0.295059	0.0274728	Zfhx3	0.286522	1.96062e-14	Pianp	0.2832	1.55861e-06
						Rnasek	0.270666	1.3339e-15	Eif2b2	0.2942	0.00732183	S100a16	0.286144	1.59406e-15	Dgkh	0.282832	4.21534e-05
						Cabp7	0.270535	1.80987e-17	Copz1	0.293099	0.0268035	Psmb7	0.285784	1.68208e-13	Prdx2	0.281734	0.000184269
						Mapre3	0.269852	2.11201e-19	Slc6a15	0.292865	0.0223798	Nell1	0.285597	6.10636e-18	Nlgn3	0.281255	2.505e-05
						Uqcrc1	0.269684	2.27871e-18	Vstm2a	0.290505	0.0148351	Ranbp6	0.285255	4.89521e-18	Trim9	0.281015	2.39108e-05
						Cntnap1	0.268647	4.18732e-14	Fbxo44	0.289076	0.0270832	Ap2a1	0.284437	1.13412e-14	Srsf2	0.280818	0.000100244
						Got1	0.268589	3.61923e-16	Ccdc184	0.288709	0.000292198	Serpine2	0.283876	1.11701e-09	Tubb2b	0.280036	3.46505e-06
						Tspan4	0.268311	3.16701e-21	Snx32	0.288486	0.00289649	Amotl1	0.283488	1.59757e-07	Psma1	0.279812	7.92887e-07
						Actb	0.268252	8.43917e-45	Fa2h	0.287069	0.0120544	Bsn	0.283375	2.98959e-12	Arsb	0.278941	2.34122e-07
						Srgap2	0.267426	1.243e-18	Pttg1	0.286207	3.94964e-05	Ptpn5	0.283213	5.22222e-15	Slc30a3	0.278941	0.000978549
						Rab11fip5	0.266535	2.03722e-18	Ldlr	0.285211	0.0214861	Tpbg	0.283097	5.99152e-14	Npdc1	0.278674	0.000549107
						Ndufa3	0.266022	4.3019e-16	Mesd	0.283614	0.00896771	Rpn2	0.282489	1.28698e-11	Nptx1	0.277184	0.0375676
						Ndufs2	0.265888	6.39155e-16	Morf4l1	0.282609	0.0111255	Ergic1	0.282466	1.41661e-15	Kctd13	0.277057	6.23492e-06
						Nefh	0.265729	1.22344e-07	Inafm1	0.2816	0.00604094	Sox9	0.281163	3.55639e-10	Bag4	0.276991	1.18114e-05
						Grin1	0.264761	1.13417e-16	Mcts1	0.281268	0.0190627	Pllp	0.280398	2.15321e-17	Dbpht2	0.276046	2.01208e-08
						Atp5g2	0.264501	3.61827e-21	Mrpl16	0.278756	0.00725971	Hspa12a	0.279999	6.0216e-14	Fam171b	0.274197	0.00587821
						Pop5	0.264211	1.10699e-20	Cldn5	0.278756	0.0178562	Astn1	0.279931	2.1395e-15	Coro1a	0.273446	1.43613e-06
						Rpl39	0.263599	5.48938e-17	Gh	0.276012	0.00640074	Epdr1	0.279733	4.48035e-17	Dlg3	0.273361	1.70261e-06
						Cldn5	0.263169	8.67414e-28	Rpl38	0.275638	0.0200655	Rap1gds1	0.279733	1.91304e-14	Atn1	0.27328	0.000250887
						Pygb	0.262993	2.9306e-19	Rabggtb	0.274769	0.0239404	Cplx1	0.279502	1.03601e-07	Cacng3	0.273238	1.50955e-06
						Atl2	0.262531	2.49968e-12	Slc25a11	0.274769	0.0348951	Ctsl	0.279288	1.66833e-13	Gpd2	0.272956	0.000166668
						Wscd2	0.262492	2.11127e-13	9530068E07Rik	0.27424	0.0375552	Cd24a	0.27928	6.52362e-09	Pex5l	0.272164	3.17925e-07
						Abhd16a	0.262003	1.09376e-21	Etv3	0.274013	0.00412893	Rgs7	0.279114	8.8969e-15	Stum	0.271826	6.16675e-06
						Vsnl1	0.261778	1.83716e-15	Gprin1	0.274013	0.00551631	Sst	0.278808	1.80174e-10	Mtpn	0.27128	0.00206679
						Vegfb	0.261732	1.183e-19	Nkx6-2	0.272687	0.00391653	Dnajb1	0.278647	1.40477e-12	B3galt2	0.271254	6.92417e-06
						Bag6	0.26163	9.15779e-21	Slc4a8	0.272334	0.038094	Slc39a7	0.278585	3.18841e-15	Fus	0.270529	0.000150027
						Tspan9	0.261626	1.6268e-15	Nploc4	0.270903	0.00363752	Ndufs7	0.27804	1.70539e-11	Rab5c	0.269261	8.29544e-05
						Stxbp1	0.261074	4.07952e-15	Sfrp5	0.266771	0.00343469	Tmem131	0.278018	1.50954e-13	Myt1l	0.268642	0.00105066
						Kcnt1	0.260651	1.1642e-15	Stt3a	0.266434	0.0354006	Id2	0.277995	4.67564e-08	Gprin1	0.268336	5.41047e-07
						Atp6v0b	0.260505	4.31902e-17	Nol6	0.266285	0.0108246	Neo1	0.277741	1.05365e-13	Cyb561	0.267617	1.42142e-05
						Trim3	0.260241	5.65554e-21	Zfp385a	0.266285	0.0444835	Ociad1	0.277626	6.86869e-10	Mpp2	0.267078	1.94724e-07
						Elovl5	0.26024	2.41682e-16	Tmem196	0.265898	0.0159017	Nsmf	0.276933	8.55647e-06	Ipo5	0.267078	0.000220772
						Ergic3	0.259636	1.27847e-19	Fam136a	0.265759	0.0418778	Srp9	0.276733	4.36967e-15	Pfkl	0.266541	1.28743e-05
						Acox1	0.259543	1.83115e-19	Ass1	0.262491	0.029506	Ntsr2	0.276666	7.63278e-13	Lrpap1	0.265845	0.000113054
						H2-D1	0.259099	6.36212e-19	Hsf2	0.262491	0.0441948	Cd81	0.276632	1.44758e-09	Maco1	0.265712	6.95018e-05
						Acot7	0.259002	4.41848e-17	Plec	0.261693	0.0349494	Bcan	0.276391	6.52642e-14	S1pr1	0.264882	2.00602e-05
						Elob	0.258639	1.06569e-14	Ndufa4	0.260304	0.0109719	Reep5	0.276294	2.90005e-08	B4gat1	0.264802	0.000124646
						Psmb3	0.258513	1.62787e-14	Pacs1	0.259216	0.0249245	Omg	0.275134	2.96855e-16	Slc22a17	0.264403	7.21879e-07
						Idh3g	0.25797	5.41348e-15	Pigx	0.25742	0.0258223	Arhgdig	0.274909	6.02819e-15	Syt16	0.264364	1.63272e-08
						Ndufb4	0.257863	7.35338e-19	Coq2	0.255796	0.0186461	Uba52	0.274812	6.80458e-11	Sobp	0.26402	2.53069e-05
						Acsbg1	0.25731	1.53827e-16	Rell2	0.255381	0.0150048	Sik3	0.274516	2.07941e-14	Syn2	0.263692	0.00107833
						C1qtnf4	0.256551	2.89024e-18	Gna12	0.252347	0.035515	Sparc	0.274431	5.78649e-14	Eif3d	0.263501	1.25104e-05
						Pcsk6	0.256539	5.73962e-22				mt-Nd4l	0.274149	2.85222e-09	Mlf2	0.263445	0.000471564
						Ncdn	0.256477	1.95065e-17				45722	0.273964	3.65733e-12	Ap2a2	0.262536	0.000678692
						Map1lc3b	0.255957	2.36494e-15				Rgs16	0.273933	8.27024e-14	Lin7c	0.262327	3.03919e-07
						Atp5j2	0.255737	5.58121e-20				Trim9	0.273795	4.97843e-11	Crim1	0.261512	0.000152223
						Trim28	0.255683	4.43501e-21				B630019K06Rik	0.273652	8.16909e-16	Eif2s3y	0.260971	3.83006e-14
						Mlf2	0.255502	4.75323e-14				Uqcrc1	0.273595	1.63017e-08	Phf24	0.260914	0.00233048
						Aars	0.255309	5.73943e-19				Camk2n2	0.273428	1.39116e-09	Sipa1l1	0.260351	0.00309838
						Ndufb1-ps	0.25487	1.24819e-13				Ttc33	0.272891	1.73104e-14	Pea15a	0.260242	0.0471731
						Syngr1	0.254863	4.83921e-14				Npdc1	0.272864	2.07164e-11	Napa	0.259897	8.20203e-05
						Prdx2	0.254505	5.98908e-15				Samm50	0.272822	3.63222e-16	Ppp3cb	0.259585	0.00532259
						Nomo1	0.254441	4.02554e-18				Cacna2d1	0.272609	3.46479e-13	Grik3	0.259419	9.37883e-07
						H3f3b	0.254259	7.72162e-11				Tmem189	0.272577	7.09129e-13	Igsf8	0.259222	0.00031539
						BC004004	0.254215	4.6782e-19				Ogdhl	0.272383	2.47783e-13	Homer1	0.258838	0.00820447
						Csrp1	0.254136	4.40459e-18				Krtcap2	0.272143	2.38767e-11	St3gal5	0.258606	0.0275359
						Adcy1	0.254093	0.000568175				Bhlhe40	0.271856	9.48728e-16	Ip6k1	0.258545	5.62484e-05
						Wscd1	0.254004	1.43441e-22				Rab11a	0.271618	2.5074e-12	Arpc5	0.257851	2.23868e-06
						Hgsnat	0.253962	3.47437e-21				Insig1	0.271584	1.91971e-13	Hnrnpl	0.257812	0.000243025
						Sf1	0.253419	1.00853e-14				Ddr1	0.271477	1.08235e-13	Schip1	0.25775	0.000616486
						Cystm1	0.253386	2.56469e-19				Slc25a39	0.27111	9.30603e-13	Adcy2	0.257354	0.00156082
						Ftl1	0.253199	3.20555e-15				Nr2f1	0.271001	3.59699e-11	Snx10	0.256681	0.00126867
						Inpp5j	0.253021	3.97165e-20				Fkbp1a	0.270897	3.79717e-10	Eif3k	0.255982	0.00012442
						Atp5d	0.252681	6.24364e-16				Atp5b	0.270751	4.04882e-16	Acox1	0.255518	2.67879e-05
						Psd2	0.252598	9.75792e-17				Peg13	0.270642	1.30597e-10	Cyb5b	0.255469	0.000449191
						Gpr37	0.252372	1.03708e-14				Cep170b	0.27049	6.46279e-12	Stmn4	0.255181	0.00139652
						Prkcg	0.252229	1.30901e-06				Maged1	0.270256	2.99233e-12	Smpd1	0.255055	0.000159326
						Eif6	0.252082	2.11662e-22				Snn	0.270206	9.72255e-14	Prickle2	0.254846	1.73322e-05
						Ywhaq	0.251963	1.32011e-18				Pkm	0.270148	3.14703e-16	Rprml	0.254409	8.54893e-05
						Tmem25	0.251491	1.99848e-18				Htra1	0.27004	6.14994e-12	Nipal3	0.253861	5.62723e-05
						Ramac	0.251479	1.25155e-26				Plp1	0.27002	1.41838e-07	mt-Nd3	0.253845	8.26371e-14
						Mrpl58	0.251201	3.72507e-23				Mrps24	0.269477	2.71025e-13	Gabrb3	0.253813	0.00232823
						Fabp5	0.251114	8.43237e-13				Pla2g7	0.269307	6.34533e-12	Lypd1	0.25336	0.00119632
						Lasp1	0.25073	2.28851e-18				Usp5	0.2691	1.07637e-13	Gabarap	0.25332	0.00827655
						Ndufv2	0.250686	2.06355e-13				Aars	0.268641	4.90232e-17	Syngr3	0.252607	0.000404267
						Fgfr2	0.250677	2.51541e-19				Mdh1	0.268301	7.91856e-13	Adgra1	0.25242	6.21378e-06
						Zbtb18	0.250211	1.75656e-07				Slc12a5	0.268161	3.43969e-09	B230334C09Rik	0.252255	4.41231e-06
												Fdft1	0.267725	8.38672e-13	Large1	0.252242	1.69205e-05
												Ldha	0.26748	1.92137e-10	Gdi2	0.252117	0.0373865
												Lrpap1	0.267271	2.01618e-13	Dnajb1	0.252073	0.000390172
												Galnt9	0.266936	4.41416e-17	Ywhag	0.251874	2.25213e-06
												Pfkp	0.266906	4.22165e-10	Ptk2	0.251833	4.13507e-05
												Cadm4	0.26681	8.49883e-13
												Atp5j	0.266274	5.65403e-11
												Nenf	0.265953	8.99361e-13
												Vegfb	0.265751	2.25775e-16
												Stmn4	0.265224	7.19578e-12
												Shox2	0.265012	2.60214e-15
												Syngr1	0.264941	3.59085e-08
												Cdh2	0.26479	3.45232e-14
												Atrnl1	0.26445	1.20781e-11
												Hnrnpa0	0.264356	4.95633e-11
												Adgra1	0.264214	1.49997e-13
												Itm2a	0.264109	1.3065e-10
												Tufm	0.26391	7.16698e-15
												Cnih3	0.26328	1.80542e-16
												Vgf	0.263107	7.52903e-08
												Gprc5b	0.262917	2.09344e-12
												Sypl	0.262837	6.65494e-14
												Tex264	0.262716	7.939e-14
												Acsl4	0.262269	5.66608e-11
												Cadps	0.262055	2.10085e-10
												Yars	0.261839	3.94247e-13
												Sar1b	0.261715	4.98867e-14
												Haghl	0.261653	3.63278e-13
												Atp6v1h	0.261124	3.56716e-09
												Socs5	0.261099	6.46038e-12
												Reps2	0.26098	6.38316e-11
												B4galnt4	0.260855	1.07836e-13
												Ccp110	0.260623	3.52569e-15
												Slitrk1	0.26057	2.96505e-15
												Tspan7	0.26017	2.99915e-13
												Mtch1	0.259763	7.83725e-09
												Slc24a2	0.259661	0.00116322
												Cnp	0.259524	4.85432e-07
												Ndufs1	0.259497	4.06136e-12
												Endod1	0.259479	2.22211e-11
												Slc48a1	0.259418	1.875e-12
												Igsf8	0.258474	8.4342e-13
												Lasp1	0.258254	3.37844e-14
												Tmem59l	0.25818	1.21582e-07
												Tspan5	0.258113	5.30144e-12
												Sccpdh	0.257725	7.8619e-12
												Nsg1	0.257674	3.93893e-06
												Zfp385a	0.2575	3.79035e-14
												Cfap20	0.25739	1.333e-11
												Snph	0.257348	1.05617e-15
												Gabrg2	0.257158	1.27103e-13
												Extl3	0.256587	2.33098e-13
												Etnppl	0.256584	1.84991e-16
												Tafa5	0.256476	1.32784e-13
												Gstm5	0.256187	9.92198e-11
												Dgcr2	0.256117	3.5521e-14
												Cyb561	0.255638	1.72006e-12
												Etfa	0.255488	1.37074e-12
												Kcnq3	0.255314	5.73003e-12
												Rnf13	0.25524	7.74935e-12
												Npc2	0.25522	7.05285e-14
												Ssu72	0.254959	1.59882e-10
												S100a1	0.254932	3.14172e-13
												Prmt1	0.254883	2.10859e-12
												Rell2	0.254872	2.38056e-12
												Bnip3	0.25473	7.79577e-12
												Clstn3	0.254485	3.12552e-10
												Tenm2	0.254484	2.61798e-11
												Brsk2	0.254154	3.41892e-15
												Ipo9	0.253837	2.28803e-12
												Gatm	0.253291	5.1655e-06
												Igfbp2	0.252088	2.27767e-14
												Gorasp2	0.252026	6.0656e-12
												Lpcat4	0.251925	6.51467e-17
												Ncs1	0.251706	1.47109e-10
												Snap25	0.251483	8.08395e-18
												Clptm1l	0.251473	1.9464e-12
												Tmbim6	0.251095	9.76354e-10
												Atp9a	0.250885	1.08559e-08
												Icmt	0.250787	7.88663e-10
												Dnajc6	0.25062	2.6422e-10
												Eif2s3y	0.250323	2.92005e-24
												Tspan2	0.25023	3.16376e-14
												Cyc1	0.250229	4.98903e-10
												Scn4b	0.25021	9.5365e-14
												Pnkd	0.250127	2.71739e-13
												Tmed4	0.250004	1.98694e-11
