# Supplementary material for: Spatial transcriptomics reveals the molecular signatures of prodromal and advanced α-synucleinopathy
Source: iScience. 2026 Jan 29;29(3):114845. doi: 10.1016/j.isci.2026.114845 (PMC12927100; doi:10.1016/j.isci.2026.114845)
Supplement: Table S3. Downregulated transcripts, Early stage vs. Controls [file mmc3.xlsx]

## Sheet: Sheet1
Table S3. Early stage vs. Controls (Downregulated transcripts)												Table S3. Early stage vs. Controls (Downregulated transcripts)
Notes:												Notes:
Controls, n=2; Early stage, n=3, Late stage, n=3;												Controls, n=2; Early stage, n=3, Late stage, n=3;
Wilcoxon Rank Sum test were used to identify differentially expressed genes between two groups of cells												Wilcoxon Rank Sum test were used to identify differentially expressed genes between two groups of cells
Log2FC= * avg_log2FC: log fold-chage of the average expression between the two groups.												* pct: The percentage of cells where the gene detected in the group
p= * p_val_adj: Adjusted p-value, based on bonferroni correction using all genes in the dataset												* avg_log2FC: log fold-chage of the average expression between the two groups.
Pons			Midbrain			Cerebellum			Hypothalamus			Thalamus			Cortex			White matter			Choroid plexus
Gene	Log2FC	p	Gene	Log2FC	p	Gene	Log2FC	p	Gene	Log2FC	p	Gene	Log2FC	p	Gene	Log2FC	p	Gene	Log2FC	p	Gene	Log2FC	p
Lars2	-0.899445	2.35828e-145	Cartpt	-0.982744	6.00825e-06	Bc1	-1.87586	1.07286e-299	Malat1	-1.19142	5.56407e-31	Malat1	-1.16084	1.28683e-187	Cartpt	-1.93799	5.6026e-07	Xist	-0.817108	2.09774e-201	Malat1	-1.24588	4.49766e-60
Cdr1os	-0.852873	6.43819e-106	Xist	-0.731681	3.82323e-268	Lars2	-1.26535	6.91296e-212	Lars2	-1.06312	8.88261e-10	Lars2	-1.11948	5.67915e-108	Xist	-0.941145	3.39891e-77	Lars2	-0.801523	1.73826e-199	Lars2	-1.15655	8.08993e-37
Xist	-0.800428	6.42517e-283	Ankrd12	-0.709715	2.44765e-115	Xist	-1.16848	8.7375e-233	Xist	-1.02425	1.99512e-23	Tac2	-1.08296	1.99349e-30	Nefm	-0.909885	1.74488e-39	Sgk1	-0.689747	2.79661e-68	Xist	-0.947428	1.33995e-38
Meg3	-0.757972	8.83824e-218	Cdr1os	-0.677725	1.64738e-96	Cdr1os	-1.05691	2.56947e-113	Cdr1os	-1.00083	1.77486e-12	Xist	-1.03874	1.49224e-125	Lars2	-0.820377	7.27188e-43	Meg3	-0.609155	1.05233e-173	Cdr1os	-0.88552	2.21914e-12
Bc1	-0.655902	2.10251e-119	Pura	-0.62769	1.37054e-110	Cartpt	-0.89743	8.87248e-07	Rgs7bp	-0.830719	1.63066e-11	Nwd2	-0.978686	1.75605e-10	Malat1	-0.803482	4.87447e-70	Cdr1os	-0.587061	3.37432e-86	Tcf4	-0.697912	3.11943e-15
Sgk1	-0.617574	7.92958e-77	Tph2	-0.618054	2.97408e-16	Lrrc17	-0.879481	2.33876e-108	Npvf	-0.829897	0.0373269	Cdr1os	-0.728277	1.94708e-39	Nefl	-0.621913	1.10846e-17	Bc1	-0.572198	2.34509e-126	Bc1	-0.653669	1.18221e-14
Lrrc17	-0.539223	6.45987e-67	Bc1	-0.607432	3.21022e-129	Basp1	-0.876852	2.47579e-111	Syne1	-0.826184	9.97982e-11	Necab2	-0.710463	0.000210338	Lamp5	-0.60921	9.53308e-08	Ttc3	-0.450711	7.39981e-107	Syne1	-0.561011	1.18413e-05
Ankrd12	-0.539208	1.58223e-66	Meg3	-0.556491	1.22316e-170	Meg3	-0.836771	4.22586e-196	Kcnq1ot1	-0.731795	5.30169e-10	Syne1	-0.667172	4.71874e-26	Camta1	-0.565351	2.12266e-24	Lrrc17	-0.44838	5.60543e-40	Meg3	-0.560669	5.97067e-16
Nrgn	-0.518501	4.29794e-13	Sgk1	-0.527121	4.86649e-64	Ankrd12	-0.805572	8.81152e-98	Tcf4	-0.722545	3.25619e-11	Zbtb20	-0.618471	8.53936e-28	Peg3	-0.547515	4.78854e-20	Kcnq1ot1	-0.447747	2.26968e-51	Pura	-0.554844	2.10015e-09
Kcnq1ot1	-0.517432	8.19294e-60	Celf4	-0.526453	1.52621e-92	Camk2a	-0.802767	3.29576e-66	Snhg11	-0.688168	4.40927e-19	Celf4	-0.59822	2.66297e-37	Kcna2	-0.539815	5.98609e-20	Map7d2	-0.408657	1.4456e-43	Nrxn3	-0.522703	3.96827e-07
Col1a1	-0.514764	2.04132e-21	Elavl3	-0.469926	2.66684e-62	Ttc3	-0.756679	3.43255e-158	Itpr1	-0.685041	0.000657702	Ankrd12	-0.596589	1.54532e-34	Map7d2	-0.53561	3.00648e-18	Rgs7bp	-0.398635	8.26698e-39	Zbtb20	-0.520815	4.46278e-05
Pura	-0.493108	3.81933e-65	Peg3	-0.469698	2.66383e-74	Atp2b1	-0.734945	6.089e-65	Adcy1	-0.668647	0.0004301	Kcnma1	-0.561818	0.000652431	Kcna1	-0.534399	3.69921e-14	Fam168a	-0.396392	4.47309e-37	Rgs7bp	-0.509221	1.69568e-05
Zbtb20	-0.486403	1.66883e-49	Map7d2	-0.423477	1.13244e-47	Pura	-0.709597	8.03276e-90	Purb	-0.637076	3.20973e-08	Tcf4	-0.519268	5.76621e-25	Bend6	-0.520512	9.46784e-14	Ankrd12	-0.37953	6.80346e-42	Ttc3	-0.506647	3.77072e-13
Gria2	-0.481745	3.26788e-62	Purb	-0.413578	9.26383e-52	Kcnq1ot1	-0.705245	1.22402e-67	Zbtb20	-0.624023	0.00280575	Pde2a	-0.509107	8.2392e-08	Scg2	-0.519036	3.11931e-12	Map1b	-0.37655	2.43444e-50	Ddx3x	-0.495286	3.03901e-06
Tcf4	-0.47016	1.69354e-49	Rps2	-0.410593	1.6587e-50	Zbtb20	-0.591867	2.09255e-53	Cacna1a	-0.614201	0.000752433	Purb	-0.4835	4.23749e-30	Pura	-0.514223	2.55442e-16	Kcna1	-0.372112	5.89138e-24	Ank3	-0.490226	3.33194e-06
Atp2b1	-0.469489	5.96511e-52	Lrrc17	-0.410493	1.5333e-40	Camk2n1	-0.589228	9.26073e-65	Camk2n1	-0.602853	0.000369583	Lrrc55	-0.482552	1.66768e-15	Atp1a2	-0.503513	1.31026e-24	Pura	-0.354864	8.03898e-41	Tcaf1	-0.464895	0.000614241
Snhg11	-0.466227	2.72269e-77	Kif21a	-0.407655	1.6373e-52	Rab3c	-0.576196	2.80392e-45	Ppp3ca	-0.595547	0.0451709	Cacnb3	-0.465658	0.00298074	Plp1	-0.492034	3.35226e-21	Elavl3	-0.353978	1.48514e-37	Elavl4	-0.459642	3.69071e-05
Rgs7bp	-0.462117	3.61972e-45	Ttc3	-0.400958	2.59921e-99	Celf4	-0.572726	5.66889e-63	Pclo	-0.587256	0.00105608	Zic1	-0.464793	0.0356789	Scn1a	-0.479761	1.09915e-11	Tsc22d3	-0.349098	1.17527e-24	Peg3	-0.453294	1.01004e-05
Syne1	-0.444861	5.97746e-58	Slc18a2	-0.393764	1.5999e-05	Syne1	-0.558622	5.79659e-42	Chn2	-0.578194	0.0166657	Pura	-0.463617	1.343e-24	Zbtb20	-0.479272	2.03991e-05	Hsp90aa1	-0.344468	2.70921e-74	Purb	-0.450715	1.26669e-05
Col1a2	-0.441153	8.76634e-13	Slc17a8	-0.384553	2.45034e-19	Tatdn1	-0.546782	2.22084e-43	Id4	-0.575095	0.0166449	Snhg11	-0.452736	2.99522e-33	Map1a	-0.467977	1.9807e-13	Mycbp2	-0.340973	1.11894e-35	Ntm	-0.445078	0.00800281
Ttc3	-0.424576	1.82662e-95	Map1b	-0.378008	6.97194e-72	Tcf4	-0.545164	1.96999e-58	Atp2b1	-0.566397	0.000253905	Rps2	-0.440579	1.23472e-16	Ina	-0.465466	1.03139e-12	Snhg11	-0.317098	7.33201e-39	Kif1b	-0.443622	3.84954e-05
Camk2a	-0.418387	1.14527e-42	Atp6v1a	-0.374835	2.82891e-44	Peg3	-0.541677	6.37369e-55	Klf9	-0.52647	0.00315963	Meg3	-0.435665	3.30525e-39	Flywch1	-0.461428	2.93357e-10	Atp2b1	-0.31535	7.52967e-26	Ankrd12	-0.440075	0.00911567
Klf9	-0.416142	2.98073e-35	Map1a	-0.370778	2.17327e-38	Rgs7bp	-0.529081	5.92337e-39	Meg3	-0.518714	2.57194e-13	Kcnq1ot1	-0.431572	1.01785e-14	Kcnc1	-0.460111	2.24041e-14	Purb	-0.308418	3.07269e-32	Col1a1	-0.438233	0.00179037
Etv1	-0.396998	7.38256e-24	Tcaf1	-0.362864	4.99157e-34	Purb	-0.525076	7.12722e-51	Rbfox3	-0.50876	0.0259892	Etv1	-0.429014	8.47195e-06	Tsc22d3	-0.458321	6.78809e-06	Atrx	-0.305977	2.7004e-19	Kcnq1ot1	-0.434107	0.000164547
Slc1a3	-0.391389	2.2532e-28	Basp1	-0.360081	3.43391e-50	Ncor1	-0.508382	1.79066e-38	Oip5os1	-0.501061	0.00210901	Pclo	-0.39594	3.69304e-10	Nefh	-0.429762	2.31786e-06	Celf4	-0.305581	1.63409e-27	Map7d2	-0.43253	0.00720805
Elavl3	-0.383128	4.17471e-39	Mapt	-0.356657	4.34472e-36	Ncam1	-0.497122	1.22091e-45	Atp2b2	-0.50098	0.00296323	Elavl3	-0.395411	1.08394e-16	Ank3	-0.423368	9.82924e-13	Camk2n1	-0.303893	3.4156e-32	Atp1a2	-0.430238	0.000205352
Atrx	-0.381885	8.05187e-30	Elavl2	-0.346988	2.32165e-33	Gria2	-0.49098	3.11694e-50	Ankrd12	-0.491056	0.00259068	Gng8	-0.381657	9.50688e-14	Hspa5	-0.421175	5.67686e-12	Cbx6	-0.293501	1.34569e-21	Map1b	-0.428741	2.6069e-07
Ntm	-0.375265	2.67582e-32	Ankrd11	-0.342461	9.26828e-29	Nrxn3	-0.490354	1.2031e-53	Pura	-0.478067	0.0197365	Oip5os1	-0.379741	4.24733e-16	Kcnq1ot1	-0.420031	1.92155e-09	Klf9	-0.288579	1.88231e-17	Elavl3	-0.420852	0.00177951
Cbx6	-0.369941	4.67134e-36	Atxn7l3b	-0.340497	1.66684e-27	Ntm	-0.485704	1.50678e-43	Kcna1	-0.448453	0.00695763	Neurod1	-0.377814	1.70861e-06	Sgk1	-0.419474	0.000114791	Prkce	-0.283453	2.58287e-17	Zbtb7a	-0.411256	0.0253998
Ahi1	-0.369755	3.17182e-29	Zbtb20	-0.338647	6.56444e-26	Ahi1	-0.483829	7.68645e-35	Oxt	-0.363812	0.029248	Rbfox3	-0.350639	2.39507e-06	Tshz2	-0.404565	2.21128e-05	Bod1l	-0.283202	3.91122e-16	Atp2b1	-0.407284	0.000674745
Cadm1	-0.367444	1.52051e-27	Tcf4	-0.337125	2.75408e-26	Nrxn1	-0.480948	7.38454e-48	Calm1	-0.283354	0.00425344	Nfib	-0.347119	0.0105057	Map1b	-0.388027	6.24817e-14	Rb1cc1	-0.279528	2.9215e-13	Cbx6	-0.3906	0.040878
Nrxn3	-0.361298	6.99322e-36	Gap43	-0.331723	5.20211e-35	Elavl3	-0.473105	6.09545e-42				Tcaf1	-0.344751	1.35734e-08	Meg3	-0.3815	6.72944e-22	Pak3	-0.278452	1.8418e-15	Camta1	-0.381136	0.000374941
Purb	-0.358527	7.92472e-35	Kcnq1ot1	-0.326549	2.5482e-22	Cbx6	-0.470977	5.04559e-35				Rock2	-0.341865	1.9065e-05	Elavl3	-0.376555	4.24858e-08	Rian	-0.277351	1.72309e-18	Kif5b	-0.37304	6.45841e-05
Hspa5	-0.357684	1.88725e-38	Elavl4	-0.307083	1.32778e-27	Celf2	-0.469746	1.26004e-37				Camk2n1	-0.340529	1.27777e-07	Cdr1os	-0.369753	2.37196e-11	Peg3	-0.277347	1.81795e-24	Sec62	-0.37213	0.00500605
Peg3	-0.351813	1.69277e-32	Sec62	-0.305837	9.09562e-28	Glg1	-0.46128	8.34444e-33				Rbm25	-0.338739	0.000400149	S100b	-0.363001	1.67813e-05	Trim2	-0.275066	6.06598e-18	Dst	-0.368892	0.00190407
Celf2	-0.34385	1.54348e-25	Eif3a	-0.305463	3.06011e-20	Kif5b	-0.45953	3.69175e-40				Slc1a3	-0.338031	1.71071e-07	Vamp1	-0.345273	0.00938917	Camta1	-0.273979	9.41436e-28	Nrep	-0.360258	0.0178903
Ddx3x	-0.342462	1.13807e-30	Mphosph8	-0.305175	2.6197e-18	Bod1l	-0.45572	1.04385e-28				Atrx	-0.336105	0.00017438	Slc4a4	-0.34158	8.99947e-05	Rps2	-0.272502	3.87328e-16	Map2	-0.350702	0.0014644
Camk2n1	-0.342447	2.48039e-36	Bend6	-0.302001	4.68676e-18	Pak3	-0.447813	6.85437e-23				Map2	-0.331515	1.06706e-12	Slc17a6	-0.337531	0.000596479	Ddx3x	-0.272242	3.72063e-20	Hsp90aa1	-0.317504	3.26268e-07
Igfbp5	-0.338694	7.28958e-13	Ddc	-0.30077	0.000132649	Elavl4	-0.44657	3.19317e-36				Rpl21	-0.311728	2.33777e-10	Nrep	-0.336222	0.0183236	Caln1	-0.26908	1.07231e-12	Gnao1	-0.30397	0.0257859
Dlgap1	-0.33811	2.25336e-21	Rcan2	-0.300187	2.12258e-21	Map1a	-0.439652	6.32657e-37				Nrep	-0.308077	0.0236703	Cplx1	-0.334456	1.95203e-05	Hspa4l	-0.267348	1.01226e-20
Oip5os1	-0.337675	1.27516e-23	Strbp	-0.298565	1.20748e-19	Sgk1	-0.439013	3.03308e-20				Scn2a	-0.299727	0.00423454	Hsp90b1	-0.331149	2.45289e-08	Kif21a	-0.267208	1.59073e-18
Cmip	-0.329023	2.03015e-31	Tmsb4x	-0.297163	1.51404e-53	Plppr4	-0.434186	2.88613e-23				Map1b	-0.297704	1.24959e-12	Gnas	-0.330082	1.04013e-14	Basp1	-0.266731	4.07771e-21
Atxn7l3b	-0.322356	4.56604e-23	Eif2s2	-0.295444	1.29226e-23	Atrx	-0.433544	2.53071e-24				Unc80	-0.29295	3.08646e-06	Hspa4l	-0.326354	5.65866e-05	Map2	-0.266501	3.09978e-19
Ncor1	-0.321642	6.01984e-21	Syne1	-0.295224	4.66506e-25	Ccdc88a	-0.430146	3.68083e-25				Ntm	-0.291893	7.5546e-06	Rgs7bp	-0.322674	0.00023183	Gria2	-0.265135	2.98476e-22
Nrxn1	-0.316125	2.65856e-26	Atrx	-0.291912	1.86494e-16	Gap43	-0.42869	2.42513e-31				Klf9	-0.283013	0.0020489	Dlk1	-0.315788	0.000132365	Nrxn3	-0.26499	2.84654e-24
Celf4	-0.311409	2.82303e-26	Prrc2c	-0.289701	1.60302e-22	Map1b	-0.423824	3.73543e-50				Hhip	-0.279117	0.0001784	Hsp90aa1	-0.315422	1.27297e-15	Rgs17	-0.264849	1.6367e-15
Tenm2	-0.308521	4.91703e-22	Slc6a4	-0.288482	3.42184e-07	Hsp90aa1	-0.42375	2.31452e-84				Ank2	-0.271295	8.60403e-07	Dst	-0.315388	8.39788e-06	Ankrd11	-0.263538	6.05858e-09
Kcna1	-0.307301	1.02096e-16	Rab3c	-0.287492	5.71042e-20	Ank3	-0.422873	9.41258e-33				Zic5	-0.268058	1.69235e-10	Ndufa1	-0.30712	0.00025657	Strbp	-0.259823	2.0882e-13
Id4	-0.303419	1.25748e-15	Zc3h15	-0.286479	1.16378e-15	Prkce	-0.421403	4.11159e-19				Set	-0.26467	0.00164655	Ankrd12	-0.302683	0.000364411	Rbfox1	-0.259631	6.27581e-06
Rims2	-0.301358	1.64164e-17	Trim2	-0.285073	9.59622e-22	Tcf7l2	-0.418426	5.84603e-08				Rpl9	-0.261957	3.09832e-05	Trim2	-0.294337	1.30812e-05	Scn2a	-0.258278	3.24805e-13
Camta1	-0.300723	4.46055e-19	Bod1l	-0.28121	2.68756e-15	Cadm1	-0.415097	4.94123e-25				Lsamp	-0.256881	0.00244265	Mobp	-0.294224	4.72994e-05	Gsk3b	-0.257617	7.74552e-16
Scn2a	-0.300679	5.00666e-31	Ina	-0.280899	1.09701e-18	Frrs1l	-0.414603	1.77905e-25				Robo3	-0.255952	1.78555e-16	Ttc3	-0.29288	1.20124e-11	Atp1a2	-0.256816	2.92589e-23
Pbx1	-0.300492	2.42742e-19	Fam168a	-0.280521	7.29576e-18	Cmip	-0.414155	5.50932e-25				Nrxn2	-0.252021	0.0033563	Snhg11	-0.290751	1.65535e-06	Arglu1	-0.256536	2.40707e-09
Ptprd	-0.299342	3.73844e-21	Rpsa	-0.278232	1.11722e-32	Kcna1	-0.413491	2.24086e-23				Ank3	-0.250526	2.27704e-05	Sec62	-0.289758	0.000365126	Akap9	-0.25506	3.97075e-07
Pclo	-0.298595	5.42227e-21	Ppig	-0.276524	9.5006e-16	Rgs17	-0.413197	4.00581e-23							Rbms3	-0.286845	0.0215416	Zbtb20	-0.254847	6.32079e-15
Rora	-0.298052	5.88036e-15	Rbm25	-0.27633	4.29852e-17	Rb1cc1	-0.408902	2.16277e-21							Ddx3x	-0.286555	0.0100664	Rock2	-0.254199	2.24239e-14
Arhgap5	-0.297771	5.27472e-18	Rpl9	-0.275833	6.9252e-28	Gsk3b	-0.397378	1.17306e-27							Eif2s2	-0.282066	0.00128581	Ccdc88a	-0.253567	3.03458e-13
Top1	-0.296487	4.68748e-19	Camta1	-0.275733	1.9189e-33	Scg2	-0.396899	6.18506e-18							Ndufa6	-0.27615	0.000803655	Ube3a	-0.253325	1.15979e-15
Son	-0.294598	2.05531e-16	Map2	-0.275161	3.48167e-23	Strbp	-0.392977	3.61031e-24							Kif5b	-0.270762	0.00530422	Syne1	-0.25181	2.29025e-09
Akap9	-0.293871	1.65343e-19	Ccdc88a	-0.27405	6.0878e-16	Rock2	-0.391861	6.14521e-20							Elavl4	-0.269875	0.00202218	Tatdn1	-0.250447	1.76459e-09
Itpr1	-0.293582	2.42076e-17	Zbtb7a	-0.273651	1.7638e-14	Dlgap1	-0.387073	7.91634e-25							Uqcrh	-0.263193	5.39345e-05
Strbp	-0.291254	0.000415254	Flywch1	-0.273566	9.48476e-20	Elavl2	-0.381981	1.21334e-18							Ucn	-0.261745	0.0498525
Cacnb4	-0.290718	4.64645e-18	Nrxn3	-0.273484	2.12016e-21	Gnao1	-0.379466	1.22338e-34
Rian	-0.290664	1.60246e-13	Rpl21	-0.270334	2.97747e-26	Dst	-0.369298	3.56473e-28
Zbtb7a	-0.287435	1.68711e-17	Rock2	-0.270107	1.14358e-15	Map2	-0.36875	3.90639e-28
Kmt2e	-0.285316	6.39598e-19	Chd3	-0.269086	1.83315e-14	Eif2s2	-0.367685	1.01859e-22
Nrep	-0.285023	1.03853e-16	Ntm	-0.267707	7.94828e-17	Grin2b	-0.366911	1.17565e-26
Ppp3ca	-0.284838	4.65112e-11	Impact	-0.264177	6.90216e-24	Fam168a	-0.364753	6.91304e-20
Mycbp2	-0.284606	2.36346e-30	Eif5b	-0.262938	7.13914e-15	Pclo	-0.362354	3.41191e-19
Cadm2	-0.283009	4.84614e-20	Ank2	-0.262496	4.29857e-21	Vgf	-0.362276	1.31825e-05
Gnaq	-0.282237	7.99384e-18	Rian	-0.262417	3.73677e-13	Gnaq	-0.362135	7.01593e-18
Syt1	-0.280332	3.30598e-14	Ddx3x	-0.261165	7.89834e-17	Ppig	-0.360861	4.91527e-17
Plppr4	-0.279724	1.07627e-15	Ahi1	-0.261155	1.23963e-17	Rims2	-0.360629	1.94035e-13
Ccdc88a	-0.279202	2.70182e-22	Ank3	-0.260269	9.49542e-19	Klf9	-0.3588	9.29522e-22
Ncam1	-0.278677	1.85042e-15	Iscu	-0.258865	1.27233e-12	Camta1	-0.355621	8.18578e-33
Gnao1	-0.2778	1.02432e-19	Hspa5	-0.256495	4.14491e-17	Syt7	-0.352684	4.07527e-17
Rab3c	-0.267936	1.19664e-25	Gabra2	-0.256151	1.80137e-16	Atp6v1a	-0.352279	1.12811e-23
Glg1	-0.266613	1.89603e-16	Pfdn2	-0.254456	2.87778e-15	Ube3a	-0.352239	2.93571e-18
Nktr	-0.266157	4.91413e-16				Mycbp2	-0.352062	1.20147e-17
Hsp90aa1	-0.265366	3.10312e-18				Ankrd11	-0.351293	7.38014e-17
Prkce	-0.265269	8.99709e-52				Top1	-0.35078	1.02649e-10
Ktn1	-0.265011	4.48247e-11				Kif21a	-0.350454	4.39934e-23
Snhg14	-0.264385	2.15097e-14				Pgm2l1	-0.349546	2.03071e-15
Adcy1	-0.264092	5.35195e-12				Akap9	-0.348942	3.85006e-13
Bptf	-0.263037	2.47959e-08				Cacng2	-0.348726	2.2296e-13
Cacna1a	-0.255325	2.77179e-15				Zbtb7a	-0.346775	1.28341e-15
Nfib	-0.255138	2.5077e-09				Map7d2	-0.345076	4.76951e-16
Tshz2	-0.254005	1.0446e-08				Zfhx3	-0.344797	5.14242e-17
Mapt	-0.252648	2.35224e-15				Mapt	-0.342916	3.80757e-22
Elavl4	-0.251452	5.25629e-17				Zc3h15	-0.342563	1.73982e-15
Syt7	-0.250969	9.05924e-16				Mphosph8	-0.338836	2.04342e-14
Fam168a	-0.250049	2.82612e-12				Eif5b	-0.336012	4.64059e-15
		8.55651e-11				Rora	-0.335489	2.18049e-09
						Arhgap5	-0.335366	3.51039e-18
						Son	-0.334184	9.45112e-17
						Trim2	-0.333708	2.22263e-16
						Kif3a	-0.329464	7.23496e-13
						Fam126b	-0.325572	4.04104e-11
						Strn3	-0.322338	3.05274e-12
						Igfbp5	-0.321003	6.33348e-08
						Pcdh17	-0.316105	8.41249e-11
						Cadm2	-0.313724	4.43806e-14
						Ptprd	-0.310402	2.09408e-13
						Slc8a1	-0.310381	2.85412e-09
						Rims1	-0.30891	5.03628e-12
						Rian	-0.304664	3.0442e-11
						Timp2	-0.303821	1.33873e-08
						Nktr	-0.302935	2.43093e-11
						Mbnl1	-0.301632	8.57131e-13
						Scn2a	-0.300889	1.56599e-14
						Pcdh9	-0.300652	5.57064e-10
						Syt1	-0.297343	4.00318e-16
						Sec62	-0.294788	6.97599e-16
						Gabrb1	-0.292925	3.21456e-10
						Pabpc1	-0.292736	5.28352e-13
						Ggnbp2	-0.292691	1.1804e-10
						Tenm2	-0.291476	5.31787e-11
						Ubn2	-0.289021	1.53095e-10
						Hsp90b1	-0.288393	4.34743e-18
						Prrc2c	-0.286649	1.56216e-09
						Snhg11	-0.286174	2.06848e-24
						Ywhab	-0.284107	9.34338e-20
						Rbm25	-0.283794	2.71822e-07
						Kif5a	-0.282801	2.9305e-09
						Tmod2	-0.282537	7.21823e-08
						Atxn7l3b	-0.28204	4.43486e-08
						Grm5	-0.279898	5.38166e-11
						Sv2a	-0.279445	1.38808e-18
						Luc7l2	-0.279367	3.54668e-07
						Gprasp1	-0.278964	5.62732e-13
						Chst1	-0.278837	5.79055e-05
						Plp1	-0.278344	1.64694e-12
						Zfp91	-0.278052	3.28073e-07
						Nsg2	-0.277761	1.1711e-09
						Snhg14	-0.277671	9.45858e-09
						Eif5	-0.277453	2.01113e-10
						Tcaf1	-0.277337	9.5601e-10
						Taok1	-0.276944	6.25628e-09
						Hspa5	-0.276626	5.22512e-11
						Arid4b	-0.276506	7.02081e-08
						Pbx1	-0.276152	1.01376e-05
						Ddx3x	-0.275596	7.79908e-13
						Pbrm1	-0.275434	2.84113e-08
						Eif3a	-0.274579	4.06394e-08
						Rbfox1	-0.273021	1.20038e-05
						Rbms3	-0.271898	7.03477e-09
						Scaper	-0.271825	1.05466e-06
						Gpm6b	-0.271783	1.92976e-12
						Myt1l	-0.269945	1.31922e-07
						Pcm1	-0.261009	1.34875e-07
						Kmt2e	-0.260539	3.51514e-05
						Atp1a2	-0.25814	1.96826e-15
						Helz	-0.254422	1.35808e-06
						Bptf	-0.253558	2.16147e-05
						Oip5os1	-0.253029	2.01082e-09
						Ttc14	-0.252406	9.26945e-09
						Bicd1	-0.250418	1.89892e-05
						Nfia	-0.250022	1.48162e-05
