# Supplementary material for: Spatial transcriptomics reveals the molecular signatures of prodromal and advanced α-synucleinopathy
Source: iScience. 2026 Jan 29;29(3):114845. doi: 10.1016/j.isci.2026.114845 (PMC12927100; doi:10.1016/j.isci.2026.114845)
Supplement: Table S4. Upregulated transcripts, Late stage vs. Early stage [file mmc4.xlsx]

## Sheet: Sheet1
Table S4. Late stage vs. Early stage (Upregulated transcripts)												Table S4. Late stage vs. Early stage (Upregulated transcripts)
Notes:												Notes:
Controls, n=2; Early stage, n=3, Late stage, n=3;												Controls, n=2; Early stage, n=3, Late stage, n=3;
Wilcoxon Rank Sum test were used to identify differentially expressed genes between two groups of cells												Wilcoxon Rank Sum test were used to identify differentially expressed genes between two groups of cells
Log2FC= * avg_log2FC: log fold-chage of the average expression between the two groups.												* pct: The percentage of cells where the gene detected in the group
p= * p_val_adj: Adjusted p-value, based on bonferroni correction using all genes in the dataset												* avg_log2FC: log fold-chage of the average expression between the two groups.
Pons			Midbrain			Cerebellum			Hypothalamus			Thalamus			Cortex			White matter			Choroid plexus
Gene	Log2FC	p	Gene	Log2FC	p	Gene	Log2FC	p	Gene	Log2FC	p	Gene	Log2FC	p	Gene	Log2FC	p	Gene	Log2FC	p	Gene	Log2FC	p
Arhgap5	0.967205	2.58144e-273	Pura	0.872914	2.72468e-276	Cdr1os	1.64824	7.0872e-279	Malat1	1.75659	3.95904e-41	Lars2	1.85612	6.33248e-238	Lars2	2.0593	4.77969e-84	Cdr1os	1.11227	3.69049e-263	Lars2	1.88168	1.26695e-76
Pura	0.845392	3.59026e-252	Syne1	0.813196	7.00132e-237	Kcnq1ot1	1.50833	3.90125e-290	Lars2	1.63187	3.40985e-28	Malat1	1.43871	2.58111e-248	Nefl	1.35342	1.44945e-25	Syne1	0.957173	6.65012e-218	Malat1	1.55511	7.85809e-84
Kif5b	0.840235	5.27595e-267	Snhg14	0.798831	1.46402e-210	Syne1	1.38262	1.37832e-261	Kcnq1ot1	1.25545	5.62465e-24	Cdr1os	1.31664	2.67272e-125	Malat1	1.26556	1.39958e-89	Pomc	0.889179	1.64044e-10	Cdr1os	1.31565	3.14917e-37
Zbtb20	0.810118	2.85639e-192	Rb1cc1	0.777163	1.4361e-209	Camk2a	1.32476	1.15774e-90	Cdr1os	1.1456	2.23698e-15	Kcnq1ot1	1.03098	3.67068e-111	Nefm	1.16999	3.1194e-12	Snhg14	0.861139	5.86722e-181	Kcnq1ot1	1.22581	3.90699e-49
Snhg14	0.803288	1.02982e-208	Arhgap5	0.771784	6.61803e-202	Bc1	1.32432	6.81326e-155	Kif5b	1.13337	4.66363e-21	Ankrd12	0.980561	2.45259e-115	Kcnq1ot1	1.14224	3.79968e-50	Rb1cc1	0.856078	6.35789e-183	Camk2a	1.01146	4.41005e-15
Tcf4	0.783038	1.82214e-196	Purb	0.740651	2.34023e-229	Ankrd12	1.15081	1.15315e-211	Ankrd12	1.00361	6.99734e-17	Kif5b	0.977331	3.1647e-132	Camta1	0.916858	5.47537e-44	Arhgap5	0.833999	2.19178e-190	Kif5b	0.952367	1.45057e-39
Meg3	0.757445	8.58863e-239	Ubxn2a	0.725701	1.62916e-203	Zbtb20	1.02024	8.41065e-170	Pura	0.994795	1.23717e-18	Map1a	0.90097	7.30304e-100	Kif5b	0.900023	2.39193e-43	Xist	0.811971	8.81222e-210	Ankrd12	0.911022	8.90035e-32
Atrx	0.749371	3.46201e-180	Ccdc88a	0.721124	1.00312e-179	Tcf4	0.982853	7.86882e-198	Mobp	0.950511	1.71476e-12	Nefl	0.889994	1.52509e-86	Plcb4	0.895743	1.59476e-33	Ttc3	0.776673	5.09731e-256	Syne1	0.852684	3.11125e-29
Ccdc88a	0.732099	9.4279e-176	Pcm1	0.718762	2.61616e-196	Kif5b	0.970075	2.65616e-194	Syne1	0.940902	3.48628e-17	Map1b	0.837019	4.25065e-130	Map1b	0.893194	1.41534e-39	Kif5b	0.762315	1.39225e-207	Ttc3	0.847407	8.34942e-44
Purb	0.731278	1.12078e-199	Atrx	0.70409	4.60211e-157	Pura	0.96992	1.8558e-178	Tcf7l2	0.940207	2.76637e-06	Pura	0.82817	1.63998e-98	Slc5a7	0.880156	5.77873e-24	Atrx	0.754684	6.34765e-152	Arhgap5	0.838928	6.99336e-28
Kcna1	0.701601	5.27598e-155	Camta1	0.702725	1.11187e-265	Arhgap5	0.956215	7.59919e-169	mt-Atp8	0.915659	1.00659e-14	Ttc3	0.811861	7.85883e-147	Scn1a	0.876218	5.37904e-40	Ankrd12	0.746306	1.60066e-162	Snhg14	0.837594	2.01137e-26
Ubxn2a	0.699844	8.68793e-180	Map1a	0.698207	2.64221e-173	Snhg14	0.934872	1.34446e-141	Camta1	0.899891	1.47013e-19	Map7d2	0.807527	8.13235e-80	Snhg14	0.856141	2.41396e-37	Pcm1	0.730655	9.20592e-158	mt-Atp8	0.833854	8.21295e-26
Cacnb4	0.690225	9.03342e-161	mt-Atp8	0.692227	7.29034e-185	Atrx	0.881062	2.34063e-140	Arhgap5	0.887323	2.04996e-15	Camta1	0.797587	1.37379e-110	Xist	0.849419	1.63148e-66	Ubxn2a	0.727561	2.90185e-155	Map1b	0.82134	1.02507e-33
Rb1cc1	0.68471	5.30145e-149	Map2	0.687565	4.85182e-226	Ttc3	0.879833	6.11709e-233	Purb	0.88518	2.78318e-15	Mobp	0.785711	4.05667e-100	Cdr1os	0.844024	8.70566e-36	Gcc2	0.727412	2.32607e-147	Map1a	0.813649	1.67265e-24
Pcm1	0.682469	2.18414e-181	Bod1l	0.670682	8.79638e-167	Rb1cc1	0.878302	5.00447e-128	Camk2n1	0.873691	5.09777e-12	Scn1a	0.775835	1.16818e-70	Slc4a4	0.78963	1.43776e-28	Meg3	0.724541	1.38753e-212	Ank3	0.81256	1.20069e-24
Camta1	0.675694	4.47243e-218	Map1b	0.663003	9.64744e-252	Purb	0.812162	4.93036e-149	Meg3	0.855077	3.59252e-23	Map2	0.760616	1.58693e-93	Ankrd12	0.78828	1.05083e-25	Ccdc88a	0.704007	2.64962e-128	Rock2	0.793857	1.53098e-24
Ttc3	0.671512	4.30533e-258	Bc1	0.659528	4.99726e-131	Meg3	0.798076	2.45986e-205	Gcc2	0.834718	1.256e-14	Ubxn2a	0.758473	3.59537e-84	Gcc2	0.774427	2.46659e-31	Mycbp2	0.695692	4.61312e-135	Tcf4	0.785523	3.67474e-24
Map2	0.663802	1.23582e-182	Pomc	0.653397	6.96438e-11	Camta1	0.783582	4.08639e-156	Atrx	0.828145	1.70595e-09	Rb1cc1	0.755049	1.89933e-77	Pcm1	0.763519	7.48849e-36	Map2	0.679968	5.13325e-171	Kcna1	0.775685	1.42728e-22
Car8	0.663664	1.88621e-58	Map7d2	0.651275	2.29077e-153	Atp2b1	0.783029	2.27472e-108	mt-Nd5	0.821714	9.07221e-22	Ank3	0.73811	9.46983e-77	Map2	0.753482	4.05271e-34	Gfap	0.675816	1.42945e-57	Map2	0.751788	5.45906e-26
Strbp	0.647568	4.67184e-147	Kcna1	0.638987	5.23121e-139	Ccdc88a	0.774873	1.52976e-102	Snhg14	0.803317	5.45568e-14	Snhg14	0.728947	5.77287e-68	Peg3	0.737966	9.43038e-27	Kcna1	0.675659	1.02974e-121	Bc1	0.750367	7.51643e-17
Akap9	0.643754	7.68759e-153	Gcc2	0.630483	3.30333e-152	Pcm1	0.77137	2.50077e-117	Aqp4	0.799594	7.08076e-06	mt-Atp8	0.716669	2.10759e-69	Pura	0.721922	1.24023e-28	Prrc2c	0.673763	1.89626e-128	Meg3	0.750367	7.87211e-26
Oip5os1	0.642999	7.16206e-137	Tmod2	0.629662	2.57365e-147	Ank3	0.758436	1.78733e-128	Xist	0.791683	1.06983e-19	Meg3	0.716592	3.73087e-113	Nefh	0.711061	1.5893e-08	Bod1l	0.669539	2.85836e-123	Ccdc88a	0.749878	4.2823e-21
Rgs7bp	0.638974	3.13308e-130	Ank3	0.617142	2.48344e-160	Cadm2	0.726248	1.26424e-106	Plp1	0.785799	2.62853e-09	Bod1l	0.70382	1.58365e-61	Map1a	0.698298	1.88955e-23	Akap9	0.660569	1.74317e-115	Myo5a	0.729513	2.65739e-18
Ank3	0.636559	8.01324e-158	Strbp	0.615274	2.14536e-139	Xist	0.725796	7.85218e-102	Map1a	0.779531	1.1356e-09	Ccdc88a	0.70162	2.38833e-67	Arhgap5	0.695932	3.16785e-23	Scn1a	0.653699	4.08055e-114	Map7d2	0.725353	3.95294e-17
Ppp3ca	0.635316	7.25952e-190	Myo5a	0.608901	2.42471e-141	Ncor1	0.721409	3.28184e-93	Kcna1	0.77888	1.8143e-10	Kcna1	0.698815	3.90913e-60	Kcna1	0.677708	1.2811e-26	Tmod2	0.651898	9.33763e-119	Bod1l	0.711042	9.9139e-23
Mycbp2	0.635274	1.2265e-142	Scn1a	0.596195	3.76735e-124	Ppp3ca	0.716793	2.6818e-122	Rb1cc1	0.764616	1.74027e-10	Purb	0.687833	2.11619e-75	Ccdc88a	0.677359	3.54024e-21	Macf1	0.651898	4.6978e-113	Rgs7bp	0.710938	7.26171e-16
Cadm2	0.634849	2.23845e-139	Mycbp2	0.590079	8.24682e-132	Nrxn1	0.716594	8.67531e-117	Rgs7bp	0.76033	1.20851e-09	Pcm1	0.683489	6.09053e-68	Rb1cc1	0.675066	1.13015e-23	Tpr	0.646985	1.38154e-108	Prrc2c	0.709045	8.31935e-21
Rora	0.634698	2.1074e-130	Zbtb20	0.589104	1.07233e-115	Rock2	0.694989	8.23927e-92	Scn1a	0.746867	8.24469e-11	Syne1	0.682378	1.83526e-64	Ubxn2a	0.673062	2.00804e-26	Myo5a	0.644775	2.54995e-111	Nefl	0.704912	4.44887e-10
Nfib	0.634536	6.11192e-130	Mobp	0.585142	1.40225e-141	Bod1l	0.683572	9.55945e-88	Cadm2	0.738397	2.90802e-08	Ina	0.674275	5.38926e-54	Map7d2	0.665585	2.17828e-22	Rock2	0.631062	2.26476e-108	Atrx	0.704879	7.3439e-20
Rock2	0.629173	3.48334e-135	Rock2	0.577585	1.8113e-122	Kcna1	0.679519	8.31643e-87	Bod1l	0.730765	2.49543e-11	Nefm	0.668376	1.03351e-31	Prrc2c	0.660834	4.19344e-24	Ash1l	0.628868	8.3263e-108	Pcm1	0.704571	8.03332e-20
Bod1l	0.627974	3.45554e-142	Prrc2c	0.575359	6.21633e-128	Scn1a	0.676863	1.19253e-86	Ccdc88a	0.702614	7.56487e-08	Ankrd11	0.656255	4.51246e-58	Bod1l	0.658255	2.11493e-19	Map1b	0.61639	1.10769e-155	Gcc2	0.701045	7.43862e-19
Ash1l	0.624098	2.15297e-140	Ankrd11	0.573352	1.92113e-132	Rgs7bp	0.665547	6.35906e-80	Ubxn2a	0.700612	4.76334e-11	Dst	0.643923	3.30199e-62	mt-Atp8	0.657073	1.58311e-21	Camta1	0.615634	2.29378e-147	Scn1a	0.700173	3.54925e-18
Gcc2	0.62141	2.43082e-143	Cadm2	0.570758	2.56569e-126	Map2	0.664926	2.74476e-108	Ttc3	0.697907	1.84475e-20	Xist	0.641874	1.044e-82	Akap9	0.653905	7.84943e-26	Pura	0.611912	3.6599e-120	Kif1b	0.677821	3.46146e-23
Scn1a	0.611992	2.75602e-133	Akap9	0.569228	6.54744e-118	Gria2	0.66103	1.90977e-100	Luzp2	0.692525	5.9507e-08	Tulp4	0.615079	6.30709e-52	Meg3	0.648298	7.90803e-35	Zbtb20	0.611503	4.78746e-109	Slc24a2	0.665346	4.62922e-14
Ktn1	0.605203	1.43931e-126	Xist	0.569178	1.21751e-188	Nfib	0.660048	1.84578e-84	Gpm6b	0.684177	1.85711e-09	Zfp644	0.609316	1.37934e-56	Rora	0.622119	6.64114e-16	Zfp644	0.608666	8.0746e-121	Pura	0.662485	1.29546e-17
Prrc2c	0.604441	1.66531e-131	Rgs7bp	0.563211	1.50045e-103	Mycbp2	0.66001	2.33293e-94	Klf9	0.663993	7.14907e-06	Mycbp2	0.600222	7.0612e-53	Zbtb20	0.60654	6.86108e-13	Cdc42bpa	0.605682	7.28169e-100	Tmod2	0.641717	5.92721e-17
Snhg11	0.600078	2.30771e-152	Zfp644	0.5489	4.37674e-126	Fut9	0.655568	1.20158e-85	Slc24a2	0.65729	5.09898e-05	Gcc2	0.593085	3.87752e-54	Dst	0.605538	4.39029e-17	Pclo	0.605321	1.18597e-102	Ankrd11	0.628236	6.85186e-16
Eif5	0.598222	9.43149e-133	Ash1l	0.544472	2.30281e-110	Prrc2c	0.650106	7.64854e-79	mt-Nd4l	0.654685	8.3445e-08	Ash1l	0.587746	2.91466e-46	Syne1	0.600632	2.11269e-17	Tmf1	0.598815	3.68741e-118	Pclo	0.624963	8.60817e-14
Unc80	0.595252	9.7914e-126	Tpr	0.538712	6.79457e-104	Cacnb4	0.648052	5.46109e-81	Sgk1	0.654552	1.5513e-05	Kif1b	0.587352	1.03322e-60	Ank3	0.593702	4.30612e-19	Ankrd11	0.590486	3.22288e-106	Camta1	0.622518	1.98052e-17
Nrxn1	0.592393	2.27224e-141	Eif5	0.53452	3.31068e-117	Pclo	0.645121	5.05043e-84	Ankrd11	0.650147	1.82202e-07	Prrc2c	0.586957	2.56258e-48	Rian	0.586008	6.11387e-13	Strbp	0.5894	5.96062e-98	Macf1	0.619348	7.35425e-15
Macf1	0.585686	4.85272e-117	Pclo	0.532612	5.50389e-108	Strbp	0.635878	2.87107e-76	Pcm1	0.642073	2.97843e-10	Akap9	0.583639	1.29643e-46	mt-Nd5	0.582236	1.00825e-30	Snhg11	0.587749	8.8832e-140	Ubxn2a	0.615445	2.9867e-18
Myo5a	0.583934	2.5006e-125	Cdc42bpa	0.530211	2.0767e-103	Rora	0.63518	2.26535e-64	Map1b	0.64141	4.92346e-13	Tpr	0.583103	4.50174e-43	Ttc3	0.582138	1.16897e-31	Purb	0.58602	1.51508e-118	Tpr	0.615117	7.50948e-14
Tpr	0.583552	5.68429e-124	Fam126b	0.522877	1.26306e-106	Akap9	0.635014	1.59255e-74	Oip5os1	0.640458	1.49965e-05	Tmod2	0.579597	3.74931e-51	Sparc	0.580798	4.34491e-13	Unc80	0.583227	5.11654e-92	Mobp	0.615088	5.64974e-13
Fut9	0.583162	5.40151e-122	Tmf1	0.519568	7.93558e-124	Dlgap1	0.629083	3.24455e-72	Cacnb4	0.638287	2.99386e-05	Atrx	0.575916	3.83408e-41	Atrx	0.578505	1.54227e-17	Ktn1	0.57534	7.93786e-89	Ina	0.612385	2.46621e-11
Zfp644	0.581832	1.66979e-128	Hook3	0.519446	9.98245e-104	Tmod2	0.615637	2.62557e-69	Zbtb20	0.630464	0.000259414	Strbp	0.56478	9.04843e-44	Lsamp	0.575984	3.099e-15	Cacnb4	0.570253	2.93314e-93	Trpm3	0.605984	9.63414e-07
Pclo	0.577865	2.0559e-122	Ktn1	0.514209	2.48353e-95	Gcc2	0.608726	3.01955e-70	Map2	0.629407	2.50346e-10	Hspa4l	0.560508	4.34842e-39	Fam126b	0.574614	3.88288e-14	Usp34	0.570156	4.64431e-96	Cacnb4	0.603796	3.17738e-15
Tmod2	0.577208	2.87862e-117	Unc80	0.513838	7.8617e-103	Fam126b	0.606448	2.06996e-70	Ank3	0.627063	3.57788e-07	Fam126b	0.559504	2.01818e-43	Macf1	0.573627	2.41198e-17	Hook3	0.564122	3.3914e-105	Mycbp2	0.599337	2.02784e-13
Atp2b1	0.572764	8.90569e-112	Ppig	0.513716	6.4984e-96	Klf9	0.599074	5.86621e-64	Prrc2c	0.626708	2.0679e-09	Eif5	0.557429	5.83572e-42	Ktn1	0.558947	1.35883e-16	Ank3	0.562945	4.82394e-106	Zbtb20	0.596732	2.19575e-14
Map1a	0.563854	1.08576e-113	Rian	0.513656	1.15606e-95	Slc1a2	0.596339	8.01863e-96	Chpt1	0.626511	1.48466e-05	Usp34	0.548168	4.06104e-45	Trpm3	0.556126	1.00172e-16	Tulp4	0.562088	1.12229e-87	Bicd1	0.594062	1.19834e-15
Itpr1	0.559626	5.88849e-65	Taok1	0.511187	5.08441e-97	Ash1l	0.592719	6.32048e-66	Slc4a4	0.624187	7.47008e-06	Zbtb20	0.542357	1.46239e-36	Kcnk9	0.55519	3.07304e-13	Tax1bp1	0.56165	7.35298e-86	Zfp644	0.593229	4.97585e-17
Map7d2	0.559199	1.03658e-114	Bclaf1	0.50585	1.43799e-97	Ubxn2a	0.587852	8.81017e-71	Mycbp2	0.623854	8.11064e-06	Kcna2	0.536055	3.36784e-36	Spp1	0.554519	0.000747685	Fut9	0.557312	1.42293e-85	Glg1	0.588354	2.24496e-16
mt-Atp8	0.553295	5.92009e-99	Glg1	0.504608	4.7234e-105	Glg1	0.58667	1.08642e-77	Ncor1	0.620594	6.33452e-05	Ktn1	0.530699	7.38823e-33	Unc80	0.552854	1.19257e-14	Fam126b	0.555224	5.52038e-86	Slc1a2	0.58692	5.33212e-17
Ncor1	0.550849	1.33251e-108	Macf1	0.500256	1.45066e-93	Rbfox1	0.586205	2.69771e-61	Akap9	0.614648	5.33719e-05	Mbnl2	0.529377	3.86679e-38	Rbms3	0.552608	1.60092e-16	Chpt1	0.548657	2.08492e-78	Akap9	0.586282	3.04528e-12
Bclaf1	0.548978	1.32442e-108	Fut9	0.499173	5.45787e-87	Unc80	0.584445	1.03447e-69	Hspa4l	0.613621	8.42807e-06	Eif5b	0.529353	1.48955e-35	Sacs	0.550851	3.02993e-15	Bicd1	0.548146	8.0241e-96	Cdc42bpa	0.58565	1.01095e-11
Map1b	0.546354	4.36253e-149	Eif5b	0.498167	2.39821e-93	Taok1	0.578932	3.97506e-69	Tcf4	0.613388	5.00647e-07	Plp1	0.525425	2.1095e-58	Myo5a	0.546747	3.03019e-15	Bclaf1	0.545221	5.32827e-88	Cadm2	0.58395	1.13847e-11
Ankrd11	0.544375	3.61352e-112	Usp34	0.494374	2.3208e-92	Myo5a	0.573017	8.02008e-63	Sptbn1	0.611781	1.52517e-05	Unc80	0.525167	6.88909e-40	Hspa4l	0.545669	1.20421e-16	Rian	0.544721	2.38407e-83	Hcn1	0.57845	2.6552e-13
Slc4a4	0.540318	7.45272e-97	Rab3c	0.492283	2.80867e-78	Map1a	0.572824	3.22715e-61	Fut9	0.611041	2.75417e-06	Cdc42bpa	0.523801	1.87206e-36	Mobp	0.542395	5.22872e-13	Cfap36	0.5447	1.05086e-89	Mef2c	0.576437	1.13512e-09
Dlgap1	0.538843	5.36126e-98	Ncor1	0.490915	1.1125e-81	Celf2	0.568605	2.3774e-62	Pclo	0.609638	0.000337244	Arhgap5	0.518201	1.36146e-41	Gad2	0.541932	8.22335e-09	Rgs7bp	0.543356	6.97147e-83	Rb1cc1	0.574395	1.2938e-11
Adcy1	0.530594	1.02329e-55	Sptbn1	0.489969	7.64144e-95	Ktn1	0.565988	3.52183e-59	Map7d2	0.604736	3.62839e-05	Gad2	0.516105	1.92532e-33	Tmf1	0.526992	8.32738e-17	Scaf11	0.54009	2.47465e-92	Lsamp	0.566114	8.47317e-13
Dst	0.52842	1.8242e-113	Nefl	0.489159	1.33759e-68	Zfp644	0.563561	2.34417e-64	Ktn1	0.603957	7.2184e-05	mt-Nd5	0.512928	3.19645e-78	Tpr	0.520079	3.82326e-16	Slc24a2	0.536096	1.98762e-73	Dst	0.5658	8.26775e-14
Luc7l2	0.52567	7.93069e-103	Cep290	0.484003	2.86252e-96	Slc8a1	0.562138	1.29657e-56	Hook3	0.603604	6.94808e-07	Cep290	0.512485	4.26767e-41	Bend6	0.51343	6.03811e-15	Arid4b	0.535209	9.9125e-84	Hook3	0.562186	5.05753e-13
Etv1	0.521643	3.75174e-74	Lsamp	0.480524	1.38398e-90	Rif1	0.56154	5.1377e-58	Dst	0.597103	1.5603e-05	Rian	0.510884	6.31548e-38	Wnk1	0.513237	1.08071e-10	Ctss	0.528142	3.66073e-57	Unc80	0.560977	3.38216e-12
Taok1	0.516438	3.41847e-98	mt-Nd5	0.48001	2.54139e-180	Chpt1	0.558069	4.01928e-59	Tmod2	0.595344	4.40567e-05	Golgb1	0.509752	7.33466e-40	Dzank1	0.512473	1.59863e-11	Hspa4l	0.526003	1.0895e-72	Fut9	0.559546	4.36702e-11
Hook3	0.516405	1.11862e-103	Gsk3b	0.479733	3.12031e-91	Rims2	0.55557	3.09706e-56	Kmt2e	0.593231	3.85969e-06	Ncam2	0.507158	5.12665e-47	Bicd1	0.510298	2.59232e-10	Plcb4	0.525511	5.10098e-73	Rbfox1	0.559428	1.28387e-12
Fam126b	0.513216	1.45888e-93	Slc24a2	0.478143	9.1733e-80	Celf4	0.553234	2.03066e-69	Scaf11	0.592525	3.42675e-06	Bicd1	0.506468	1.67876e-38	Sptbn1	0.508556	1.83055e-12	Phip	0.524538	2.67198e-96	Purb	0.557096	2.078e-12
Nrxn3	0.513152	1.23732e-96	Tcf4	0.476467	1.13993e-87	Hook3	0.549405	4.46918e-60	Glg1	0.592389	9.94396e-08	Cadm2	0.504473	2.07846e-34	Eif5	0.507127	2.4021e-13	Cadm2	0.517019	1.12118e-76	Trip11	0.556656	3.27792e-13
Chpt1	0.510037	1.86897e-96	Rabep1	0.472329	1.87648e-85	Phip	0.548692	3.43726e-61	Slc1a2	0.589343	5.31547e-10	Tcaf1	0.501675	5.10567e-35	Tulp4	0.507025	6.58203e-13	Cep290	0.514611	4.55109e-94	Ash1l	0.554875	4.59389e-14
Rbfox1	0.504616	1.94602e-94	Dst	0.466176	2.10384e-92	Bicd1	0.539087	1.51734e-55	Rock2	0.581022	0.0140548	Myo5a	0.495727	1.65015e-35	Eif5b	0.504143	3.30266e-12	Taok1	0.512158	2.03448e-73	Xist	0.55096	8.41215e-21
Cdc42bpa	0.504321	6.87161e-92	Ncl	0.465398	7.61499e-86	Strn3	0.537922	2.78141e-56	Bclaf1	0.5756	0.000222124	Pclo	0.494851	7.55969e-31	Oxt	0.503999	1.97296e-07	Slc1a2	0.509486	2.1964e-129	Ncam2	0.548711	3.96635e-18
Slc24a2	0.502724	1.05187e-73	Oip5os1	0.463997	1.11075e-79	Ube3a	0.533836	4.15611e-52	Rbfox1	0.570824	0.000240908	Sacs	0.494785	1.57464e-36	Chpt1	0.500061	1.92658e-11	Apc	0.50926	1.06603e-74	Dlgap1	0.546749	1.12417e-10
Tulp4	0.501099	1.83757e-85	Cacng2	0.463455	9.911e-74	Arid4b	0.533623	6.58759e-58	Nrxn1	0.568185	1.26928e-07	Rock1	0.490469	3.98188e-37	Tax1bp1	0.491793	1.51637e-10	Trip11	0.508746	3.95673e-89	Eif5b	0.545795	1.46388e-12
Tmf1	0.50046	1.27803e-104	Kif1b	0.462712	5.92367e-110	Bclaf1	0.533496	1.86394e-55	Pcdh9	0.558832	0.0019881	Lsamp	0.489524	1.19751e-31	Zc3h15	0.491295	3.70995e-12	Rabep1	0.50519	9.36827e-72	Atp2b1	0.539765	1.21661e-10
Bc1	0.500057	3.8866e-51	Tcaf1	0.462445	1.0107e-77	Dst	0.531221	8.79501e-73	Kif1b	0.558352	7.28173e-06	Cacng2	0.487086	7.08357e-29	Rock1	0.490315	3.5938e-14	Ttc14	0.500616	8.46707e-87	Luc7l2	0.539704	1.70376e-14
Cacng2	0.499761	8.07894e-83	Ina	0.462264	4.8551e-73	Cdc42bpa	0.530671	1.75985e-58	Trpm3	0.540848	4.40193e-05	Slc1a2	0.485302	1.68937e-50	Ankrd11	0.489414	8.01776e-13	Slc4a4	0.499773	3.65898e-78	Strbp	0.539093	8.54449e-11
Rian	0.495223	1.46721e-86	Rbfox1	0.460538	2.82625e-76	Ankrd11	0.530403	1.89396e-53	Ash1l	0.539723	0.00179933	Eif2s2	0.484946	4.85892e-34	Zfp644	0.48941	1.35221e-15	Map7d2	0.495666	5.29093e-65	Tcaf1	0.538405	1.11839e-09
Klf9	0.492851	7.46263e-83	Tulp4	0.459629	3.38751e-78	Snhg11	0.529781	1.92611e-91	Golgb1	0.537809	1.36359e-06	Tmf1	0.477937	1.99632e-34	Golgb1	0.489156	7.56333e-16	Rock1	0.493342	7.81379e-82	mt-Nd5	0.536479	7.96597e-20
Rock1	0.488829	7.13026e-97	Nrxn1	0.458385	3.85002e-84	Cnksr2	0.529249	1.26111e-56	Id4	0.530407	0.000367698	Ttll7	0.474856	1.03812e-30	Cdc42bpa	0.481543	7.37105e-11	Glg1	0.492839	1.19243e-78	Tulp4	0.533932	2.66887e-09
Xist	0.48774	3.24464e-142	Cacnb4	0.456482	1.46432e-68	Tcf7l2	0.528046	1.47119e-21	Apc	0.529503	0.000704426	Tax1bp1	0.474812	2.69765e-30	Mycbp2	0.480513	4.59238e-12	Rbfox1	0.49121	3.64874e-79	Usp9x	0.53188	4.45897e-11
Slc8a1	0.487274	4.25925e-83	Soga3	0.4544	3.69496e-83	Tpr	0.527729	5.37978e-51	Snca	0.528639	0.00340008	Peg3	0.474042	1.34176e-37	Purb	0.476946	3.17674e-11	Ube3a	0.490389	4.29933e-68	Nrxn1	0.529973	4.79116e-12
Bicd1	0.486491	7.38078e-91	Tax1bp1	0.454318	3.90402e-77	Cacng2	0.527373	9.79873e-47	Macf1	0.52656	0.00383569	Napb	0.471142	9.11107e-36	Apc	0.474668	7.40189e-13	Eif5	0.489966	1.29138e-71	Gsk3b	0.519434	1.13166e-09
Kmt2e	0.486371	5.87961e-86	Slc1a2	0.448312	1.9213e-119	Eif5b	0.527303	6.67579e-52	Tmf1	0.526234	2.69629e-05	Cfap36	0.470752	3.37381e-31	Bclaf1	0.474316	4.00954e-12	Gm20594	0.489368	2.7724e-105	Chpt1	0.518001	9.39283e-12
Cep290	0.479843	6.69216e-96	Apc	0.447523	9.17494e-77	Rock1	0.520877	3.15983e-51	Bend6	0.524616	0.00798754	Oip5os1	0.46923	1.15455e-30	Pbrm1	0.465599	5.39305e-07	Golgb1	0.48695	1.29335e-81	Rabep1	0.517248	8.7484e-11
Ppig	0.475521	7.56203e-82	Mphosph8	0.446624	2.9812e-72	Gsk3b	0.516616	1.00815e-53	Tcaf1	0.523408	0.000478873	Rock2	0.467726	3.08738e-28	Unc13c	0.462748	5.34021e-10	Smarca5	0.484064	3.10283e-72	Mphosph8	0.516756	1.21879e-11
Gpm6b	0.474416	5.41897e-91	Hspa4l	0.446276	1.86705e-83	Luc7l2	0.515903	8.1723e-49	Cit	0.523107	0.00124688	Mal	0.466698	1.20843e-24	Zfp638	0.462164	6.45884e-09	Ppig	0.483018	7.45617e-64	Hlf	0.514378	1.52715e-11
Slc1a3	0.473296	4.41081e-55	Camk2n1	0.445791	6.68503e-68	Slc4a4	0.514441	4.5694e-59	Tax1bp1	0.52112	0.00441725	Unc13c	0.46524	3.94313e-29	Arid4b	0.45707	1.61466e-08	Luc7l2	0.482771	1.32994e-70	Scaf11	0.514022	5.19059e-10
Sptbn1	0.473209	2.90855e-93	Arid4b	0.441379	6.59941e-76	Usp34	0.511609	1.24683e-50	Eif5	0.519535	0.00094334	Trip11	0.464183	1.60425e-30	Zfhx3	0.455432	2.0804e-08	Cdc37l1	0.481237	3.51913e-68	Rora	0.511807	2.01741e-10
Usp34	0.47202	6.80586e-80	Chpt1	0.440588	1.02825e-72	Ppig	0.506345	1.55546e-47	mt-Nd6	0.517696	2.42476e-06	Dynlt3	0.459079	1.17783e-24	Pclo	0.453981	1.80474e-09	Ncam2	0.47797	2.72881e-89	Tmf1	0.506429	5.01154e-10
Arid4b	0.471574	2.4854e-86	Bicd1	0.439489	1.06653e-80	Scn2a	0.504739	4.52764e-47	Secisbp2l	0.516902	0.00332479	Pcdh17	0.456893	6.9784e-31	Plp1	0.453483	4.10816e-14	B2m	0.477581	1.06839e-37	Fam126b	0.499252	5.23817e-10
Glg1	0.468955	2.00574e-94	Golgb1	0.4353	6.72685e-82	Lsamp	0.501711	1.23428e-53	Eif5b	0.5157	6.80672e-05	Apc	0.455917	6.34727e-27	Ttbk2	0.452399	5.25769e-11	Eea1	0.477574	2.79943e-81	Gm20594	0.498811	2.40712e-12
Zfp638	0.466489	3.16793e-79	Ncam2	0.432198	2.57418e-88	Tulp4	0.498569	2.85201e-47	Ckap5	0.512212	1.17783e-06	Hook3	0.455005	1.61209e-32	Ube3a	0.450612	1.64919e-07	Myo9a	0.476525	2.11827e-76	Pgm2l1	0.495793	7.43866e-09
Lsamp	0.462128	6.24025e-78	Pbrm1	0.431469	1.07507e-73	Prkce	0.495459	3.89312e-39	Ppig	0.50802	0.000104537	Ank2	0.451284	1.38873e-31	Spag9	0.45026	2.53103e-10	Usp9x	0.474888	1.52359e-67	Sptbn1	0.495606	3.84008e-10
Mphosph8	0.461938	2.12507e-74	Msi2	0.429683	1.45814e-71	Macf1	0.49488	7.3031e-48	Ptn	0.499246	0.00846945	Arid4b	0.451271	4.95806e-29	Tmod2	0.447237	2.67996e-11	Nktr	0.471091	2.10367e-72	Gria3	0.490319	9.94644e-10
Plcb4	0.459816	1.20172e-73	Rock1	0.427251	2.88954e-76	Eif2s2	0.494104	8.1096e-50	Unc80	0.498144	0.0025233	Sptbn1	0.451238	7.1703e-29	Eif2s2	0.446875	1.45161e-09	Zfp638	0.470008	3.64342e-70	Nrxn3	0.489838	1.25876e-09
Eif2s2	0.459727	6.72013e-77	Usp9x	0.4244	1.07123e-71	Ubn2	0.493887	8.59961e-48	Arid4b	0.497924	0.000226472	Soga3	0.446567	1.78684e-26	Ssb	0.444952	1.75779e-08	Erbin	0.469869	6.70094e-67	Ppp3ca	0.488639	8.68926e-13
Rabep1	0.457912	2.21044e-74	Crebrf	0.423562	9.93939e-70	Scaper	0.488993	2.80502e-43	Rora	0.497363	0.00274744	Mbnl1	0.445941	5.7383e-24	Luc7l2	0.444523	2.90972e-08	mt-Atp8	0.468563	3.62051e-75	Snhg11	0.488232	1.10161e-11
Eif5b	0.456226	2.93201e-74	Srpk2	0.420456	1.99235e-68	Rab3c	0.485756	3.72369e-41	45907	0.493184	0.000211032	Macf1	0.443666	1.13155e-26	Glg1	0.444142	3.82569e-09	Nrxn1	0.468142	1.31178e-80	Efr3a	0.484525	1.40354e-09
Slc1a2	0.456097	1.94687e-109	Pcdh9	0.419322	1.40826e-67	mt-Atp8	0.485061	1.49201e-48	Foxn3	0.492822	0.00190602	Zfp91	0.441218	4.88398e-26	Mbnl2	0.444018	3.79851e-10	Dst	0.468028	6.58501e-76	Ppig	0.482044	2.57243e-09
Ube3a	0.455994	4.73713e-75	Eif2s2	0.416994	1.57036e-68	Frrs1l	0.484927	1.28131e-39	Sltm	0.492552	0.000294816	Nefh	0.440643	1.02383e-12	Pcdh7	0.443107	2.27256e-08	Msi2	0.467848	6.1063e-64	Apc	0.480464	9.16184e-09
Ubn2	0.45513	4.56472e-80	Zc3h15	0.414883	7.20707e-67	Map1b	0.484135	7.03757e-71	Phip	0.486765	5.17093e-05	Rabep1	0.440587	1.40132e-26	Hcn1	0.438271	6.84138e-07	Map1a	0.465724	1.28356e-68	Tmem30a	0.477951	1.47404e-08
Msi2	0.454419	3.90179e-76	Rab6a	0.414701	3.87915e-95	Mphosph8	0.483833	2.71657e-46	mt-Nd3	0.483758	1.73528e-17	Atp6v1a	0.43722	4.6722e-29	Ncor1	0.438256	8.47994e-10	Tcf4	0.463875	5.49708e-76	Mbnl2	0.474349	7.98387e-10
Hspa4l	0.454089	2.05566e-76	Gabrb1	0.414315	5.58583e-72	Zfp638	0.481098	1.06342e-42	Tmem30a	0.483589	0.000745852	Elavl2	0.432934	1.41617e-24	Prepl	0.436983	2.23433e-19	Lsamp	0.454693	1.57456e-60	Ncl	0.473996	2.84741e-09
Fgfr1op2	0.453767	3.06925e-82	Atp2b1	0.413213	2.24753e-54	Sptbn1	0.480495	2.19709e-52	Meis2	0.480222	7.91197e-06	Qk	0.432073	1.61978e-32	Msi2	0.436076	1.7588e-08	Sacs	0.454624	3.57665e-75	Rian	0.471447	5.14629e-07
Rims2	0.452189	5.10647e-71	Atp6v1a	0.41241	1.08377e-70	Slc24a2	0.479313	9.03136e-40	Qk	0.480222	8.32054e-05	Ncl	0.431366	2.07361e-26	Usp9x	0.436071	2.72585e-08	Aqp4	0.452934	7.48603e-44	Nrcam	0.465414	7.10326e-07
Trpm3	0.450556	2.32698e-66	Slc8a1	0.411963	6.21093e-66	Nipbl	0.477776	1.24147e-45	Ncam2	0.480222	0.000114053	Slc8a1	0.430532	1.59392e-26	Mpp6	0.43601	2.25238e-12	Golga4	0.448507	2.67398e-70	Pcdh9	0.464502	3.31884e-06
Apc	0.448228	1.87811e-72	Cfap36	0.411705	2.02808e-70	Camk2n1	0.473934	6.5343e-44	Rbm25	0.480222	0.00171423	Cdc37l1	0.430462	4.67571e-28	Cdc37l1	0.434725	1.28237e-07	Sptbn1	0.448443	1.36606e-68	B2m	0.460842	0.042557
Gabra1	0.446691	1.18911e-60	Slc4a4	0.408921	4.32757e-65	Ttc14	0.473742	6.64595e-45	Gm20594	0.480222	0.00203309	Pcdh9	0.428694	4.08069e-25	Dennd5b	0.433949	6.12368e-09	Gabrb1	0.442456	1.81985e-69	Tax1bp1	0.460641	5.97643e-07
Scaf11	0.446521	2.07256e-75	Snhg11	0.408564	7.09986e-92	Clip1	0.473619	4.61858e-42	Zfp644	0.480222	0.0101439	Glg1	0.428551	5.21003e-27	Hook3	0.432416	2.4879e-08	Mphosph8	0.441819	2.24821e-61	Ktn1	0.459699	5.21569e-08
Cdc37l1	0.444974	1.56983e-75	Elavl4	0.407688	4.27185e-57	Gnaq	0.469419	7.92214e-41	Nefl	0.474619	0.0106855	Mphosph8	0.428146	6.34204e-27	Luzp2	0.430273	4.8994e-06	Ssb	0.441546	4.21139e-56	Cacng2	0.455611	5.78168e-07
Nipbl	0.444135	2.85534e-85	Celf4	0.406661	5.7149e-72	Crebrf	0.468719	4.13671e-41	Erbin	0.474121	0.00135911	Gm20594	0.427938	4.84135e-36	Zfp106	0.430199	3.5237e-08	Hcn1	0.439213	1.28006e-64	Cnksr2	0.454662	2.56e-09
Gnaq	0.443155	8.22719e-77	Ank2	0.405367	3.53731e-67	Kif1b	0.467845	3.33563e-61	Lsamp	0.472935	0.023789	Ermn	0.425232	2.70452e-24	Strbp	0.429881	0.000111428	Ppp3ca	0.439114	2.2857e-84	Taok1	0.453648	3.69445e-08
Nfia	0.442302	2.17163e-71	Peg3	0.404909	8.04861e-72	Eif5	0.467061	7.19957e-46	Rab6a	0.470944	1.82101e-05	Smarca5	0.424194	3.21719e-27	Gm20594	0.427611	7.87014e-17	Zfp292	0.437011	1.71648e-77	Ncor1	0.453208	2.8902e-07
Camk2a	0.439469	3.19005e-42	Ube3a	0.404544	5.06889e-64	Nfia	0.465303	6.7463e-44	Ermn	0.466863	0.000220239	Zfp106	0.42157	4.52511e-25	Snhg11	0.425842	7.22962e-13	Eif5b	0.433911	1.34033e-55	Rbm25	0.44999	1.44968e-08
Ssb	0.436089	3.16518e-72	Mbnl2	0.403854	8.07768e-64	Smc3	0.462605	5.58018e-40	Fam126b	0.463282	0.0430525	Rgs17	0.419775	2.26832e-25	Tspyl4	0.425562	4.11871e-08	Rora	0.432474	3.16817e-54	Ube3a	0.448492	4.57406e-08
Zfp91	0.435075	1.56e-67	Cdc37l1	0.402721	1.45111e-62	Rian	0.461525	4.82596e-37	Dlgap1	0.460322	0.0321493	Gdap1	0.419576	5.11048e-24	Fgfr1op2	0.422314	8.0483e-10	Soga3	0.431949	6.43456e-65	Clip1	0.447341	3.86555e-08
Tax1bp1	0.433522	1.97172e-64	Nrxn3	0.400949	6.90364e-69	Pbrm1	0.457262	4.80291e-42	Smarca5	0.458026	0.0351838	Ppig	0.417194	1.406e-24	Mphosph8	0.421971	5.4963e-08	Baz2b	0.431209	5.51485e-69	Mbnl1	0.445054	4.07602e-08
Golgb1	0.431989	2.68019e-76	Rbm25	0.399658	1.05818e-62	Ptprd	0.455051	1.55065e-41	Myo5a	0.454911	0.00508645	Prepl	0.414253	1.00492e-31	Usp34	0.421336	2.15957e-08	Mbnl2	0.430663	1.54793e-55	Gria4	0.444462	7.75539e-08
Micu3	0.431473	5.98243e-67	Pgm2l1	0.398284	4.28582e-60	Apc	0.454887	3.5015e-37	Napb	0.449784	0.0328362	Luc7l2	0.414235	2.36238e-23	Gdap1	0.420967	4.29943e-07	Ncor1	0.4281	4.2609e-53	Oip5os1	0.442407	5.34815e-07
Nbea	0.430533	1.84828e-68	Zfp638	0.398235	3.35539e-66	Msi2	0.45418	1.60108e-39	Micu3	0.449525	0.0372475	Pbrm1	0.41337	1.05748e-24	Eea1	0.420463	4.3961e-08	Tasor	0.42741	7.02382e-71	Ranbp2	0.441351	6.92762e-10
Hcn1	0.427905	1.23608e-56	Ubn2	0.396613	5.7158e-68	Tmf1	0.450711	2.45342e-43	Tpr	0.448743	0.0300519	Gsk3b	0.41312	5.13962e-25	Ncl	0.419832	1.29836e-09	Rsf1	0.424438	6.89089e-71	Nbea	0.439941	4.1191e-07
Pbrm1	0.427698	3.02866e-68	Klf9	0.396173	1.70524e-58	Nrxn3	0.450061	2.42634e-56	Kmt2a	0.447055	0.0141718	Crebrf	0.411542	2.97179e-25	Gatm	0.416666	7.28103e-06	Sltm	0.423483	2.39263e-57	Ptprd	0.435581	7.36262e-06
Ptprd	0.427636	2.56911e-65	Trip11	0.395767	8.6573e-62	Gpm6b	0.450011	3.12811e-47	Nipbl	0.446591	0.00245562	Ube3a	0.411246	3.0613e-24	Rgs7bp	0.416371	1.46262e-06	Pbrm1	0.421715	5.2606e-55	Eif5	0.433369	1.099e-05
Baz2b	0.425934	1.20781e-66	Ttll7	0.39493	1.77076e-60	Soga3	0.449912	6.64497e-42	Strbp	0.446045	0.0220062	Scaf11	0.410605	6.60655e-24	S100b	0.416317	8.49564e-06	Klf9	0.420198	3.07395e-49	Arid4b	0.432593	5.6314e-07
Luc7l3	0.42473	1.55731e-60	Eif3a	0.393602	1.03834e-56	Map7d2	0.447911	4.41049e-34	Crebrf	0.445032	0.0175098	Eif3a	0.410012	2.09664e-20	Rab3c	0.410076	7.37556e-05	Ckap5	0.420076	5.39384e-65	Msi2	0.431395	4.83536e-08
U2surp	0.424478	1.70265e-71	Ttc14	0.389894	3.74015e-61	Tut4	0.445743	3.40992e-43	Cep290	0.444773	0.0285643	Fgfr1op2	0.409928	1.08234e-26	Epb41l3	0.409202	1.85575e-06	U2surp	0.42005	5.15237e-61	Sec62	0.430787	9.23038e-08
Trip11	0.424239	1.40743e-72	Smc3	0.389165	6.92788e-65	Pgm2l1	0.445132	3.56835e-38	Nfia	0.442909	0.0214067	Bc1	0.407881	1.52236e-25	Baz2b	0.408969	6.60738e-10	Nbea	0.417458	3.35505e-53	Top1	0.430137	0.0145483
Strn3	0.423598	2.67883e-73	Sacs	0.388075	3.84911e-57	Kmt2e	0.444162	7.58802e-35	Cacng2	0.441452	0.00103076	Sec62	0.406636	2.62654e-24	Dynlt3	0.40834	0.000308123	Jmjd1c	0.417151	1.03586e-63	Sacs	0.429543	1.56627e-07
Phip	0.423346	4.4727e-74	Luc7l2	0.386127	1.73048e-58	Mobp	0.442201	1.06347e-30	Luc7l2	0.438915	0.00349675	Bclaf1	0.40446	6.20268e-21	Srrm1	0.408273	5.74881e-08	Gria3	0.416895	3.02009e-57	Eif2s2	0.428151	1.26555e-05
Rif1	0.422042	1.60516e-83	Strn3	0.384036	1.68803e-63	Stxbp5l	0.438909	3.85316e-52	Ppp3ca	0.435108	0.0053601	Trim2	0.404352	8.17713e-24	Taok1	0.407743	5.90304e-07	Kcnma1	0.415502	5.76867e-63	Ttll7	0.42699	6.71768e-06
Kif1b	0.419985	3.80359e-85	Kmt2e	0.380631	3.96217e-54	Scaf11	0.438762	3.43433e-37	Smc6	0.427992	0.049435	Elavl4	0.403702	1.04625e-23	mt-Nd4l	0.406376	6.54237e-09	Sgk1	0.4139	2.8696e-46	Slc8a1	0.419257	5.9758e-05
Rbm25	0.416516	1.6103e-65	Rora	0.379509	3.29525e-33	Smarca5	0.437838	1.17755e-35	Phf20l1	0.424727	0.00137797	Usp9x	0.403636	2.46309e-22	Etnppl	0.406141	3.14565e-08	Prpf40a	0.412774	1.46954e-62	Rsf1	0.418524	3.58723e-07
Sacs	0.415963	1.97935e-64	Eea1	0.378108	1.7849e-60	Mbnl2	0.436515	6.84825e-33	Mdga2	0.423359	0.0181009	Ssb	0.396878	3.04304e-20	Trip11	0.405275	3.44182e-09	Rif1	0.412749	1.41344e-63	Zfp638	0.417639	7.19876e-07
Jmjd1c	0.415139	2.46419e-74	Zfp91	0.377324	2.20409e-56	Grin2b	0.430764	6.04163e-42	Ubn2	0.42106	0.0155599	Cpeb3	0.393879	3.04743e-29	Psmd1	0.405158	1.11377e-05	Cnksr2	0.412281	6.78028e-78	Soga3	0.416833	1.2963e-06
Rbm3	0.414828	2.81237e-62	Dynlt3	0.377292	1.20425e-50	Rsf1	0.429187	6.53302e-38	Celf4	0.419586	0.0122204	Dzank1	0.393285	2.26654e-20	Qk	0.403859	2.65563e-07	Smc3	0.41197	1.14586e-60	Eea1	0.414072	4.69923e-07
Mbnl2	0.413555	5.41581e-62	Smarca5	0.372089	3.54658e-53	Mbnl1	0.429187	3.13528e-39	Myo9a	0.419081	0.00797326	Fut9	0.391868	2.94281e-18	Zfp612	0.400635	2.82426e-07	Nefl	0.410052	3.50666e-54	Cdc37l1	0.412186	1.4567e-06
Pgm2l1	0.410522	1.43885e-59	Ggnbp2	0.36815	4.78625e-51	Kcnma1	0.426379	4.06332e-30	Ttc14	0.41493	0.011914	Myo9a	0.389306	5.74643e-19	Crebrf	0.39928	4.63257e-08	Crebrf	0.409616	7.44885e-52	Gpm6b	0.411644	1.00075e-05
Frrs1l	0.410067	2.37119e-59	Gnaq	0.367688	5.43618e-52	Zfp91	0.425565	5.56158e-34	Rdx	0.406536	0.00620613	Zfp638	0.389086	1.56886e-19	Selenop	0.397884	1.70975e-06	Gad2	0.409409	2.54971e-41	Cfap36	0.408877	4.59545e-06
Ptprz1	0.409493	6.34138e-59	Ptp4a2	0.367293	7.16534e-54	Pnisr	0.424902	1.18101e-29	Bicd1	0.40151	0.0230256	Sgk1	0.388484	1.40147e-17	Rgs17	0.397857	2.50257e-05	Fgfr1op2	0.408987	1.95739e-66	Ssb	0.40638	0.000335233
Eif3a	0.408877	2.04631e-59	Wnk1	0.367059	1.8007e-51	Rbm25	0.42093	1.24075e-34	U2surp	0.400562	0.0477689	Wnk1	0.388064	2.79281e-21	Smarca5	0.397823	6.04446e-09	Gria4	0.407204	1.83717e-58	Zeb2	0.405861	7.34746e-06
Gabrb1	0.408783	7.13204e-63	Gdap1	0.366206	3.1625e-48	Nktr	0.420895	2.3085e-36	Bc1	0.391685	0.00568614	Slc4a4	0.38758	4.06512e-19	Cacng2	0.396366	3.93991e-07	Ubn2	0.407162	1.05363e-61	Kcna2	0.405385	2.21067e-05
Smc6	0.40835	4.93412e-64	Scaf11	0.365637	1.69698e-53	Csnk1a1	0.420589	3.62968e-37	Fam13b	0.388723	0.000886149	Fam13b	0.384219	4.14273e-34	Mbnl1	0.395536	4.53904e-05	Nipbl	0.406963	1.63726e-67	Elavl4	0.403248	0.000714109
Ttc14	0.405432	2.43392e-66	Gad2	0.364573	2.56558e-41	Gabrb1	0.41892	2.9508e-36	Kcnh7	0.384006	0.0391268	Caln1	0.384136	2.92835e-18	Scaf11	0.395154	6.36345e-09	Eif3a	0.406463	6.94041e-44	Gnaq	0.402803	0.00109461
Mobp	0.40487	3.34391e-63	Napb	0.363481	1.43449e-56	Anks1b	0.418887	1.97096e-34	Camk1d	0.383546	0.0293249	Odr4	0.380983	2.87188e-25	Elavl2	0.394389	4.53014e-06	Mobp	0.405067	1.35707e-64	Golga4	0.401546	5.73525e-06
Crebrf	0.403759	9.72462e-66	Zfp106	0.361797	2.54735e-47	Cep290	0.41861	5.96474e-46	Chd4	0.378624	0.0476368	Gabrb1	0.380077	9.25746e-17	Col4a3bp	0.393931	7.58032e-13	Ptprz1	0.402257	1.73905e-46	Cep290	0.398742	8.55768e-07
Usp9x	0.402487	1.32574e-62	Micu3	0.361743	3.62135e-50	Thoc2	0.416516	3.97679e-38	Snhg11	0.378113	0.00245605	Chpt1	0.378845	2.13301e-21	Atp6v1a	0.393441	6.37796e-07	Dync1i2	0.4019	6.9858e-54	Kcnma1	0.398006	1.536e-05
Ncam2	0.402371	2.70681e-84	Smc6	0.361466	2.28767e-52	U2surp	0.413319	3.00257e-33	Cpeb3	0.364744	0.00863987	Baz2b	0.377244	3.13364e-21	Birc6	0.393202	6.74138e-05	Pnisr	0.401455	4.30604e-47	Csnk1a1	0.397734	5.86861e-05
Unc13c	0.400339	3.35571e-47	Cpeb3	0.360223	1.88604e-62	Eif3a	0.412857	8.19185e-32	Hipk2	0.343533	0.00406928	Eea1	0.377197	1.15639e-22	Stmn2	0.393066	7.55231e-06	Pcdh9	0.394995	1.76434e-44	Scaper	0.396781	1.19466e-06
Scn2a	0.399572	4.16105e-54	Ppp1r9a	0.360097	5.05517e-51	Basp1	0.41278	2.34523e-28	Shox2	0.341894	0.0050859	Alcam	0.377068	5.26013e-23	Gabrb1	0.392923	5.58382e-06	Phf20l1	0.394212	1.76152e-59	Scn2a	0.396556	0.000246087
Tmem30a	0.398688	1.1161e-62	Sgk1	0.358513	9.90603e-38	Trip11	0.408152	8.79509e-34	Nf1	0.330708	0.013222	Rufy3	0.376813	1.15833e-19	Cadm2	0.392465	3.8979e-07	Nrcam	0.393695	6.58411e-44	Rabgap1l	0.396185	9.42604e-06
Csnk1a1	0.398551	4.96873e-61	Npm1	0.356669	1.12111e-42	Smc6	0.408101	9.81183e-32	Kcnb2	0.329887	0.0134561	Taok1	0.376084	2.37307e-19	Ranbp2	0.39245	9.72049e-11	Scn2a	0.392829	8.69509e-47	Srpk2	0.395365	1.15195e-06
Nktr	0.397167	2.84058e-59	Top1	0.35613	1.35548e-51	Top1	0.40564	4.84966e-31	Chrm2	0.329104	0.00347	Rbfox1	0.375172	4.62065e-15	Agap1	0.391978	3.26078e-08	Smc6	0.392751	8.64423e-51	Vps13a	0.3951	4.62927e-08
Pcmtd1	0.396587	1.17558e-60	Prepl	0.356128	3.3144e-67	mt-Nd5	0.404787	4.40296e-60	Hsp90aa1	0.310677	0.00305013	Gjc3	0.373796	1.66284e-21	Ash1l	0.391315	1.65288e-07	Eif2s2	0.39225	8.61821e-46	Usp34	0.39407	0.000112675
Dynlt3	0.396514	1.02791e-48	Trim2	0.355871	8.14136e-46	Eea1	0.404276	4.47827e-32	Atp2b3	0.287577	0.0175384	Zc3h15	0.373594	4.26321e-16	Rufy3	0.391088	0.000130743	Nsd1	0.391176	1.13577e-61	Ctss	0.39398	0.0100112
Gdap1	0.39574	3.63521e-58	Ranbp2	0.355143	6.60001e-75	Nsd1	0.401819	6.50603e-33	mt-Nd2	0.272871	0.000239801	Erbin	0.371911	4.29483e-20	Ccser2	0.389694	3.45588e-08	Trpm3	0.391163	3.55694e-42	Nipbl	0.388983	4.81244e-05
Smc3	0.394347	1.62273e-63	Phip	0.354675	1.65621e-51	Son	0.400913	3.0557e-35				Smc6	0.371822	8.88297e-20	Pcp4l1	0.387495	0.00147639	Gdap1	0.390845	4.52595e-50	Kmt2e	0.387359	5.456e-05
Enpp2	0.392802	2.18835e-24	Fgfr1op2	0.349418	4.63532e-52	Unc13c	0.400247	2.66952e-27				Dnajc21	0.371551	1.73981e-22	Rock2	0.387141	2.33274e-05	Smg1	0.390146	8.54419e-60	Zfp292	0.386884	5.55086e-06
Nfix	0.392199	4.6534e-59	Rims2	0.348977	6.9754e-47	Elavl3	0.398508	7.3162e-36				Zdhhc20	0.371299	7.91913e-17	Prune2	0.382724	0.000296588	Kif1b	0.388377	1.21282e-59	Nars	0.383401	0.00033385
Phf20l1	0.391882	5.10239e-67	Zbtb7a	0.348839	4.38354e-49	Baz2b	0.396074	6.98469e-31				Pgm2l1	0.371068	4.7367e-20	Slc17a6	0.379002	0.00204413	Zc3h15	0.387915	2.12696e-45	Mtdh	0.381609	1.117e-06
Cnksr2	0.388637	7.91493e-76	Golga4	0.348602	9.52676e-51	Pcdh9	0.395377	2.27745e-31				Spag9	0.369105	4.87868e-18	Tshz2	0.377174	0.000307856	Kmt2e	0.383776	1.82707e-45	Bclaf1	0.381246	0.00126123
Soga3	0.388446	2.22294e-61	Ssb	0.348479	2.78091e-44	Zeb2	0.392557	2.56807e-25				Ankrd34b	0.368491	6.3929e-22	Fam13b	0.375361	2.49931e-13	Zyg11b	0.383275	3.7586e-48	Nrip3	0.381197	2.03907e-05
Mindy2	0.386495	5.15428e-52	Pak3	0.345684	1.54975e-43	Plppr4	0.392355	1.47213e-23				Bend6	0.368095	2.77807e-16	Cep290	0.375065	4.05742e-08	Enpp2	0.381799	1.34912e-08	Grin2b	0.380608	2.63508e-05
Atp6v1a	0.385983	9.13028e-59	Unc13c	0.345679	1.40032e-44	Pabpc1	0.391935	2.62302e-31				Msi2	0.363862	8.69595e-18	Phip	0.374159	0.000115396	Zfp106	0.381395	8.18662e-47	Gabrb1	0.380011	1.54969e-06
Gfap	0.385633	1.31443e-28	U2surp	0.345384	7.17106e-49	Srpk2	0.391009	3.99235e-27				U2surp	0.3637	4.0406e-18	Pak3	0.374103	5.852e-06	Kmt2c	0.379712	1.13532e-51	Nktr	0.379189	0.000918944
Cfap36	0.38518	3.10455e-55	Kcnma1	0.344642	8.51002e-49	Ssb	0.390771	1.73713e-26				Nktr	0.363028	8.15321e-18	Nap1l3	0.373623	7.4996e-06	Top1	0.379375	6.34379e-44	Smc6	0.376661	0.000299149
Smarca5	0.384431	1.25267e-56	Spag9	0.344023	3.58007e-47	Trim2	0.390225	9.95748e-32				Zbtb7a	0.362357	7.53026e-18	Erbin	0.372517	1.20602e-06	Birc6	0.378894	3.43669e-56	Slf1	0.37658	1.93184e-09
Gsk3b	0.383549	1.33941e-55	Kcna2	0.339175	4.23318e-37	Cdc37l1	0.389746	8.91865e-28				Hecw1	0.362298	3.45415e-17	Ttll7	0.37199	0.000224938	Hspa4	0.378811	2.18755e-47	Zfp106	0.376258	6.95221e-05
Gria3	0.382298	2.16027e-49	Plcb4	0.338786	4.80913e-42	Prpf40a	0.388742	2.73874e-32				Golga4	0.361751	6.01443e-18	B2m	0.371327	8.23062e-05	mt-Nd5	0.376832	8.54267e-94	Crebrf	0.3757	8.3172e-05
4932438A13Rik	0.381984	9.41672e-65	Pcdh17	0.338155	4.47618e-41	Rims1	0.388671	2.52746e-26				Set	0.36165	1.70135e-17	Nipbl	0.371115	1.15293e-07	Rbm25	0.376432	2.44226e-48	Sltm	0.372784	1.48108e-05
Neurod1	0.381121	1.17621e-41	Myo9a	0.338107	3.6937e-45	Tax1bp1	0.387424	6.69839e-27				Pcdh7	0.359694	1.78447e-16	Nfia	0.368708	1.39605e-05	Zfp91	0.376223	7.89039e-46	Rif1	0.370738	8.48567e-05
Gria4	0.379232	8.79207e-54	Baz2b	0.33717	4.15964e-48	Oip5os1	0.387286	3.2842e-33				Hipk2	0.358596	7.83128e-30	Dmd	0.368599	0.000105327	Wnk1	0.375966	1.683e-42	Phip	0.36967	0.00753433
Sltm	0.378502	4.46085e-59	Mbnl1	0.335963	2.22897e-40	Gria3	0.385511	1.09536e-25				Lrrcc1	0.357175	4.23991e-25	Eif3a	0.368179	2.16481e-06	Ranbp2	0.374869	4.10458e-67	Prepl	0.366965	5.50695e-07
Slc5a7	0.378287	1.75394e-23	Elavl2	0.334587	2.6099e-45	Pcmtd1	0.385075	1.25305e-28				Gatm	0.356887	2.14295e-15	Ptprz1	0.367895	8.80948e-06	Tmem30a	0.374476	7.20492e-43	Kmt2a	0.365944	7.24396e-05
Tcaf1	0.377538	2.03148e-56	Rgs17	0.334505	2.58525e-41	Hspa4l	0.384924	4.45438e-30				Luzp1	0.355878	2.6507e-17	Cfap36	0.36603	9.87275e-06	Unc13c	0.374466	1.08716e-40	Esf1	0.365563	9.31404e-05
Kmt2c	0.377441	2.99898e-59	Tmem30a	0.334503	1.44145e-48	Mtdh	0.383869	5.48599e-27				Rbms3	0.354275	5.01715e-14	Micu3	0.365481	3.91458e-07	Nsd2	0.374239	4.10187e-57	Nsa2	0.364951	0.0331448
Arfgef3	0.376764	2.03565e-52	Nsd1	0.334001	9.71492e-52	Tcaf1	0.380638	1.46911e-26				Ralbp1	0.350471	2.29361e-16	Gria4	0.365147	4.1818e-07	Fam13b	0.373922	5.65462e-75	Gria2	0.363602	6.37481e-05
Rab6a	0.374737	1.91786e-72	Clip1	0.331689	2.72156e-48	Gm20594	0.379911	4.00866e-46				Impad1	0.349085	6.12859e-17	Tcaf1	0.36494	0.00055685	Ythdc1	0.372816	1.28496e-47	Spag9	0.363191	0.0163774
Srpk2	0.374175	4.40113e-54	Ythdc1	0.331139	1.53279e-37	Sltm	0.379277	7.65511e-30				Smc3	0.34899	1.28717e-16	Prpf40a	0.36277	0.000106108	Csnk1a1	0.37252	2.95613e-38	Pcdh7	0.362972	0.0236021
Kmt2a	0.373386	6.49042e-56	Grin2b	0.329323	2.93458e-43	Wnk1	0.379152	2.02243e-25				Gabra1	0.348702	1.56478e-12	Ptp4a2	0.361922	5.56177e-06	Ermn	0.370188	6.22816e-37	Sgip1	0.362075	3.35387e-05
Pabpc1	0.369413	4.21513e-50	Arap2	0.328695	5.53948e-52	Golgb1	0.378579	9.41685e-32				Rab6a	0.347177	1.3351e-24	Ylpm1	0.361572	7.77851e-05	Tcaf1	0.370179	4.06615e-40	Slc4a4	0.360794	0.00303259
Efr3a	0.369111	2.21049e-34	Sltm	0.328052	2.45797e-44	Myt1l	0.378541	1.74041e-22				Npm1	0.347088	3.36366e-17	Nars	0.36111	0.0027356	Braf	0.370169	4.37077e-56	Baz2b	0.360763	7.65192e-05
Mtdh	0.369057	2.20215e-53	Lrrc58	0.32687	2.06327e-37	Peg3	0.378048	1.06316e-32				Rbm25	0.345417	8.24271e-17	Mpp5	0.360931	2.13259e-10	Mef2a	0.368967	5.28824e-46	U2surp	0.359378	0.000854148
Elavl4	0.368903	9.0611e-50	Kif5a	0.326114	4.48309e-46	Rbm26	0.377848	1.28637e-30				Zeb2	0.344884	9.19202e-16	Rif1	0.36078	4.50346e-07	Secisbp2l	0.368835	6.54874e-48	Smarca5	0.358983	0.000143218
Mbnl1	0.367829	4.6569e-47	Dmd	0.325887	2.2412e-47	Ncl	0.37746	1.92849e-25				Ppp1r9a	0.34352	1.01124e-14	Ppp2r5c	0.360438	1.51174e-05	Clip1	0.367982	3.68217e-51	Zfp148	0.357631	0.00355456
Eea1	0.367429	2.10832e-53	Elavl3	0.325621	4.33398e-42	Jmjd1c	0.375623	1.28206e-26				Sltm	0.342137	1.69717e-15	Thsd7a	0.359872	2.53515e-06	Ppp1r9a	0.367625	8.32839e-42	Ank2	0.357469	0.000393802
Thoc2	0.367413	3.80152e-60	Pcdh7	0.324578	1.99717e-37	Zfp148	0.3743	1.18387e-27				Itgb8	0.341915	1.03727e-17	5330434G04Rik	0.356912	1.37189e-14	Dmd	0.367412	2.93506e-60	Rbm26	0.35703	7.38997e-07
Stxbp5l	0.367238	1.66565e-92	Mal	0.32438	1.17185e-32	Micu3	0.374068	1.00383e-28				Pafah1b1	0.341186	3.75553e-20	Tspan2	0.356012	0.000741042	Peg3	0.366785	1.21322e-45	Slc12a2	0.355956	0.00134616
Ranbp2	0.366981	9.97454e-73	Gria3	0.324166	9.50413e-39	Ptp4a2	0.373978	2.48403e-23				Ppp2r3a	0.34115	7.86202e-19	Rbfox1	0.355615	3.18837e-05	Arap2	0.366682	9.01219e-54	Maf	0.354917	0.00409827
Trim2	0.366505	3.40079e-49	Chd3	0.323206	9.28845e-37	Gdap1	0.37206	1.15711e-23				Pak3	0.34115	3.2306e-14	Gsk3b	0.3548	5.09913e-05	Srpk2	0.365433	1.12222e-40	Arhgef12	0.354466	5.15739e-05
Ank2	0.366184	2.33525e-56	Pdap1	0.322466	3.76751e-36	Ggnbp2	0.371111	7.6394e-24				Mpp5	0.341009	6.67151e-19	Rabep1	0.354746	0.000229176	Thsd7a	0.365357	1.29708e-62	Ddx3x	0.352994	2.4002e-05
Caln1	0.365997	1.22015e-41	Pcmtd1	0.322049	4.94948e-40	Arfgef3	0.370391	5.18971e-24				Phip	0.340629	1.36466e-15	Soga3	0.354648	0.000634052	Rev3l	0.365034	1.07708e-64	Nf1	0.352749	6.6855e-08
Gria2	0.365821	8.72247e-49	mt-Nd4l	0.321359	7.11629e-48	Grm5	0.369589	5.19983e-24				Slc12a2	0.339794	3.5016e-17	Srpk2	0.354483	3.72548e-06	Gsk3b	0.364493	3.00881e-38	Ttc14	0.351173	3.09522e-05
Zfp292	0.364534	3.83753e-53	Sec62	0.321191	1.28088e-43	Ncam2	0.367938	4.48396e-41				Ptp4a2	0.339778	3.97078e-17	Prph	0.353673	2.32274e-11	Wapl	0.364465	1.03212e-54	Fam13b	0.350329	8.57017e-08
Nufip2	0.363725	4.80238e-59	Csnk1a1	0.321073	1.52076e-41	Usp9x	0.366869	1.18851e-27				Ecpas	0.339105	3.08145e-18	Ckap5	0.353218	0.000286463	Ankib1	0.364409	3.27064e-52	Eif3a	0.347869	0.0134142
Lrrc58	0.362274	3.27311e-42	Smarca1	0.320922	1.15531e-42	Elavl4	0.365793	4.69733e-29				Micu3	0.338861	1.57216e-13	Ppp2r3a	0.353045	9.61999e-08	Dzip3	0.364364	5.50665e-46	Ppp1r16b	0.346387	0.000937264
Pnisr	0.361592	6.36445e-49	Rsf1	0.320108	1.16698e-42	Fam133b	0.365705	9.05505e-26				Tcf20	0.33554	1.15993e-15	Jmjd1c	0.353045	1.07942e-05	Ecpas	0.364067	4.18306e-56	Plcb4	0.345698	0.00473533
Sgk1	0.361239	4.69978e-42	Ecpas	0.318058	2.89837e-39	Rabep1	0.365563	4.70628e-20				Kif3a	0.335019	1.21882e-13	mt-Nd3	0.351878	2.53376e-14	Pcmtd1	0.3639	3.07201e-47	Smc3	0.344723	3.77007e-05
Ptp4a2	0.359982	2.28303e-46	Prpf40a	0.31773	9.02856e-47	Ank2	0.364804	9.19775e-35				mt-Nd4l	0.333939	1.88079e-20	Cpeb3	0.351809	9.67289e-10	Slc8a1	0.363414	1.68056e-40	Jmjd1c	0.343507	0.000655843
Wnk1	0.35995	2.92637e-46	Alcam	0.317117	6.67872e-37	Zc3h15	0.364402	1.4348e-22				Nf1	0.331272	4.18381e-25	Epb41	0.350796	2.82668e-07	Spag9	0.363413	1.19047e-37	Hipk2	0.342231	1.41835e-05
Peg3	0.359832	2.09059e-43	Qk	0.316234	1.34408e-45	Spop	0.362723	2.0735e-25				Gnas	0.328789	1.1437e-36	Dnm3	0.349168	0.00143963	Dlgap1	0.363397	2.51671e-36	Atp6v1a	0.341883	0.000354172
Tut4	0.359719	1.65874e-57	Fam13b	0.315908	5.57236e-67	Phf20l1	0.360848	6.23982e-24				Gm38393	0.328177	1.38457e-27	Cit	0.348903	0.00478321	R3hdm1	0.363256	7.94991e-51	Wnk1	0.339522	0.00153038
Celf2	0.359696	1.60217e-44	Ptprd	0.314976	1.24195e-42	Gad2	0.359936	2.89166e-19				Lhfpl3	0.327655	3.436e-17	Gnas	0.346577	1.97471e-11	Nfib	0.36305	3.61761e-38	Rims1	0.339344	0.000288477
Scaper	0.359217	2.24074e-49	Nipbl	0.313118	5.35196e-41	R3hdm1	0.359608	2.15623e-25				Glra1	0.326128	2.35033e-28	Atp1a2	0.345757	1.04246e-07	Pcdh17	0.36014	2.13454e-35	Ppp1r9a	0.339141	0.00778242
Myo9a	0.357412	1.15149e-47	Luc7l3	0.313015	5.15847e-37	Nbeal1	0.35873	1.26358e-30				Ggnbp2	0.32561	1.79849e-15	Npm1	0.34318	4.02187e-05	Tia1	0.359696	9.44939e-51	mt-Nd6	0.33773	8.64019e-06
Braf	0.356475	2.9245e-55	Psmd1	0.311307	9.75968e-36	Sgip1	0.358523	3.60133e-23				Nbea	0.324135	4.80966e-12	Myo9a	0.342345	0.000732057	Luzp2	0.357735	3.2896e-35	Dynlt3	0.336634	0.0118928
Ppp1r9a	0.356053	2.34292e-46	Cnksr2	0.311124	2.26082e-47	Tasor	0.356696	3.99623e-24				Lrrc58	0.323368	7.64842e-10	Lrrc58	0.342265	3.96868e-05	Gabra1	0.357671	3.08995e-38	Qk	0.336582	0.0152993
Dzip3	0.355041	5.44107e-50	Ralbp1	0.309819	3.73674e-32	Helz	0.355491	8.50538e-24				Ranbp2	0.323184	7.37585e-18	Sgk1	0.342265	0.000379375	Nufip2	0.357443	2.4056e-54	Hspa4	0.334812	0.00111933
Cpeb3	0.354168	1.78225e-61	Nbea	0.309603	6.32441e-36	Tia1	0.354368	1.77499e-22				Top1	0.320622	1.79256e-12	Hipk2	0.342149	3.89623e-10	Srrm1	0.357337	1.12073e-51	Pafah1b1	0.334678	0.000273176
Prpf40a	0.354069	1.75079e-56	Helz	0.309354	1.76088e-34	Bptf	0.354036	1.39053e-19				Nsa2	0.319203	8.33878e-13	Scoc	0.34109	0.000884577	Ttll7	0.35492	8.84764e-34	Dnm1l	0.334406	0.00512927
Tasor	0.35385	7.85954e-64	Birc6	0.309225	3.58093e-42	Ranbp2	0.352654	7.12348e-32				Pdap1	0.31826	2.29576e-12	Ppig	0.340947	3.6615e-05	Sgip1	0.354876	5.3822e-50	Bbx	0.332919	1.64735e-05
Smg1	0.353638	8.34856e-51	Dzip3	0.309096	2.54636e-38	Kmt2c	0.352615	1.69834e-19				Pcmtd1	0.317456	3.34061e-12	Tmem30a	0.34087	0.000166023	Senp6	0.354509	4.5746e-44	Golgb1	0.332063	0.00674875
Nsd1	0.351957	4.97325e-56	Nfia	0.308811	1.1801e-33	Ppp1r9a	0.352359	1.26691e-21				Nars	0.317102	2.05607e-13	Luzp1	0.340329	3.98921e-07	Pabpc1	0.35435	2.7932e-30	Npm1	0.3314	0.00130868
Kcnma1	0.351678	1.8851e-44	Zyg11b	0.307346	1.74898e-34	Cfap36	0.352015	5.14755e-23				Tmem30a	0.316858	6.09099e-17	Acbd5	0.339813	4.61092e-05	Oip5os1	0.354201	6.0651e-37	Tasor	0.329541	0.00025201
Cpeb4	0.351342	1.75233e-51	Tcerg1	0.307249	3.69671e-39	Ntm	0.351298	1.13614e-25				Nipbl	0.315428	4.5272e-14	Hecw1	0.338746	0.00732215	Cep350	0.354189	1.01351e-69	Tnrc6b	0.329371	0.0117428
Spag9	0.350786	2.17925e-45	Ermn	0.306871	1.51217e-36	Nbea	0.350865	2.87982e-24				Kif5c	0.315093	8.68209e-13	Smc3	0.336727	1.63822e-05	Kmt2a	0.353623	1.02336e-41	Cep350	0.328357	2.40581e-05
Spop	0.348293	2.59519e-45	Rufy3	0.306595	3.10069e-40	Fgfr1op2	0.348219	3.90529e-25				Kmt2a	0.313578	2.96211e-14	Kcna2	0.335831	0.00593249	Pex5l	0.353292	9.07663e-43	Klf9	0.327767	0.00371905
Cacna1a	0.347599	9.06431e-41	Rif1	0.305771	1.25603e-43	Etv1	0.348198	3.31997e-19				Kmt2e	0.313499	1.33702e-12	Clvs1	0.335775	0.0497519	Rbm26	0.351768	1.40132e-58	Rock1	0.327502	0.0115632
Ddx6	0.346707	5.82884e-46	Hdgfl3	0.305411	5.9502e-30	Luc7l3	0.347353	8.38185e-22				Celf4	0.312627	8.60924e-13	Fgf1	0.334652	0.0450454	Pgm2l1	0.351553	2.09211e-36	Ckap5	0.327366	0.00172826
Top1	0.346677	4.40086e-43	Zfp292	0.305181	5.74946e-39	Plcb4	0.347264	3.5334e-21				Car2	0.312561	1.37403e-11	Rsrc1	0.332924	1.30773e-06	Ncl	0.350867	1.48642e-36	Kmt2c	0.327071	0.00016653
Rims1	0.344166	3.78761e-49	Nrip3	0.304745	1.23126e-29	Zfp292	0.346163	3.67482e-25				Stox2	0.309857	1.0428e-12	Rbm25	0.33205	0.00080166	Pcf11	0.349835	1.498e-53	Sgtb	0.325716	2.40822e-07
Ddx3x	0.343946	6.63502e-43	Zfhx3	0.303926	6.86509e-29	Braf	0.344815	1.61159e-23				Chd3	0.309524	9.90224e-12	Slc38a1	0.329986	8.85883e-05	Mtdh	0.349468	1.66283e-39	Dennd5b	0.322848	5.20761e-05
Clip1	0.343878	6.28964e-50	Hipk2	0.303598	9.24433e-53	Nfix	0.344522	1.98133e-18				Cep350	0.30916	1.05485e-18	Enah	0.329562	0.000312966	Srrm2	0.349315	2.4247e-35	Zfp91	0.321205	0.0059642
Zfr	0.343527	3.19416e-46	Camk2a	0.302927	7.07261e-15	Trpm3	0.343909	5.61924e-21				Dgkb	0.307227	1.05622e-15	Mal	0.3287	0.00247062	Mpp5	0.347718	7.92506e-47	Peg3	0.320773	0.00341993
Tnrc6b	0.342997	7.78473e-47	Ckap5	0.302521	1.50214e-38	Birc6	0.343368	1.33041e-20				Luzp2	0.306848	1.72301e-09	Ccdc186	0.32833	1.38888e-05	Tut4	0.346906	8.63084e-46	Tut4	0.319769	0.00153453
Ggnbp2	0.342174	6.03925e-43	Cep350	0.301976	7.92634e-52	Eif4g3	0.343012	4.60075e-25				Smarca1	0.306325	1.26919e-14	Klf9	0.326688	0.00796077	Pnn	0.346901	2.41986e-44	Trim2	0.318103	0.00469925
Tia1	0.341566	3.31755e-47	Erbin	0.301773	5.81247e-36	Tnrc6b	0.342591	4.39175e-21				mt-Nd6	0.306074	6.18654e-17	Smc6	0.325866	0.00111111	Prepl	0.346672	6.74633e-62	Srrm2	0.316012	0.0156817
Rbm26	0.341459	1.82502e-59	Ppp3ca	0.300309	2.24793e-51	Tcerg1	0.3424	4.10287e-21				Chrm2	0.305974	1.08176e-24	Pcmtd1	0.325409	0.000311442	Lrrc58	0.345963	1.67334e-34	Mef2a	0.313987	0.0305715
Mef2a	0.340094	1.23114e-44	Nsa2	0.299959	2.52844e-34	Ryr2	0.34064	3.85778e-20				Csrnp3	0.305589	6.05135e-14	Kmt2c	0.325271	0.00383144	Dnm1l	0.345057	4.21214e-35	Kcnh7	0.313803	6.67844e-06
Golga4	0.340047	4.67591e-42	Ankib1	0.299745	4.69672e-39	Kmt2a	0.340334	9.11373e-22				Gpm6b	0.305285	2.27273e-14	Slc10a4	0.324975	6.62825e-10	Atp2b1	0.344611	2.83546e-34	Ccdc186	0.313461	0.0110202
Ncl	0.339943	1.72898e-46	Tasor	0.2995	1.18049e-42	Tmem30a	0.339467	8.65124e-25				Snhg11	0.304691	2.47453e-18	Helz	0.324531	0.00173813	Anln	0.344345	1.55611e-43	Nsd1	0.312935	0.000303114
Rsf1	0.339757	9.37493e-51	Dnm3	0.298835	2.13969e-35	Myo9a	0.339059	5.19836e-21				Actr2	0.304573	1.98725e-10	Gm38393	0.324295	8.24766e-11	Ro60	0.344345	3.64148e-41	Secisbp2l	0.312851	0.0211876
Actr2	0.339324	7.87865e-40	Senp6	0.298125	1.79535e-36	Rab6a	0.338562	2.66256e-29				Dnm1l	0.303395	1.45424e-11	Tcerg1	0.323841	0.000830962	Akap11	0.343725	2.40625e-36	Phactr1	0.312733	0.0133508
Anks1b	0.338604	3.69457e-40	Ccdc186	0.297894	1.59932e-43	Hlf	0.337442	4.81216e-17				Slc24a2	0.303294	1.17052e-16	Kmt2e	0.322674	0.0160438	Actr2	0.342745	2.68233e-37	Tshz2	0.312588	0.0146624
Gad2	0.338577	6.58086e-32	Psmc1	0.297892	3.21881e-30	Qk	0.336186	1.79246e-27				Kif5a	0.30326	2.12677e-10	Wwp1	0.322662	1.65706e-06	Lrrcc1	0.342252	3.78814e-56	Mtpn	0.309729	0.00512111
Celf4	0.337885	2.78074e-40	Zdhhc20	0.296818	3.19078e-29	Sacs	0.333273	2.51972e-20				Sgip1	0.301676	4.35806e-13	Kmt2a	0.321103	0.00924782	Pcdh7	0.342033	6.70567e-38	Srrm1	0.308764	0.00396015
Zc3h15	0.33739	1.00177e-40	Ppp2r3a	0.296396	3.01666e-36	Impad1	0.33138	6.94385e-20				Zfp292	0.301425	4.71444e-15	Ncam2	0.320846	5.84938e-08	Cacng2	0.341729	8.40393e-35	Pnpla8	0.305347	0.017309
Erbin	0.335409	1.23133e-42	Nktr	0.295044	4.57111e-35	Mef2a	0.330401	7.89876e-18				Stk39	0.301135	1.50763e-12	Ro60	0.320275	0.000703781	Gnaq	0.338115	4.26856e-34	Zmynd11	0.305252	0.016253
Sgip1	0.335267	2.26636e-49	Rbms3	0.293558	8.02485e-31	Ptprz1	0.329477	7.33491e-18				Pex5l	0.300982	1.34951e-11	Calca	0.320238	1.91764e-06	Kdm5a	0.336214	8.12158e-47	Birc6	0.303719	0.00688043
Zbtb18	0.334744	5.99588e-30	Scn2a	0.292256	1.72099e-32	Zfhx3	0.329118	6.01967e-20				Efr3a	0.300438	1.02493e-09	Zyg11b	0.318203	0.000739258	Acsl3	0.336097	7.05182e-36	Nek7	0.303398	0.00509005
Epb41	0.334179	1.4756e-40	Actr2	0.291755	1.111e-32	Gpr22	0.326676	2.39616e-21				Thoc2	0.299586	1.82266e-12	Ppp1r16b	0.315065	0.0278705	Stxbp5l	0.335338	4.48341e-74	Clock	0.302649	0.00224791
mt-Nd5	0.332438	4.42577e-75	Hecw1	0.2912	2.28645e-36	Pcdh17	0.326044	6.69489e-19				Srpk2	0.299571	4.59381e-12	Ubn2	0.314807	0.000132531	Odr4	0.334603	2.06257e-45	Pcmtd1	0.300802	0.0166142
Eif4g3	0.332405	9.14509e-41	Stxbp5l	0.291086	3.56837e-61	Nufip2	0.325754	1.30718e-21				Gria3	0.299463	3.72491e-10	Ankrd17	0.314151	0.0416217	Ccdc186	0.334301	1.63811e-50	Pik3r1	0.297496	0.0248091
Son	0.33127	2.51114e-42	Thoc2	0.290923	1.36951e-36	Slitrk4	0.325078	1.27869e-18				Dmxl1	0.298589	8.67929e-13	Itgb8	0.31389	1.43305e-07	Npm1	0.333755	1.67761e-32	Btbd8	0.297324	0.00237285
Birc6	0.33124	2.37771e-46	Cit	0.289701	7.79893e-30	Nsd2	0.323601	4.71498e-19				Cmip	0.298473	2.89555e-12	Nedd4	0.313548	0.000550587	Cpeb3	0.333265	2.54704e-51	Stxbp5l	0.296094	2.50701e-06
Ckap5	0.330106	1.28257e-38	Srrm2	0.289413	9.46148e-31	Tnrc6a	0.321928	2.16915e-19				Spop	0.298175	3.75305e-12	Chrm2	0.312946	1.88368e-15	Ryr2	0.333039	2.28416e-47	Katnal1	0.293253	0.000771266
Nbeal1	0.329426	1.29918e-56	Spop	0.288002	7.64954e-29	Actr2	0.319579	3.918e-17				Psmd1	0.297537	6.09714e-12	Pnisr	0.31151	0.00318968	Strn3	0.3326	1.34023e-41	Senp5	0.290344	2.93749e-05
Prepl	0.329384	4.48763e-56	Gpm6b	0.286444	1.73071e-33	Hdgfl3	0.318549	1.45705e-17				Gnaq	0.297237	2.84574e-09	Tenm1	0.307614	0.00472335	Neat1	0.332313	2.5316e-27	Nop14	0.289971	0.000449336
Ythdc1	0.328884	1.36257e-41	Map9	0.285956	5.23996e-35	Serbp1	0.318009	5.12532e-21				Nsd1	0.296671	1.08475e-12	Rsf1	0.307594	0.000894781	Slitrk4	0.332133	4.35954e-53	Pds5b	0.289716	0.00974944
Arap2	0.328377	7.05434e-52	Smim10l1	0.285313	7.89191e-30	Dync1i2	0.316651	6.93125e-18				Stxbp5l	0.296596	5.02865e-25	Ina	0.307085	0.00401939	Itgb8	0.331892	4.0089e-38	Slk	0.288071	0.00824326
Ralbp1	0.327713	6.74697e-38	Cmip	0.283992	6.08924e-32	Hcn1	0.31657	1.01494e-14				Rnf227	0.296549	3.58767e-09	Glra1	0.305739	1.00879e-17	Ppp2r3a	0.331212	2.4384e-45	Mga	0.28666	0.00473443
Pdap1	0.327145	2.85853e-40	Anks1b	0.283828	4.03572e-24	Zbtb7a	0.315956	4.33023e-17				Agap1	0.296511	1.57992e-11	Rorb	0.305739	8.11314e-05	Mkln1	0.330365	4.45364e-40	Kdm5a	0.285454	0.0112103
Ttll7	0.326933	4.63064e-39	Zeb2	0.283325	6.94411e-31	Ro60	0.315855	1.10879e-18				Map9	0.295977	1.38903e-12	Phf3	0.305739	0.00148836	Tcerg1	0.330115	6.32506e-48	Ppargc1a	0.282859	0.0153958
Zfp148	0.326496	5.85883e-46	Ptprz1	0.283221	9.36324e-29	Rgs17	0.315632	5.80913e-17				Elavl3	0.295366	2.06827e-12	Ank2	0.305739	0.00181054	Tnrc6b	0.329399	1.33921e-41	Smc5	0.282821	0.00540588
Zbtb7a	0.322347	9.64406e-44	Zeb1	0.282934	4.88172e-32	Mysm1	0.315625	7.2516e-26				Akap6	0.295012	5.95475e-11	Dync1i2	0.305739	0.00444053	Zfp148	0.328139	1.73601e-43	Dmd	0.282495	0.0139334
Ctss	0.322021	2.18791e-32	mt-Nd6	0.282929	7.10759e-41	Gnao1	0.314191	1.0488e-27				Rsf1	0.294864	2.71599e-12	Clip1	0.305739	0.00891213	Gnl3l	0.326735	4.81323e-36	Zfhx3	0.281661	0.0413311
Dnm1l	0.321086	3.7311e-39	Agap1	0.282809	1.04792e-31	Erc1	0.314083	2.6442e-17				Cxxc4	0.29462	1.61196e-13	Zdhhc20	0.305739	0.0130451	Tenm1	0.326702	3.44698e-44	Arhgap32	0.276196	0.00209577
Mga	0.320204	4.02536e-53	Nufip2	0.282517	9.51126e-41	Kdm5a	0.313555	3.68125e-21				Cfl2	0.293931	1.69105e-09	Thoc2	0.303886	0.000118081	Zmynd11	0.325339	5.80783e-37	Wwp1	0.269048	0.0480552
Elavl3	0.317903	1.10673e-38	Zfyve9	0.281239	2.7629e-31	Mindy2	0.312917	6.4074e-16				Syt11	0.292584	9.86111e-19	Ret	0.303443	0.000437136	Baz1b	0.323966	1.2737e-42	Setd5	0.265286	0.014845
Zic1	0.317229	1.03894e-28	Kif3a	0.280524	2.08349e-35	Dek	0.312752	6.4636e-16				Rph3a	0.291797	8.64318e-09	Hspd1	0.301954	0.00167279	Akap6	0.323702	1.54615e-32	Homer1	0.263752	0.0451931
Dhx36	0.316704	2.20253e-38	Nsd2	0.27998	4.83176e-33	Atp6v1a	0.311524	7.96938e-20				Csnk1a1	0.291002	7.41821e-09	mt-Nd6	0.301477	3.07829e-07	Mga	0.323506	1.03798e-51	Cul4b	0.263564	0.0125048
Pnn	0.316327	6.47022e-35	Cdk14	0.279356	9.7248e-29	Kif3a	0.308096	8.65388e-22				Dmd	0.289521	1.51204e-14	Shox2	0.301237	2.76766e-07	Thoc2	0.323367	7.90355e-45	Suco	0.260314	0.00609296
Pcdh9	0.316243	1.03582e-31	Tcf20	0.279184	2.06837e-34	Kcna2	0.306883	4.78057e-17				Zfp612	0.288969	5.11664e-12	Stox2	0.300727	0.00150358	Lrp1b	0.323265	1.08708e-52	Gm38393	0.259302	0.00136262
Zfp106	0.315886	3.97838e-41	Dync1i2	0.278495	9.8851e-29	Zmynd11	0.306017	9.78035e-15				Ubxn4	0.288932	1.65509e-12	Gclm	0.300215	0.025228	Dhx36	0.323186	2.90852e-36	Lrp1b	0.259186	0.00237395
Ccdc186	0.315804	4.58317e-46	Secisbp2l	0.2781	1.18012e-32	Ppp1r16b	0.305484	1.24797e-16				Zyg11b	0.288382	2.85423e-11	Ggnbp2	0.299957	0.0371118	Cxxc4	0.322414	3.17665e-45	Lrrcc1	0.259018	0.0054494
Luzp2	0.315501	2.43738e-36	Nbeal1	0.277566	4.15008e-39	Cpeb3	0.304368	8.58046e-25				Kif2a	0.287156	8.31587e-15	Vezf1	0.299551	4.13757e-05	Nbeal1	0.321491	2.7162e-47	Sorbs1	0.258497	0.00025809
Pik3ca	0.314603	3.48167e-38	Braf	0.277118	3.31898e-32	Ogfrl1	0.304222	5.60958e-12				Akap11	0.285559	1.25162e-09	Ccar1	0.298205	0.000129902	Tab2	0.321441	5.69962e-46	Chd4	0.255796	0.0188923
Ppp1r16b	0.314135	1.1346e-40	Nf1	0.27615	8.62669e-47	Xkr6	0.304056	2.25383e-29				Ryr2	0.285461	6.97077e-11	Rps6kb1	0.298106	0.000253827	Nf1	0.32124	1.80244e-53	Rab6a	0.254734	0.025145
Chn2	0.313511	3.26835e-14	Kmt2a	0.275083	1.54841e-29	Ecpas	0.303759	2.6885e-22				Srrm2	0.285386	4.70925e-09	Odr4	0.297565	4.45702e-05	Kif2a	0.321092	5.95138e-39	Pde1a	0.252997	0.00469396
Rsrc2	0.313177	2.92809e-35	Set	0.274156	9.67287e-28	Sec62	0.303095	1.64803e-19				Ccdc186	0.285175	4.7593e-14	Gnl3l	0.296951	0.000224735	Pdap1	0.320563	3.7225e-29
Pcdh7	0.311111	7.3316e-29	Plp1	0.274017	3.75353e-31	Pdap1	0.30223	2.91114e-17				Psmc1	0.284712	6.04221e-11	Stxbp5l	0.296942	2.75132e-07	Herc1	0.319231	5.49217e-30
Rufy3	0.309769	1.23346e-34	Kif21a	0.273935	2.41457e-31	Golga4	0.302007	1.11635e-18				Ptprd	0.28417	7.56595e-11	Lhfpl3	0.296942	2.28822e-06	Hecw1	0.31889	5.60395e-43
Sec62	0.309733	7.8827e-38	Akap11	0.272553	4.61722e-29	Ddx6	0.300993	6.81031e-21				Meis2	0.28327	2.74922e-11	Akap6	0.29675	0.0391896	Ptprd	0.318626	1.16625e-30
Chd7	0.309489	3.65482e-36	Mpp6	0.272468	9.48226e-33	Fam13b	0.300682	3.65994e-27				Ppargc1a	0.282673	8.5821e-12	Golga4	0.296449	0.0241731	Slc18a2	0.318331	1.3691e-17
Id4	0.309148	6.36339e-31	Ccser2	0.272405	1.04961e-30	Rabgap1l	0.300285	2.00699e-17				Pip4k2a	0.282494	9.82373e-11	Zeb1	0.295891	1.81341e-05	Dmxl1	0.317848	3.08355e-44
Aqp4	0.309082	1.03406e-24	Prkce	0.27177	2.64194e-25	Ccdc186	0.299831	5.95129e-21				Camk2g	0.282116	4.10914e-09	Rnf227	0.295208	0.0315996	Wwp1	0.317139	1.61824e-44
Bptf	0.308583	1.53827e-33	Sgip1	0.27153	5.50381e-29	Zfp106	0.29982	1.69651e-17				Kcnk9	0.280808	1.73398e-09	Kif1b	0.294879	4.98812e-06	Taf1	0.315408	8.33657e-45
Srrm2	0.307613	3.72474e-32	Ppp2r5e	0.271082	2.46571e-36	Arid4a	0.299252	4.31858e-22				Col4a3bp	0.280302	1.99077e-11	Smim10l1	0.293095	0.0266185	Rab6a	0.315399	1.43864e-44
Esf1	0.307491	1.4142e-41	Rbm26	0.2701	1.49397e-32	Pnpla8	0.298221	2.95283e-14				S100b	0.278678	7.65343e-08	Sec62	0.292536	0.0195039	Phf3	0.314913	1.12364e-42
Prkce	0.307231	1.52537e-31	Dlgap1	0.268885	2.31365e-22	Smim10l1	0.298213	6.12644e-16				Kif21a	0.277965	1.23239e-10	Dmxl1	0.292045	0.00219561	Zcchc7	0.313045	1.6584e-47
Ryr2	0.304457	1.00859e-36	Rims1	0.26884	1.96349e-28	Arhgef12	0.295425	4.67702e-15				Ubn2	0.277693	1.14826e-10	Rdx	0.291766	0.0349584	Ptp4a2	0.311452	5.46023e-28
Ppp2r3a	0.304105	7.1382e-46	Wapl	0.268812	2.12071e-34	Dzip3	0.295175	7.22993e-17				Tcerg1	0.277668	8.05828e-11	Chic1	0.29126	2.44079e-05	Ppp1r12a	0.310859	2.98512e-36
Kcnc1	0.303559	1.2716e-29	Cir1	0.268539	3.9096e-32	Npm1	0.29484	9.65611e-14				Nfia	0.277659	6.21322e-10	Dlk1	0.289847	0.0248634	Stox2	0.309443	5.83332e-34
Myt1l	0.303277	4.97934e-29	Efr3a	0.26822	4.9357e-22	Mga	0.294481	1.52694e-17				Usp29	0.27662	1.01336e-08	Fam199x	0.289593	6.92944e-09	Chd6	0.308873	9.56753e-36
Mkln1	0.302955	8.48757e-35	Bend6	0.267719	1.72078e-26	Erbin	0.294307	3.58435e-16				Atxn7l3b	0.276317	3.65845e-09	Ralbp1	0.28906	0.0236871	Agap1	0.308465	8.93444e-34
Zmynd11	0.302921	3.12449e-31	Phf20l1	0.267423	1.23672e-32	Lrrc58	0.293915	1.09289e-13				Tspan2	0.275925	9.1451e-07	Zc3h13	0.288345	0.00217487	Plcb1	0.30825	5.81556e-43
Dmd	0.301155	1.78393e-45	Gabra1	0.267281	3.95114e-26	Mkln1	0.293666	4.53491e-14				Dnm3	0.273694	1.35834e-10	Cep350	0.287477	1.07632e-06	Setd2	0.307918	3.68107e-47
Nrcam	0.301113	1.32462e-31	Lhfpl3	0.266049	6.33647e-31	Gm38393	0.29257	6.32056e-29				Rdx	0.272263	1.03137e-06	Rev3l	0.287043	0.00167884	Zdhhc20	0.306902	1.74018e-27
Npm1	0.300557	7.7925e-31	Nrcam	0.265121	2.61969e-26	Esf1	0.292333	2.51434e-15				Srrm1	0.272217	1.50884e-08	Ccdc174	0.285717	2.94539e-06	Kif3a	0.305729	3.40387e-37
Ro60	0.300124	2.72409e-37	Hlf	0.264995	8.30546e-21	Amer2	0.292116	1.98268e-17				Pygo1	0.27189	1.69343e-10	Impad1	0.28498	0.0389314	Krit1	0.305046	1.67081e-41
Zeb2	0.299734	7.66999e-32	Impad1	0.264986	3.45144e-27	Spag9	0.291591	4.71294e-14				Bbx	0.271065	7.58698e-15	Set	0.284677	0.00161434	Psd3	0.304999	4.83271e-34
Phf3	0.299639	1.48693e-35	Rev3l	0.264928	2.41917e-30	Ythdc1	0.291136	1.09363e-14				Nap1l3	0.270865	2.12834e-09	Usp29	0.283543	0.00104061	Vps13c	0.304866	4.53144e-47
Ylpm1	0.299076	2.85037e-36	Luzp1	0.264716	6.99001e-27	Secisbp2l	0.290274	8.21847e-14				mt-Nd3	0.270849	1.76432e-46	Zfhx4	0.282921	0.00128361	Ago3	0.304689	2.7017e-37
Cbln3	0.298921	6.53487e-17	Zmynd11	0.264571	8.55223e-26	Cit	0.290028	5.0351e-13				Gria4	0.270715	3.87129e-09	Tia1	0.282013	0.00539417	Pak3	0.304136	2.04125e-26
Slc12a2	0.298575	5.37361e-32	Esf1	0.264417	1.33919e-29	Dennd5b	0.288151	1.63693e-11				Prpf40a	0.269939	3.17962e-09	Nacc2	0.281433	0.0364675	Dek	0.303854	1.12323e-36
Vldlr	0.297876	7.03941e-35	Lrrcc1	0.26345	1.21892e-30	Gatad2b	0.285748	4.28934e-15				Steap2	0.26899	6.29003e-10	Zfp91	0.281389	0.024419	Dynlt3	0.303224	3.73482e-29
Dync1i2	0.294427	9.50909e-29	Tnrc6b	0.262322	2.15088e-25	Syt7	0.285193	2.51158e-12				Pnpla8	0.268257	1.3938e-07	Dync2h1	0.280052	0.00330945	Ank2	0.30232	1.63757e-33
Tcf20	0.294347	6.87531e-35	Tut4	0.261794	5.10892e-30	Ccar1	0.284882	1.2555e-18				Rif1	0.267104	9.73425e-11	Acsl3	0.279744	0.0211999	Prpf4b	0.302044	1.72623e-39
Rab3c	0.29423	1.48724e-26	Dnm1l	0.261369	7.0633e-26	Napb	0.284868	7.59977e-15				Strn3	0.267028	5.99956e-10	Tasor	0.279415	0.0055304	Kcnq3	0.301965	8.13503e-36
Celf1	0.294	5.67695e-31	Slitrk4	0.260979	6.7428e-29	Hipk2	0.284782	1.74613e-24				Chd6	0.266296	6.18141e-10	Ctss	0.27717	0.0195932	Luc7l3	0.30183	2.95653e-32
Dek	0.293817	3.00026e-32	Ahi1	0.260603	3.26825e-23	mt-Nd6	0.28388	6.37261e-23				Tnks	0.265978	1.02424e-10	Zdbf2	0.276676	0.000669054	Dennd5b	0.301682	9.86575e-33
Stag1	0.293788	6.77902e-41	Ankrd17	0.259889	5.02525e-27	Dtna	0.283275	1.00842e-10				Atp2b3	0.265223	7.04719e-24	Lgi2	0.275365	0.0358511	Spop	0.301536	4.98572e-28
Dmxl1	0.293357	6.53867e-35	Ylpm1	0.259511	8.68392e-26	Cir1	0.282694	5.60616e-15				Zfyve9	0.264678	5.69376e-10	Slc12a2	0.274314	0.000650587	Chd9	0.301447	1.42052e-32
R3hdm1	0.293322	4.74147e-32	Tia1	0.258855	5.99682e-27	Kif5a	0.280557	9.98544e-11				Wwp1	0.264663	2.89235e-11	Meis2	0.273317	0.00517738	Pnpla8	0.301343	1.47517e-30
Tcerg1	0.293242	8.81056e-37	Zfp148	0.257909	1.93517e-28	Cxxc4	0.280504	3.33531e-18				Rbm26	0.264619	4.99733e-12	Jak1	0.273008	0.00101693	Pds5b	0.301306	4.90443e-35
Nf1	0.293205	3.24222e-48	Ddx6	0.256856	1.70336e-25	Senp6	0.279731	8.52043e-16				Dync1i2	0.264336	5.07476e-08	Zbtb4	0.272539	0.0354638	Arhgef12	0.300806	1.84918e-34
Dennd5b	0.292413	7.77199e-33	Slc12a2	0.256461	2.4294e-24	Phf3	0.279317	1.87651e-11				Tasor	0.263911	5.6755e-12	Ppargc1a	0.270973	0.00573451	Nemf	0.298759	8.52397e-40
Secisbp2l	0.292373	3.34836e-32	Phf3	0.256454	1.85017e-23	N4bp2l2	0.278577	2.67419e-19				Ttc14	0.26389	2.05083e-07	Akap12	0.270423	0.0116186	Mindy2	0.298709	9.87575e-31
Dtna	0.291816	9.67337e-35	Luzp2	0.256278	4.42676e-24	Rps6kb1	0.278476	5.02304e-15				Fat3	0.263251	8.85637e-16	Slco3a1	0.270115	0.021364	Ttbk2	0.29848	1.11908e-23
Helz	0.291666	4.90416e-33	Ppp1r16b	0.255887	4.79877e-27	Tnik	0.278312	2.22341e-14				Katnal1	0.263214	6.27481e-09	Senp6	0.269741	0.000358406	Impad1	0.298091	2.25252e-28
Slitrk4	0.291643	2.17412e-36	Arfgef3	0.254439	1.31984e-23	Tenm1	0.278153	7.372e-10				Arpc2	0.262764	1.1223e-09	Pou3f2	0.268828	0.00931392	Cd2ap	0.29737	1.45633e-42
Fam13b	0.291355	4.57541e-52	Scaper	0.253419	2.88491e-21	Foxn3	0.277856	1.09274e-12				Dzip3	0.262617	1.62752e-10	Pakap.1	0.266793	0.000917607	Ppp1r16b	0.296023	2.12434e-31
Ankib1	0.289132	5.38522e-34	Ddx3x	0.25148	1.69485e-24	Psd3	0.277325	2.94257e-11				Dync2h1	0.262346	5.17549e-10	Dnajc21	0.266745	0.0277993	Cir1	0.295708	7.63003e-36
Ntrk3	0.288422	5.14087e-31	Bbx	0.25019	3.88022e-37	Rev3l	0.276864	2.27117e-16				Gnl3l	0.262187	8.17534e-08	Top1	0.265985	0.026522	Nrxn3	0.295689	4.58427e-32
Napb	0.288271	2.31606e-27	Ttbk2	0.250015	3.03355e-23	Smg1	0.276502	9.66894e-12				Plcl1	0.261545	1.25261e-11	Snhg1	0.265846	0.00255512	Chd4	0.295082	5.53944e-30
Impad1	0.287602	4.46694e-33				Dgkb	0.276067	3.40372e-18				Htr2c	0.261425	6.91071e-08	Maf	0.265475	0.0280822	Mier1	0.294457	7.6689e-45
Rdx	0.287213	1.2866e-31				Grik2	0.275383	2.15759e-15				Cacnb4	0.261415	4.26987e-09	Tmem184c	0.264262	0.000661619	Gm38393	0.293525	8.42123e-58
Mtpn	0.286823	1.93661e-30				Mal	0.275151	1.12086e-09				Helz	0.260775	1.06308e-08	Usp45	0.26404	0.00871598	Elavl4	0.293233	1.66739e-24
Cir1	0.284898	1.78406e-31				Akap11	0.274585	1.27006e-14				Smim10l1	0.259815	2.4829e-07	Fryl	0.262798	0.00021797	Alcam	0.29319	3.30984e-32
Luzp1	0.283547	7.45811e-28				Gria4	0.274102	7.90734e-11				Luc7l3	0.25957	5.02812e-07	Krit1	0.26122	0.00179513	Rims2	0.292459	3.66746e-31
Cep350	0.282472	8.15306e-49				Mecp2	0.273887	4.42834e-12				Birc6	0.259439	5.90464e-07	Rnf168	0.261083	0.025491	Rdx	0.291811	6.93381e-32
Kdm5a	0.281768	7.25134e-41				Pbx1	0.273611	7.70318e-11				Clip1	0.257852	1.85265e-09	Washc4	0.260651	3.92958e-05	Fxr1	0.29075	3.85388e-32
Kdm7a	0.281682	1.40806e-36				Dock4	0.273474	5.66432e-10				Kdm5a	0.257774	8.86456e-10	Bdp1	0.259726	0.000652017	Slk	0.290548	4.06526e-39
Wapl	0.280742	4.96248e-38				Srrm2	0.273337	2.04982e-13				Zc3h13	0.257697	6.04425e-12	Ahnak2	0.259236	7.7963e-06	Ppp2r5e	0.29052	2.04446e-40
Baz1b	0.280417	1.06772e-33				Gria1	0.272933	4.0911e-08				Esf1	0.257527	5.11889e-08	Lrrcc1	0.258574	4.8526e-05	Vldlr	0.290308	1.36686e-33
Ntm	0.280395	4.51743e-28				Dhx36	0.272482	5.29399e-13				Magi3	0.25709	3.34802e-16	Sparcl1	0.256414	0.00411236	Grin2b	0.290272	3.50578e-39
Gpr22	0.279791	1.63295e-35				Exph5	0.271182	1.53685e-21				Svip	0.256396	2.94875e-10	Ankib1	0.255113	0.00297732	Etv1	0.289174	1.38861e-25
Fbxw7	0.279209	2.64759e-23				Ahi1	0.27113	1.40107e-11				Ylpm1	0.255962	2.89268e-08	Gabrb2	0.25318	1.04864e-11	Fam133b	0.289116	1.5607e-33
Gm38393	0.279018	7.56457e-51				Vldlr	0.270759	2.37979e-13				Ppp2r5e	0.255948	5.75581e-10	Nbeal1	0.251941	8.23681e-05	Ggnbp2	0.289017	4.25446e-25
Zranb1	0.278996	1.41036e-30				Thsd7a	0.270682	1.765e-15				Tnrc6b	0.255873	1.10526e-08	Senp5	0.251291	0.0112252	Frrs1l	0.288229	6.00859e-28
Kcna2	0.278856	5.63481e-23				Clcn3	0.270503	3.42977e-11				Spred1	0.255592	3.71371e-07	Ep300	0.251291	0.049647	Dpp8	0.287986	1.19736e-47
Rev3l	0.278605	3.68071e-39				Arap2	0.270325	6.44542e-16				Uggt2	0.254876	2.09892e-17	Prex2	0.250162	0.00458678	Ubr5	0.28788	1.71221e-35
Ecpas	0.277059	3.75109e-36				Chd6	0.270063	2.48365e-15				Chd4	0.254468	6.67183e-07				Opa1	0.287576	5.10828e-33
Rps6kb1	0.277051	1.34742e-35				Cpeb4	0.269994	2.30889e-11				Sgtb	0.252475	1.20079e-21				Ccser2	0.287449	2.21128e-34
Matr3	0.276998	2.83016e-30				Nucks1	0.269868	2.3743e-16				Tcf4	0.252187	4.3619e-08				Nsa2	0.28716	4.20562e-25
Ago3	0.276141	5.76359e-37				Cspp1	0.26971	3.0265e-15				Dennd5b	0.252055	1.4342e-06				Tcf20	0.286995	1.22378e-40
Pafah1b1	0.274668	5.584e-37				Cmip	0.269505	1.23565e-18				Cntln	0.251302	1.44049e-15				Ralbp1	0.286877	9.05015e-28
Spred1	0.274629	3.15099e-26				Dmxl1	0.268852	8.39482e-13				Nexmif	0.251232	1.05182e-10				Abca5	0.28686	5.11181e-41
Hecw1	0.274278	2.09556e-28				Nedd4	0.267552	3.30098e-16				Limch1	0.251043	2.26341e-07				Huwe1	0.286069	1.79044e-25
Nsd2	0.274173	8.06785e-33				Sbno1	0.267464	1.95366e-11				Enpp2	0.250699	4.50882e-10				Pdzd8	0.286026	9.31181e-41
Cmip	0.273303	4.94534e-30				Negr1	0.266567	4.67333e-10				Asxl2	0.250553	3.6067e-13				Slc12a2	0.285743	8.88444e-24
Lrrcc1	0.272847	2.01829e-36				Zic2	0.266063	2.22144e-18				Ppp2r5c	0.250482	9.58087e-09				Ggps1	0.28558	1.65651e-34
Acbd5	0.272728	7.27512e-27				Alcam	0.264772	6.89994e-11				Ppp1r16b	0.250356	8.46657e-08				Ccar1	0.285152	8.0775e-37
Pcdh17	0.272305	1.53586e-23				Mtf2	0.264452	1.00515e-13										Arfgef3	0.284668	8.77439e-28
Hipk2	0.272253	1.24898e-38				Nr3c1	0.264268	3.28415e-11										Dnm3	0.284528	1.2011e-22
Nucks1	0.272197	3.61755e-24				Plcb1	0.26242	9.45396e-13										Ep300	0.284378	1.39543e-39
Srrm1	0.271945	7.87381e-30				Cadm1	0.262263	7.38233e-10										Meis2	0.284365	5.37559e-28
Arhgef12	0.271862	7.25915e-27				Clock	0.261929	4.84982e-13										Arid4a	0.283744	1.77599e-41
Tnrc6a	0.271439	2.15818e-26				Ep300	0.260771	1.80715e-13										Grik2	0.283526	1.67252e-45
Prpf4b	0.271344	4.54659e-28				Ttll7	0.260471	1.1407e-10										Chic1	0.283524	1.58232e-39
Thsd7a	0.271053	1.07571e-34				Nlgn1	0.260376	1.26611e-13										Myo6	0.283404	3.34527e-28
Herc1	0.270995	1.36056e-24				Kif5c	0.260036	2.79134e-13										Cpeb4	0.283328	4.29962e-30
Ccser2	0.270341	2.68839e-29				Ybx1	0.259888	1.33163e-12										Smim10l1	0.283235	2.46868e-22
Arid4a	0.270207	1.88847e-34				Pak3	0.259838	3.08499e-08										Esf1	0.282467	6.01707e-29
Psd3	0.270093	6.099e-29				Stox2	0.25933	1.08793e-13										Tnik	0.281919	3.95709e-32
Pnpla8	0.269559	2.41326e-28				Zfp280d	0.258938	4.30517e-14										Zfp445	0.281728	1.05707e-34
Ncoa7	0.267767	4.89317e-28				Celf1	0.258019	2.09586e-10										Naa15	0.281209	1.8365e-33
Ppp1r12a	0.267527	1.52192e-26				Rab14	0.257946	2.64911e-11										Zeb2	0.281103	9.28306e-27
Senp6	0.267407	1.27618e-27				Zc3h13	0.257699	3.67848e-16										Ylpm1	0.280272	1.99724e-29
Cadm1	0.267299	2.26604e-24				Arpc2	0.257572	5.63477e-10										Mdga2	0.28014	1.43073e-34
Odr4	0.267058	2.08332e-30				Efr3a	0.256334	2.03259e-11										Phf14	0.279493	2.82626e-35
Daam1	0.267056	1.16209e-33				Zfr	0.255864	7.116e-12										Setx	0.27943	4.29825e-41
Gatad2b	0.266699	3.1633e-33				Ppp2r3a	0.255531	3.88938e-16										Zfr	0.279191	1.86941e-24
Rgs17	0.265659	1.49421e-22				Kdm7a	0.255434	7.98614e-13										Rsrc2	0.278834	3.72584e-32
Kif3a	0.265466	3.6297e-28				Asxl2	0.25386	1.91382e-18										Ppargc1a	0.278092	5.33282e-31
Chd4	0.26488	3.44978e-26				Rsrc2	0.252365	9.52103e-10										Smc5	0.27799	7.43997e-40
Hlf	0.26449	4.18754e-20				Pds5b	0.251757	5.73687e-10										Atf2	0.277204	3.52164e-34
Ybx1	0.264467	3.41216e-24				Atxn7l3b	0.251031	4.74728e-09										Rps6kb1	0.277144	7.00357e-31
Zeb1	0.264203	2.0627e-30				Ina	0.251029	5.00575e-10										Snhg1	0.277015	2.07208e-48
Serbp1	0.263852	4.00526e-28				Ntrk3	0.250288	2.7917e-08										Zc3h13	0.27687	1.72183e-34
Akap6	0.26367	1.96453e-24				Dmd	0.250018	8.5492e-14										Setd5	0.276843	2.08462e-38
Psmd1	0.263283	2.7847e-28																Dtna	0.276676	7.8054e-28
B2m	0.263169	2.57615e-14																Mysm1	0.276397	1.32819e-41
mt-Nd6	0.262612	1.44846e-35																Mtpn	0.276136	6.06892e-23
Fam135b	0.262417	6.35795e-30																Cebpz	0.275785	1.82206e-42
Pik3r1	0.261883	1.74724e-29																Map9	0.275334	3.14483e-37
Kif5c	0.261512	1.10414e-24																Ankrd17	0.274021	6.32124e-28
Ccar1	0.26121	5.85878e-29																Jak1	0.273956	5.69224e-33
Ggps1	0.260729	7.33915e-27																Rufy3	0.272757	1.24991e-21
Taf1	0.260615	1.71245e-29																mt-Nd6	0.272393	5.04283e-35
Plcb1	0.260553	3.32682e-28																Car8	0.272351	6.96657e-11
Camk1d	0.259893	1.95248e-24																Mbnl1	0.272198	1.39161e-19
Grm5	0.259578	2.32601e-21																Igf1r	0.272175	1.11152e-29
Map9	0.259354	2.20852e-30																Pafah1b1	0.271106	2.29871e-25
Kcnd2	0.258882	2.58708e-23																Ankrd26	0.270849	2.62369e-40
Zranb2	0.258435	7.90901e-24																Lhfpl3	0.270617	2.96391e-36
Naa15	0.258264	1.11053e-26																Gmps	0.27059	2.57155e-30
Igf1r	0.258131	7.76018e-27																Larp4	0.270238	1.56462e-33
Ina	0.258085	1.83106e-15																Bmpr2	0.269915	2.00773e-28
Syncrip	0.257545	7.43516e-26																Nfia	0.269379	1.01502e-20
Pcf11	0.257435	1.49229e-31																Pik3r1	0.26834	8.30893e-29
Kras	0.25727	3.39011e-24																Pik3ca	0.267339	5.27083e-23
Atxn7l3b	0.25518	1.52359e-24																Zfhx3	0.267238	1.63114e-25
Jak1	0.254784	4.95688e-25																Eif4g3	0.266827	8.79655e-22
Usp7	0.254569	1.64716e-23																Zeb1	0.266176	2.60845e-32
Hdgfl3	0.254385	1.38635e-19																Dnajc3	0.266071	1.36632e-30
Fam133b	0.253933	1.22484e-27																Nfix	0.265676	4.5149e-25
Smim10l1	0.253786	5.38857e-24																Grm5	0.265162	2.57107e-25
Lrp1b	0.253007	2.12638e-33																Fzd3	0.264803	2.12394e-32
Cdk13	0.252218	4.33616e-29																Nlgn1	0.264674	8.77732e-34
Bbx	0.252047	3.23578e-36																Ddx3x	0.264566	8.55272e-18
Mtf2	0.251697	1.27383e-29																Zfp397	0.264159	8.02832e-39
Vcpip1	0.251156	1.80541e-23																Zfp280d	0.263992	1.80852e-29
Amer2	0.250905	1.17347e-27																Arglu1	0.263612	8.59113e-23
Zyg11b	0.250739	3.77092e-22																Dync2h1	0.263338	1.12644e-40
Maf	0.250237	6.37458e-20																Hipk2	0.26329	9.17109e-36
Grin2b	0.25023	1.57757e-27																Cdc73	0.263141	6.81399e-31
Nlgn1	0.250225	3.76852e-25																Bdp1	0.262556	4.08632e-39
Cspp1	0.250004	1.36275e-39																Son	0.262533	1.451e-18
																		Zbtb7a	0.262418	1.80678e-28
																		Vcpip1	0.262217	5.24053e-29
																		Suz12	0.261846	2.50671e-32
																		Ptar1	0.261357	1.15077e-36
																		Crebbp	0.25996	3.03249e-24
																		Zfp612	0.259804	1.34844e-32
																		Yme1l1	0.259702	1.58506e-29
																		Tnrc6a	0.259412	3.59758e-23
																		Fat3	0.259157	5.70912e-44
																		Kcnd2	0.258957	1.84787e-22
																		Zfyve9	0.258274	9.77477e-28
																		Dzank1	0.256907	2.18658e-20
																		Osbpl6	0.256648	1.1351e-29
																		Ntrk3	0.256239	8.53568e-27
																		Sfr1	0.25563	9.17971e-22
																		Fubp1	0.255596	3.15213e-23
																		Rabgap1l	0.255475	2.08386e-24
																		Rims1	0.255429	2.83106e-30
																		Arfgef1	0.255191	2.04003e-26
																		Acbd5	0.255115	4.71704e-26
																		Cdk13	0.254889	4.9647e-31
																		Fcho2	0.254392	1.17463e-34
																		Bbx	0.253434	3.76172e-37
																		Nrip3	0.253226	2.44572e-25
																		Slf1	0.252722	7.50882e-34
																		Gpr22	0.252679	1.53928e-31
																		Nedd4	0.252516	4.38115e-19
																		Adgrl3	0.252473	4.43259e-32
																		Gspt1	0.252244	1.00982e-34
																		Stag2	0.252066	2.40743e-28
																		Mllt3	0.252041	1.75079e-35
																		Alkbh8	0.251748	5.14325e-34
																		Syncrip	0.251112	3.41153e-26
																		Scaper	0.250779	1.18789e-27
																		Atp6v1a	0.250734	5.56169e-20
																		Asxl2	0.2505	8.13622e-39
																		Mtf2	0.250184	5.65447e-29
																		Luzp1	0.25	2.77928e-23
