# Supplementary material for: Spatial transcriptomics reveals the molecular signatures of prodromal and advanced α-synucleinopathy
Source: iScience. 2026 Jan 29;29(3):114845. doi: 10.1016/j.isci.2026.114845 (PMC12927100; doi:10.1016/j.isci.2026.114845)
Supplement: Table S5. Downregulated transcripts, Late stage vs. Early stage [file mmc5.xlsx]

## Sheet: Sheet1
Table S5. Late stage vs. Early stage (Downregulated transcripts)												Table S5. Late stage vs. Early stage (Downregulated transcripts)
Notes:												Notes:
Controls, n=2; Early stage, n=3, Late stage, n=3;												Controls, n=2; Early stage, n=3, Late stage, n=3;
Wilcoxon Rank Sum test were used to identify differentially expressed genes between two groups of cells												Wilcoxon Rank Sum test were used to identify differentially expressed genes between two groups of cells
Log2FC= * avg_log2FC: log fold-chage of the average expression between the two groups.												* pct: The percentage of cells where the gene detected in the group
p= * p_val_adj: Adjusted p-value, based on bonferroni correction using all genes in the dataset												* avg_log2FC: log fold-chage of the average expression between the two groups.
Pons			Midbrain			Cerebellum			Hypothalamus			Thalamus			Cortex			White matter			Choroid plexus
Gene	Log2FC	p	Gene	Log2FC	p	Gene	Log2FC	p	Gene	Log2FC	p	Gene	Log2FC	p	Gene	Log2FC	p	Gene	Log2FC	p	Gene	Log2FC	p
Cartpt	1.01771e-102	-1.14441	Cartpt	1.47304e-108	-1.32566	Cartpt	7.668e-91	-1.67536	Pmch	2.32002e-11	-2.76058	Gapdh	3.01454e-167	-1.12925	Slc17a7	9.93231e-74	-1.56466	Tuba1b	3.02132e-276	-1.00234	Gapdh	6.3759e-72	-1.4029
Ptgds	1.47309e-164	-0.884994	Ttr	6.70459e-99	-0.854198	Aldoa	8.48108e-303	-1.11977	Hcrt	2.85881e-09	-2.12206	Prkcd	1.62379e-28	-1.10761	Cck	2.09065e-58	-1.4519	Pkm	1.27971e-296	-0.981733	Aldoa	1.73077e-58	-1.04088
Chchd10	7.38504e-257	-0.841238	Cox8a	1.49221e-282	-0.834916	Pkm	9.92804e-255	-0.998818	Cartpt	1.11463e-21	-1.60467	Dbi	2.31867e-60	-1.05738	Dnm1	1.87251e-69	-1.16187	Eno2	2.12557e-254	-0.957627	Tuba1b	2.87259e-53	-1.02908
Thy1	2.27897e-233	-0.819579	Clu	6.56314e-282	-0.825111	Ckb	9.56374e-279	-0.952863	Gapdh	2.81585e-38	-1.30562	Apoe	6.30442e-163	-0.999822	Nptxr	1.04331e-38	-1.13619	Aplp1	3.07805e-256	-0.953816	Tuba1a	6.73225e-50	-0.937244
Atp1a3	1.88385e-284	-0.812752	Aplp1	4.13017e-284	-0.81778	Stmn3	4.32919e-219	-0.913597	Tuba1b	1.24818e-32	-1.20783	Psap	6.41223e-176	-0.990523	Actb	2.13478e-87	-1.11576	Ptgds	2.10522e-118	-0.945785	Rpl37	9.65788e-51	-0.87919
Atp5j2	2.86786e-279	-0.808908	Tecr	4.85385e-243	-0.79545	Psap	7.75929e-255	-0.898559	Pkm	1.09485e-29	-1.17282	Aldoa	6.41212e-159	-0.96508	Ttr	1.0268e-28	-1.07171	Tecr	9.23972e-229	-0.921286	Tecr	1.13558e-41	-0.872562
Tuba1a	6.73462e-298	-0.78867	Tuba1a	5.91172e-289	-0.777913	Hspa8	3.81203e-284	-0.890483	Eno2	5.41325e-28	-1.10786	Clu	2.52731e-122	-0.951232	Ncdn	6.78874e-40	-1.03341	Thy1	5.30689e-209	-0.892056	Pcsk1n	1.60003e-32	-0.866677
Pcsk1n	3.15665e-256	-0.787115	Cd81	2.06071e-219	-0.745645	Calb2	4.19625e-111	-0.885356	Resp18	3.67513e-24	-1.10274	Cck	2.40579e-79	-0.92902	Ptgds	1.1504e-15	-1.01319	Dpysl2	1.50949e-282	-0.890726	Actb	3.5504e-64	-0.860265
Tecr	4.08113e-243	-0.784698	Myl6	1.36449e-256	-0.724314	Atp5b	6.65177e-242	-0.884527	Ndn	1.82821e-22	-1.06035	Ttr	1.22469e-79	-0.909264	Olfm1	1.28854e-43	-0.984626	Eef1a2	1.78343e-213	-0.863376	Cox8a	3.92197e-42	-0.850161
Eno2	1.08368e-241	-0.77003	Chchd10	5.45221e-206	-0.722568	Cox8a	1.76294e-201	-0.883031	Aldoa	2.14788e-31	-1.04854	Pcp4	4.27456e-45	-0.905019	Aldoa	3.06977e-68	-0.963644	Stmn3	3.47771e-242	-0.849131	Aplp1	4.56293e-40	-0.84808
Stmn3	2.246e-262	-0.76717	Eno2	3.14559e-228	-0.709085	Apoe	7.04931e-223	-0.868332	Maged1	2.36989e-27	-1.03652	Actb	1.24941e-189	-0.904707	Gapdh	3.74358e-55	-0.957977	Chchd10	3.91435e-181	-0.833914	Apoe	4.92278e-54	-0.841602
Ldhb	1.19644e-224	-0.759591	Atp5j2	8.70449e-228	-0.708046	Ptgds	6.12613e-75	-0.856519	Hspa8	7.08716e-38	-1.0051	Cartpt	4.2547e-42	-0.899668	Nrgn	1.2934e-38	-0.952316	Cox8a	6.27716e-214	-0.829439	Chchd10	4.82368e-36	-0.841028
Cox8a	9.11985e-246	-0.75757	Ncdn	3.42665e-189	-0.700043	Tuba1b	7.18112e-176	-0.849423	Thy1	5.51827e-22	-0.9878	Itm2c	7.30946e-96	-0.868873	Syn1	1.1877e-42	-0.950011	Psap	1.98247e-268	-0.81788	Gabbr1	3.08484e-29	-0.830018
Tubb3	2.23571e-210	-0.756713	Stmn3	4.62436e-241	-0.699452	Aplp1	4.15361e-159	-0.842688	Hap1	9.75851e-17	-0.982882	Tuba1a	8.66072e-123	-0.865328	Psap	3.08562e-70	-0.94213	Dnm1	5.3736e-206	-0.814111	Ncdn	1.59073e-31	-0.822676
Resp18	7.15852e-188	-0.741369	Bsg	5.92072e-252	-0.696294	Tuba1a	6.40035e-201	-0.836332	Gaa	2.43052e-20	-0.974484	Ckb	2.75127e-152	-0.840724	Arf3	2.03029e-38	-0.903141	Pcsk1n	2.82131e-199	-0.805984	Atp1a3	8.25719e-37	-0.821332
Atp5b	7.52091e-289	-0.737728	Atp5e	3.71786e-231	-0.694332	Tecr	6.33432e-160	-0.835401	Ptprn	2.70695e-16	-0.954264	Car8	8.96737e-30	-0.819981	Tubb2a	1.01465e-39	-0.902804	Ldhb	5.51908e-221	-0.804179	Mt3	3.71937e-41	-0.808343
Cd81	1.10217e-214	-0.736278	Atp1a3	1.74784e-219	-0.692457	Ldhb	4.22183e-173	-0.835232	Tecr	3.00547e-20	-0.954239	Rasgrp1	1.82846e-40	-0.817249	Fkbp1a	1.98211e-36	-0.897661	Hbb-bs	5.90319e-32	-0.796907	Stmn3	6.4985e-34	-0.793514
Psap	6.3991e-308	-0.726334	Slc22a17	5.70827e-203	-0.691008	Eno2	1.35049e-168	-0.825633	Actb	5.69162e-34	-0.940402	Itpr1	6.32172e-31	-0.812014	Enc1	4.35443e-31	-0.874833	Tubb3	1.98013e-166	-0.792673	Dpysl2	3.66233e-39	-0.790862
Tubb5	4.96841e-207	-0.71218	Ldhb	3.26583e-216	-0.688608	Actb	6.96264e-262	-0.811084	Ubb	5.16246e-28	-0.888677	Cox8a	2.71203e-95	-0.793841	Hbb-bs	5.87259e-19	-0.872314	Atp5b	2.40456e-232	-0.791806	Aldoc	7.56983e-23	-0.78668
Acot7	6.27693e-192	-0.703601	Tpi1	6.43783e-215	-0.681795	Tpi1	6.64648e-168	-0.801894	Tuba1a	9.93135e-25	-0.883025	Cpe	8.99587e-138	-0.789914	Gabbr1	7.41353e-39	-0.844976	Ncdn	2.31193e-172	-0.790709	Rps29	2.26602e-47	-0.78193
Tpi1	1.74986e-203	-0.701129	Ptgds	1.30154e-114	-0.680115	Gpr37l1	7.28595e-104	-0.793531	Vamp2	6.26422e-20	-0.882644	Gabbr1	7.16643e-88	-0.784402	Eno2	2.39525e-44	-0.841805	Atp1a3	2.60964e-193	-0.789032	Ndn	2.51472e-27	-0.778601
Eef1a2	7.23791e-204	-0.697117	Gaa	7.66299e-164	-0.674175	Atp1a1	1.79713e-80	-0.790875	Dnm1	5.58327e-23	-0.874676	Dpysl2	9.6083e-120	-0.781806	Tuba1a	5.97487e-49	-0.830091	Tuba1a	2.85186e-223	-0.779659	Tpi1	9.83368e-30	-0.775725
Atp5e	2.72389e-221	-0.694838	Dnm1	6.78072e-221	-0.67231	Atp5j2	1.99981e-163	-0.787902	Rabac1	7.56604e-21	-0.874033	Ncdn	6.97299e-87	-0.776771	Clstn1	9.92478e-37	-0.825537	Slc22a17	5.12822e-179	-0.769677	Hspa8	5.16127e-58	-0.770443
Dnm1	9.30037e-193	-0.675506	Thy1	1.58048e-182	-0.671205	Dpysl2	6.18136e-185	-0.787481	Caly	1.67108e-16	-0.87149	Tuba1b	1.70479e-99	-0.775556	Mef2c	1.69564e-25	-0.823039	Rab3a	1.22403e-186	-0.763466	Atp5b	5.78189e-39	-0.769921
Faim2	2.47709e-174	-0.675475	Mdh2	3.27984e-211	-0.665528	Cd81	1.8102e-139	-0.775918	Dpysl2	2.44007e-25	-0.870606	Slc17a7	1.32527e-76	-0.768996	Aplp1	1.33835e-42	-0.808217	Bsg	2.51628e-204	-0.755884	Eno2	6.25357e-32	-0.769536
Rpl41	3.53419e-229	-0.672391	Itm2c	4.63653e-177	-0.657443	Dnm1	8.24107e-165	-0.766413	Acot7	1.63721e-16	-0.860163	Nnat	4.60351e-47	-0.767168	Ldha	1.52702e-28	-0.802731	Grina	1.94113e-145	-0.748124	Rpl34	9.06503e-35	-0.754611
Mt3	1.00823e-244	-0.669917	Pcsk1n	8.95786e-201	-0.647976	Chchd10	1.27711e-131	-0.766403	Chchd10	2.16989e-17	-0.859014	Dnm1	2.54933e-98	-0.748813	Dpysl2	1.44634e-49	-0.8009	Atp5j2	1.75697e-185	-0.745651	Uchl1	1.64217e-25	-0.751567
Myl6	2.77183e-218	-0.668588	Rab3a	1.72199e-196	-0.643076	Myl6	3.34412e-171	-0.763597	Map1lc3a	3.01996e-21	-0.856574	Thy1	7.9131e-79	-0.747192	Thy1	2.04619e-35	-0.7902	Faim2	5.16138e-133	-0.741424	Rpl28	8.27069e-32	-0.749246
Podxl2	1.76605e-163	-0.668439	Aldoc	9.96434e-246	-0.640446	Ubb	3.97403e-194	-0.762737	Myl6	1.06773e-21	-0.84976	Calb1	1.04338e-39	-0.743941	Eef1a2	6.70596e-38	-0.785795	Tpi1	3.17869e-174	-0.739015	Rpl9	2.56083e-26	-0.749132
Slc22a17	6.35362e-183	-0.664324	Gpr37l1	5.74666e-145	-0.640296	Rab3a	3.5324e-155	-0.762189	Sod1	9.05305e-19	-0.835885	Mt3	1.23465e-80	-0.742889	Itm2c	8.42257e-35	-0.784049	Clstn1	3.5203e-142	-0.736934	Thy1	7.65047e-27	-0.741419
Ap2m1	1.18116e-180	-0.662914	Ubb	7.51679e-246	-0.634207	Gng13	8.46616e-63	-0.761711	Apoe	1.88606e-23	-0.828123	Aplp1	6.60738e-88	-0.740543	Vamp2	3.81946e-37	-0.783409	Mdh2	6.309e-177	-0.735879	Pkm	4.6699e-38	-0.740893
Uchl1	1.89001e-185	-0.659455	Eef1a2	4.4623e-173	-0.628427	Ppia	8.50585e-180	-0.753745	Tubb2a	6.84561e-18	-0.82696	Vamp2	1.34283e-78	-0.733354	Atp1a3	4.28058e-38	-0.780854	Tubb2a	6.39751e-138	-0.735825	Eef1a2	2.32141e-27	-0.739322
Rab3a	2.8657e-188	-0.659262	Rpl41	3.31714e-215	-0.62731	Thy1	4.69972e-118	-0.738723	Psap	6.55174e-24	-0.824833	Clstn1	9.29306e-69	-0.725134	Chn1	6.95429e-30	-0.78026	Cd81	5.71907e-154	-0.731001	Ppia	6.98683e-38	-0.733262
Tubb2a	1.73065e-157	-0.659151	Ubc	5.60325e-211	-0.627201	Aldoc	6.84625e-125	-0.734334	Bsg	4.10501e-23	-0.823345	Myl6	1.94636e-95	-0.72194	Pkm	6.14608e-43	-0.777819	Tubb4a	7.46027e-157	-0.729838	Ptgds	3.70879e-15	-0.732121
Gaa	5.93283e-151	-0.655933	Gabbr1	5.68173e-169	-0.625168	Cox4i1	2.53154e-185	-0.729187	Faim2	4.36873e-17	-0.822513	Fkbp1a	5.16452e-75	-0.708805	Tspan7	1.57427e-40	-0.774208	Syn1	5.25162e-125	-0.728695	Rpl35a	4.12431e-33	-0.725507
Ndufa13	2.27113e-171	-0.653412	Clstn1	7.44518e-157	-0.625165	Eef1a2	8.90134e-144	-0.72833	Rab3a	2.65651e-18	-0.822341	Pkm	1.6096e-102	-0.707624	Prkcb	5.97944e-27	-0.773746	Ywhag	1.19371e-191	-0.728471	Ywhag	7.79305e-30	-0.723229
Rpl37	2.83435e-244	-0.65263	Faim2	5.20041e-149	-0.624987	Slc17a7	5.14626e-86	-0.726725	Tmem130	1.76197e-19	-0.815435	Gpr37l1	5.18132e-66	-0.704778	Fam131a	1.01653e-27	-0.766977	Uchl1	1.71045e-154	-0.717957	Dbi	1.19318e-15	-0.721926
Hcn2	2.885e-145	-0.649222	Elob	2.41653e-158	-0.621463	Rnf187	3.14336e-128	-0.721726	Atp5j2	2.10467e-19	-0.814906	Tecr	1.21208e-72	-0.699897	Cx3cl1	3.84637e-30	-0.764968	Mif	1.52643e-144	-0.717758	Dnm1	1.72388e-25	-0.718536
Clu	7.80958e-169	-0.648078	Mt3	2.24977e-202	-0.612806	Atp5d	1.695e-124	-0.721283	Slc22a17	2.06847e-18	-0.807512	Nrgn	3.03715e-41	-0.695056	Prkcg	2.91083e-27	-0.764884	Acot7	1.25919e-139	-0.712517	Tubb2a	4.1784e-22	-0.713417
Ncdn	3.8836e-163	-0.645044	Atp5d	1.13748e-152	-0.611925	Tuba4a	1.7828e-113	-0.704222	Stmn3	2.3933e-20	-0.803571	Eno2	3.81702e-82	-0.694684	Phyhip	1.39253e-29	-0.764402	Gpi1	2.5045e-144	-0.706664	Cd81	5.7218e-29	-0.707844
Rpl28	6.08651e-185	-0.639146	Ap2m1	3.20215e-155	-0.608661	Rpl41	5.7942e-130	-0.694793	Aplp1	1.06441e-20	-0.800347	Nptxr	2.28415e-59	-0.692563	Atp6v0a1	6.71783e-28	-0.756901	Pgam1	3.4162e-161	-0.699868	Rps27	4.67324e-30	-0.705391
Atp5d	3.0955e-153	-0.637866	Resp18	5.96057e-134	-0.60703	Atp1a3	2.62746e-124	-0.694153	Gad1	2.29839e-13	-0.788267	Maged1	6.71557e-80	-0.679364	Wasf1	1.1159e-23	-0.744488	Myl6	2.90133e-179	-0.698161	Uqcrq	2.80576e-27	-0.705329
Hbb-bs	1.09683e-38	-0.633071	Podxl2	8.60224e-134	-0.604889	Atp5e	1.40904e-145	-0.694062	Tubb3	1.55637e-17	-0.784426	Chchd10	2.63686e-60	-0.679158	Atp5b	1.37392e-44	-0.741639	Apoe	2.4576e-216	-0.697998	Rpl36	1.77173e-30	-0.703436
Ubc	2.20395e-205	-0.628993	Gng13	9.38719e-108	-0.603398	Acot7	1.81804e-118	-0.691485	Ldha	1.64228e-12	-0.782813	Gaa	1.34715e-56	-0.675482	Prnp	2.65671e-70	-0.741414	Ndufa13	1.05901e-145	-0.696796	Tspan7	2.42046e-23	-0.70325
Rps29	3.94472e-246	-0.622836	Ndufa13	4.25834e-153	-0.597925	Uchl1	1.4309e-84	-0.691434	Vgf	2.8469e-12	-0.77743	Selenow	1.22272e-71	-0.66935	Gpm6a	1.05e-44	-0.738975	Atp5e	2.0891e-173	-0.695736	Atp5d	5.09164e-26	-0.70081
Uqcrq	6.59592e-165	-0.622814	Tubb5	6.11412e-159	-0.596323	Diras2	6.43313e-62	-0.69117	Ckb	6.95975e-22	-0.774961	Ywhah	1.01663e-73	-0.667602	Myl6	1.96954e-40	-0.736905	Vamp2	1.00621e-130	-0.693503	Rps15a	3.65244e-28	-0.696622
Bsg	1.46415e-198	-0.622521	Rnf187	2.99445e-151	-0.594097	Bsg	1.24704e-146	-0.689248	Atp1a3	2.14195e-19	-0.762693	Rpl41	2.37766e-75	-0.663594	Pde1a	5.21066e-21	-0.733676	Gabbr1	8.44272e-146	-0.689642	Atp6v0c	1.51324e-33	-0.694693
Trf	2.25352e-113	-0.621764	Rpl28	6.50468e-176	-0.592818	Pgam1	2.14975e-127	-0.687551	Calr	3.6492e-14	-0.762635	Calb2	3.07293e-48	-0.663205	Ap2m1	4.66984e-32	-0.733493	Cartpt	9.8882e-57	-0.688581	Myl6	5.72202e-32	-0.694041
Atp5g1	8.83548e-148	-0.618932	Rps15a	5.62537e-172	-0.591944	Mdh1	1.03075e-135	-0.687121	Scg2	5.35213e-12	-0.757267	Cx3cl1	2.4462e-48	-0.661546	Tmem132a	5.19057e-31	-0.733201	Tagln3	3.03209e-134	-0.688153	Atp5j2	1.44544e-28	-0.692373
Ywhag	1.62256e-202	-0.616981	Syn1	1.57343e-140	-0.589704	Gpi1	1.01163e-116	-0.68557	Wdr6	8.16371e-14	-0.754579	Pcp2	3.14319e-44	-0.660316	Lmo4	1.83726e-16	-0.721742	Ubb	5.52504e-199	-0.686378	Tuba4a	1.87269e-19	-0.690539
Elob	2.3576e-157	-0.615438	Uqcrq	1.51881e-142	-0.584825	Uqcrq	9.96595e-112	-0.672998	Gpx3	4.30018e-13	-0.750941	Zic1	7.36247e-50	-0.659895	Ppp3r1	8.93467e-26	-0.719903	Ubc	2.83397e-176	-0.685885	Maged1	7.26092e-30	-0.689488
Ppia	2.58644e-216	-0.614313	Gpi1	8.83722e-147	-0.584128	Sez6l2	2.12044e-106	-0.666555	Rnf187	8.06813e-16	-0.750898	Gpi1	1.65247e-67	-0.657063	Emc10	5.89909e-27	-0.717283	Atp6v0c	2.08598e-174	-0.679721	Clu	1.5986e-27	-0.688941
Gabbr1	7.50489e-145	-0.61128	Acot7	2.53881e-145	-0.583674	Tubb4a	1.82531e-103	-0.666069	Atp5b	4.99942e-21	-0.746524	Atp1a1	5.82568e-58	-0.656966	Chst1	4.27201e-23	-0.71693	Map1lc3a	7.99683e-137	-0.675056	Psap	7.35416e-39	-0.68862
Rpl36	1.88561e-160	-0.605933	Ndufv1	8.07027e-134	-0.582519	Trf	1.51917e-48	-0.665945	Tagln3	3.54757e-15	-0.737583	Arf3	4.34133e-60	-0.656086	Camkv	4.85508e-23	-0.716839	Resp18	4.35576e-103	-0.673077	Tubb5	6.05558e-25	-0.688547
Pgam1	4.89994e-169	-0.605117	Map1lc3a	6.51431e-148	-0.580962	Ap2m1	2.32654e-106	-0.664753	Reep5	2.85666e-15	-0.736944	Cd81	1.72342e-61	-0.655554	Slc22a17	1.06309e-36	-0.713719	Tubb5	1.37933e-143	-0.671051	Cpe	1.4121e-28	-0.687513
Tubb4b	8.36649e-141	-0.602907	Ppia	2.25668e-216	-0.579354	Faim2	3.54931e-108	-0.664336	Tpi1	1.29091e-14	-0.736487	Hspa8	5.21845e-134	-0.655524	Cspg5	2.08693e-26	-0.710028	Uqcrq	8.58414e-126	-0.670165	Nnat	2.4635e-12	-0.677255
Atp5o	7.10623e-169	-0.602875	Calb2	6.26363e-112	-0.577654	Mif	3.28724e-103	-0.66371	Ndufs7	7.17784e-14	-0.736096	Tubb5	1.67536e-65	-0.65035	Dkk3	7.32331e-22	-0.698425	Ap2m1	1.01692e-126	-0.669077	Resp18	7.09981e-22	-0.675074
Gpi1	4.47534e-144	-0.602375	Atp5o	3.08928e-163	-0.573296	Grina	1.94558e-106	-0.662638	Rnasek	4.26087e-14	-0.732323	Gng13	1.19577e-37	-0.6501	Tpi1	4.36661e-31	-0.693704	Sez6l2	9.96245e-119	-0.667226	Syn1	1.61625e-25	-0.671668
Syn1	2.41854e-128	-0.601273	Tspan7	1.10941e-160	-0.572375	Uqcr11	6.60717e-109	-0.660769	Ldhb	3.20767e-14	-0.724807	Ldha	3.50268e-58	-0.647602	Hba-a2	5.06059e-26	-0.691361	Gpr37l1	3.01288e-104	-0.66275	Calr	2.63498e-22	-0.670575
Uqcr11	1.28343e-150	-0.598437	Atp5g1	2.16673e-126	-0.571707	Cox6a1	4.59411e-104	-0.660722	Atp5o	1.25975e-16	-0.724598	Emc10	9.20598e-61	-0.645459	Bsg	7.59899e-34	-0.681188	Gaa	3.28984e-99	-0.650974	Rpl27a	1.40051e-27	-0.668882
Ubb	3.37636e-221	-0.596541	Calr	1.32074e-129	-0.566821	Ndufv1	3.79353e-101	-0.660026	Hint1	5.60316e-16	-0.723242	Bsg	1.42176e-81	-0.641319	Syngr1	2.08048e-23	-0.678757	Hcn2	6.02439e-84	-0.645491	Prnp	4.75676e-52	-0.668657
Nat8l	3.27405e-124	-0.595458	Rabac1	3.07533e-132	-0.563719	Atp5g1	5.21372e-99	-0.6585	Tmem59l	1.87418e-14	-0.720918	Atp5d	3.90169e-62	-0.63998	Rab3a	6.3607e-34	-0.678056	Ndn	5.48744e-120	-0.64499	Rab3a	3.79027e-25	-0.667573
Ndn	7.7813e-132	-0.592665	Ndn	1.91598e-130	-0.562704	Atp5mpl	9.72239e-109	-0.65734	Gpi1	2.07655e-13	-0.719892	Rab3a	2.00915e-73	-0.639307	Hspa8	1.1674e-52	-0.673492	Atp5d	9.35733e-112	-0.644364	Gpr37l1	1.44315e-18	-0.666438
Mif	4.12189e-143	-0.592649	Atp5l	2.78044e-164	-0.562621	Atp5o	1.43117e-126	-0.656395	Tmx2	6.14239e-14	-0.716815	Atp9a	1.96796e-59	-0.639005	Atp1a1	2.4865e-23	-0.670678	Cox4i1	1.28876e-181	-0.640875	Hbb-bs	1.54899e-07	-0.666247
Mdh2	6.03185e-171	-0.59103	Tubb2a	3.84173e-125	-0.562098	Syn1	1.22876e-101	-0.654925	Ly6h	8.34581e-13	-0.71564	Rnf187	4.74484e-62	-0.638036	Tuba4a	3.14635e-24	-0.670251	Rnf187	8.30589e-118	-0.640848	Mdh2	1.2638e-28	-0.665659
Grina	1.2838e-133	-0.590162	Uqcr10	5.28114e-144	-0.561697	Tmem132a	2.02339e-88	-0.65322	Nrsn2	1.08441e-12	-0.714949	Tpi1	7.01211e-71	-0.63304	Apoe	1.57823e-34	-0.666247	Ppia	7.36657e-170	-0.640276	Rpl41	6.70604e-28	-0.659617
Cst3	2.21825e-193	-0.589882	Grina	3.94295e-131	-0.559508	Pcsk1n	6.29886e-107	-0.652413	Gabbr1	1.23182e-15	-0.710683	Ubb	9.05806e-90	-0.632538	Tuba1b	2.24545e-31	-0.665789	Atp5o	1.18211e-134	-0.640108	Tagln3	1.21797e-21	-0.657931
Calb2	5.21183e-91	-0.588888	Tmem59l	1.96139e-128	-0.559375	Ndufb2	6.36408e-95	-0.651161	Mdh2	2.5451e-15	-0.706073	Atp5b	4.29883e-89	-0.629904	Clu	4.31658e-28	-0.659133	Atp5g1	1.29034e-103	-0.637255	Gaa	6.99788e-22	-0.655401
Ndufa11	2.44589e-131	-0.586393	Rps29	5.80455e-223	-0.557045	Clstn1	1.84016e-98	-0.648337	Mif	1.26673e-14	-0.702446	Prkcg	2.1491e-61	-0.628401	Actg1	7.59009e-45	-0.658345	Calb2	1.35735e-88	-0.636738	Atp5e	6.87061e-28	-0.651552
Map1lc3a	3.6214e-138	-0.577814	Pgam1	8.10381e-153	-0.553974	Rabac1	2.68263e-100	-0.648263	Uchl1	5.70456e-18	-0.699283	Ldhb	1.07203e-73	-0.625947	Apbb1	4.90399e-23	-0.652742	Scn1b	5.90377e-116	-0.636217	Rps21	1.92722e-44	-0.647108
Clstn1	5.34127e-132	-0.577444	Emc10	1.94971e-127	-0.551652	Cox7a2	3.39585e-121	-0.640944	Podxl2	1.90402e-13	-0.698449	Atp1a3	6.8323e-70	-0.6163	Rasgrp1	5.57921e-19	-0.65102	Gng3	1.32359e-108	-0.63613	Ldhb	5.13678e-27	-0.642939
Rpl9	3.03947e-138	-0.574316	Pcp2	3.87074e-102	-0.55145	Map1lc3a	1.77191e-102	-0.636941	Ppp2r1a	1.28024e-14	-0.694088	Stmn3	1.12453e-72	-0.616245	Stmn1	1.80676e-29	-0.642263	Maged1	3.48748e-132	-0.63115	Scg5	2.05309e-22	-0.634965
Ndufa3	5.8762e-144	-0.574001	Ywhag	6.51413e-176	-0.550154	Tubb5	1.09176e-100	-0.636634	Prkar1b	1.87359e-12	-0.692455	Olfm1	6.94888e-56	-0.616104	Atp9a	1.234e-21	-0.641534	Cnp	3.1667e-79	-0.62818	Rpl32	6.5666e-24	-0.634882
Maged1	1.1896e-156	-0.573345	Pgk1	4.50509e-142	-0.547843	Mdh2	5.31554e-118	-0.635827	Bex2	3.51807e-14	-0.691338	Calr	5.54511e-54	-0.615482	Camk2a	1.08008e-16	-0.640701	Tubb4b	1.74399e-107	-0.625781	Calb2	1.57797e-17	-0.634598
Ndufv1	1.03444e-125	-0.571869	Atp5g3	2.3496e-160	-0.546928	Ubc	1.31936e-129	-0.634874	Clstn1	2.0233e-15	-0.689703	Atp5e	8.28962e-62	-0.607035	Mtch1	7.54359e-25	-0.639971	Tuba4a	3.48999e-106	-0.622682	Tubb3	5.28453e-17	-0.629163
Pgk1	1.14199e-135	-0.567131	Maged1	3.35986e-154	-0.545777	Ywhag	2.48322e-132	-0.634604	Gm1673	2.50483e-14	-0.68786	Agt	1.29794e-43	-0.60594	Ctxn1	4.0361e-23	-0.633276	Rabac1	4.51287e-102	-0.619303	Itm2c	1.15726e-21	-0.62785
Cox6b1	2.97459e-136	-0.566629	Rpl36	2.25214e-139	-0.543019	Atp5l	4.85633e-131	-0.634245	Cd81	9.94404e-14	-0.685479	Eef1a2	5.16121e-57	-0.604714	Ptk2b	5.53967e-17	-0.633078	Rpl28	4.63039e-137	-0.617308	Prkar1b	7.33699e-22	-0.625195
Calr	5.99033e-128	-0.561845	Atp5j	3.36493e-152	-0.542881	Ndufs7	1.12224e-99	-0.633738	Nat8l	6.67233e-11	-0.685456	Prnp	1.32412e-147	-0.604612	Ckb	1.93225e-44	-0.627602	Cox7a2	1.06001e-122	-0.611331	Bex2	7.27554e-20	-0.622701
Rps15a	2.58235e-142	-0.559472	Rps11	3.83589e-156	-0.541395	Tmem59l	4.10549e-94	-0.629008	Emc10	3.37419e-11	-0.683937	Syn1	1.70521e-49	-0.6034	Acot7	3.25333e-22	-0.623178	Ndufv1	3.48275e-85	-0.609219	Rps11	3.78457e-24	-0.621268
Cox7a2	8.07571e-150	-0.553509	Rpl9	3.92155e-131	-0.539188	Tubb3	4.29515e-82	-0.628815	Itm2c	2.14581e-14	-0.683412	Gabrd	2.56574e-58	-0.601461	Rnf187	6.50609e-22	-0.621778	Nat8l	6.22651e-92	-0.608217	Cst3	3.6279e-32	-0.620016
Gng3	2.62084e-129	-0.553332	Actg1	3.20135e-214	-0.538107	Cox6b1	1.30131e-102	-0.628659	Tubb5	8.66976e-14	-0.683126	Scn1b	4.20965e-49	-0.594233	Sptbn2	1.96178e-19	-0.621428	Uqcrc1	3.69164e-90	-0.604509	Tmem130	4.91583e-18	-0.619392
Cox5a	1.89034e-143	-0.55265	Rpl37	3.57928e-206	-0.537942	Atp6v0c	1.721e-143	-0.628021	Tubb4a	5.7694e-11	-0.682614	Rpl28	7.56049e-59	-0.592613	Grina	3.31179e-20	-0.620705	Tspan7	3.95761e-122	-0.601198	Rpl39	5.62628e-24	-0.615784
Ndufs7	2.29599e-118	-0.55103	Cox7a2	2.80627e-143	-0.537519	Slc22a17	9.05449e-102	-0.625626	Scn1b	1.07616e-11	-0.676684	Elob	1.24593e-56	-0.59237	Mdh2	3.76109e-27	-0.618899	Ndufb8	5.33213e-106	-0.598789	Arf3	4.92269e-20	-0.613754
Cox5b	7.74738e-139	-0.550839	Prkar1b	1.07578e-122	-0.535518	Ndufa13	5.37731e-99	-0.623679	Npdc1	5.75267e-12	-0.675996	Ubc	2.20342e-68	-0.591133	Prkar1b	4.38707e-21	-0.618766	Mtch1	1.80782e-99	-0.597902	Cox6b1	1.38924e-22	-0.613691
Ndufb5	9.96255e-126	-0.550432	Ppp2r1a	4.60161e-134	-0.535488	Cbln1	3.61149e-68	-0.622102	Elob	2.12983e-14	-0.670912	Stmn1	2.62065e-55	-0.587502	Diras2	8.14929e-19	-0.616411	Atp6v0b	3.96816e-84	-0.596631	Cox7a2	1.92237e-24	-0.612562
Rpl34	4.24258e-146	-0.545417	Atp6v0b	4.38795e-121	-0.533258	Gaa	1.46041e-84	-0.621174	Tuba4a	5.26759e-11	-0.667422	Ppp2r1a	7.65676e-58	-0.586157	Hpcal4	3.66637e-20	-0.61596	Uqcr10	4.47411e-113	-0.594799	Tubb4a	2.61082e-17	-0.611137
Rps21	7.48632e-225	-0.545081	Rpl34	5.77085e-142	-0.531445	Vamp2	2.09198e-95	-0.620519	Ubc	9.33753e-16	-0.666923	Dynll1	3.28963e-50	-0.585723	Tecr	6.5574e-25	-0.614375	Elob	2.85941e-98	-0.594109	Podxl2	1.48404e-18	-0.609977
Cox4i1	4.77605e-183	-0.542264	Atp6v0c	1.9887e-179	-0.530719	Clu	6.17177e-106	-0.620229	Nnat	1.18712e-08	-0.666371	Atp6v0b	3.5456e-49	-0.584388	Calr	1.62092e-23	-0.611461	Ppp2r1a	8.7978e-105	-0.593051	Rps23	1.74997e-19	-0.609043
Ndufb8	6.84427e-116	-0.541247	Cox4i1	9.34001e-173	-0.529363	Scn1b	1.08303e-91	-0.618236	Syn1	3.13603e-12	-0.665118	Ypel3	2.26166e-50	-0.58102	Gpi1	6.26757e-24	-0.610861	Ndufa4	1.81165e-170	-0.590294	Grina	2.43501e-19	-0.608938
Mdh1	1.87142e-144	-0.539736	Vamp2	1.13179e-121	-0.525866	Selenom	8.73621e-89	-0.616884	Nptxr	2.86955e-10	-0.663449	Camk2b	2.49084e-46	-0.576776	Tubb5	4.63486e-25	-0.607749	Tmem59l	6.18399e-95	-0.588996	Rnf187	8.88448e-19	-0.608938
Rpl8	1.42097e-132	-0.539482	Atp9a	1.1831e-119	-0.52416	Icmt	1.68777e-51	-0.614533	Nme2	1.5778e-12	-0.662275	Adcy1	8.10017e-29	-0.573862	Npdc1	2.88746e-20	-0.60471	Ndufa3	3.74147e-110	-0.588501	Rabac1	2.09595e-22	-0.607978
Cox6c	3.27044e-205	-0.538285	Cox6c	6.89705e-200	-0.523654	Emc10	1.15512e-90	-0.613822	Snrpn	1.97306e-14	-0.66124	Rgs4	4.98268e-21	-0.570967	Sez6	1.95987e-20	-0.604506	Gng13	4.27562e-57	-0.588239	Ubb	3.14919e-32	-0.607772
Rabac1	3.45758e-110	-0.534213	Cck	1.72654e-89	-0.523043	mt-Cytb	1.57265e-253	-0.613712	Mdh1	5.19327e-15	-0.660012	Gpm6a	4.90099e-53	-0.570935	Hba-a1	2.40905e-13	-0.601526	Ndufs7	3.95385e-80	-0.587554	Ndufa13	1.20429e-23	-0.607256
Rps2	6.21498e-112	-0.53396	Uqcr11	1.44386e-113	-0.522576	Ndufa3	2.96451e-92	-0.61338	Cox8a	1.67862e-15	-0.657647	Tubb4b	4.34286e-44	-0.56914	Ctsb	5.68273e-27	-0.60103	Podxl2	1.89686e-77	-0.585859	Bcan	1.69116e-16	-0.606208
Rnf187	3.96056e-111	-0.533281	Tagln3	1.41284e-118	-0.522532	Pgk1	3.52943e-103	-0.6131	Atp6v0e2	3.14964e-12	-0.652229	Scn2b	2.2301e-48	-0.568019	Gng13	2.00436e-15	-0.598939	Hba-a2	7.10339e-48	-0.583483	Vamp2	1.99934e-20	-0.606106
Rplp1	5.63886e-210	-0.532654	Atp5a1	9.49894e-172	-0.522259	Atp5md	3.72164e-104	-0.612758	Psmb3	4.82908e-12	-0.652086	Ptgds	1.01489e-29	-0.567981	Hpca	4.32157e-09	-0.598502	Cox6a1	1.31546e-107	-0.581267	Ndufb8	1.49317e-19	-0.605837
Tubb4a	8.70177e-115	-0.531828	Atp1a1	2.5666e-97	-0.521422	Clip3	1.30593e-84	-0.610116	Ctsb	1.14325e-13	-0.651176	Rpl18a	1.26161e-51	-0.56317	Baiap2	3.37782e-18	-0.597459	Itm2c	8.01186e-104	-0.578797	Mtch1	2.67463e-20	-0.602498
Chga	1.809e-104	-0.524608	Arf3	5.91515e-111	-0.51596	Actg1	4.92797e-135	-0.609957	Atp5a1	1.399e-16	-0.651087	Tubb3	9.18197e-44	-0.56191	Epn1	1.28459e-19	-0.597089	Mdh1	4.85127e-121	-0.578632	Rpl8	3.6505e-22	-0.599113
Sod1	1.71553e-121	-0.524548	Ndufs7	6.46983e-116	-0.511191	Elob	6.88583e-94	-0.607839	Cox7a2	4.96148e-11	-0.649188	Pfn1	6.09111e-49	-0.558573	Tagln3	5.53091e-21	-0.596833	Prkar1b	4.4422e-96	-0.578356	Fau	8.19632e-27	-0.599053
Tuba4a	3.17946e-104	-0.523875	Uqcrc1	2.58636e-110	-0.51082	Tagln3	5.97167e-91	-0.605964	Atp5d	1.47253e-11	-0.644791	Tspan7	2.07347e-59	-0.558246	Sv2b	1.49929e-17	-0.595915	Mt3	5.63665e-134	-0.573206	Uqcr11	5.66157e-20	-0.598856
Atp6v0c	1.85866e-167	-0.523063	Cox5a	1.11614e-112	-0.508904	Uqcrc1	3.7815e-91	-0.605754	Ndufa4	3.75378e-18	-0.643502	Ptprn	1.61988e-50	-0.557228	Chchd10	8.69401e-20	-0.595551	Ypel3	1.93169e-76	-0.572703	Ckb	2.45728e-32	-0.598669
Cryab	1.74329e-88	-0.521844	Scn1b	1.16058e-98	-0.508191	Cnp	9.04622e-72	-0.605265	Arf3	4.13002e-11	-0.642977	Itm2b	3.3828e-57	-0.556802	Mpped1	7.63856e-20	-0.588494	Rpl36	1.37354e-116	-0.57011	Stmn1	4.97108e-20	-0.597455
Pfn1	1.25818e-95	-0.520083	Rnasek	4.962e-108	-0.505518	Tubb4b	5.3827e-85	-0.60497	Uqcrc1	2.50323e-12	-0.642955	Atp5j2	6.37253e-54	-0.556771	Map1lc3a	1.89017e-24	-0.587731	Uqcr11	2.39126e-95	-0.568164	Ap2m1	1.3862e-20	-0.597265
Atp5a1	3.48837e-152	-0.517962	Nsg1	1.86394e-96	-0.505281	Uqcr10	6.88132e-99	-0.604533	Rpl28	8.33636e-15	-0.639911	Ap2m1	5.759e-51	-0.556007	Sh3gl2	1.49153e-19	-0.585689	Atp9a	1.03643e-73	-0.565978	Rplp1	8.24595e-37	-0.596827
Itm2c	1.02887e-108	-0.517859	Ldha	1.54764e-100	-0.504601	Atp5a1	1.08527e-129	-0.600634	Mrfap1	3.57825e-12	-0.636531	Pcsk1n	4.63367e-53	-0.55042	Tubb4b	1.82361e-20	-0.585134	Tmx2	2.75601e-89	-0.565579	Rpl38	8.24733e-34	-0.591997
Fkbp8	7.09357e-107	-0.516098	Sez6l2	3.76574e-105	-0.503977	Cox5a	6.28476e-89	-0.59259	Atp9a	4.76688e-12	-0.635772	Map1lc3a	1.20939e-46	-0.549223	Ptprs	1.90115e-18	-0.585076	Pgk1	1.90698e-93	-0.563101	Ndufa3	1.36355e-20	-0.591486
Atp5l	6.42793e-142	-0.515868	Npdc1	1.91137e-114	-0.503541	Ndn	1.04378e-81	-0.592009	Tubb4b	2.73342e-11	-0.634421	Mdh2	7.84112e-54	-0.548989	Kalrn	7.65043e-17	-0.583901	Rpl8	6.58128e-114	-0.56294	Rpl11	2.83557e-24	-0.591261
Atp5mpl	2.54736e-117	-0.51475	Tubb3	3.90848e-99	-0.501325	Gabbr1	4.44246e-89	-0.591989	Psmb4	1.34389e-10	-0.630925	Ddx5	4.42837e-59	-0.548535	Vxn	1.96521e-12	-0.583642	Aldoc	1.43993e-149	-0.560878	Tmem59l	5.4194e-17	-0.588763
Sez6l2	9.41889e-107	-0.514572	Cst3	2.41977e-159	-0.500587	Atp6v0b	1.97042e-86	-0.584834	Syngr1	2.0555e-11	-0.629403	Cst3	9.2756e-63	-0.546078	Scn1b	3.22101e-18	-0.582714	Pfn1	9.85453e-84	-0.558796	Caly	5.64716e-22	-0.587756
Atp5g3	2.44843e-133	-0.511461	Tuba4a	2.65947e-110	-0.500047	Nsg1	9.06318e-52	-0.584078	Ywhag	1.18867e-16	-0.628146	Ndufa13	1.60523e-47	-0.544973	Cox8a	1.98662e-24	-0.579677	Cox6b1	1.25611e-103	-0.556882	Rps15	1.08619e-24	-0.586081
Uqcr10	1.24927e-118	-0.511416	Sod1	3.08198e-115	-0.499079	Ndufb8	3.58884e-82	-0.583491	Rpl8	2.1421e-12	-0.627611	Eif1	6.44714e-48	-0.544079	Mmd	2.63033e-20	-0.571945	Atp5a1	1.56376e-122	-0.555818	Ubc	1.00256e-23	-0.582216
Rps27	5.23281e-109	-0.511244	Stmn1	1.70313e-126	-0.497594	Pfkm	3.80585e-81	-0.582723	Rpl22l1	4.51423e-12	-0.626694	Mt1	7.22751e-48	-0.543508	Uqcrc1	1.0167e-17	-0.57019	Calr	5.14598e-95	-0.554071	Cox4i1	4.45624e-25	-0.580693
Cox6a1	5.68342e-120	-0.510635	Atp5f1	4.58478e-122	-0.49748	Ndufa4	6.81125e-145	-0.579983	Fkbp8	2.06824e-11	-0.624814	Dner	1.12681e-34	-0.539477	Eif4a1	2.72835e-18	-0.569814	Mrfap1	1.18093e-91	-0.549433	Sod1	6.03257e-21	-0.580571
Arf3	4.92948e-100	-0.509284	Penk	1.90109e-91	-0.497326	Ywhah	1.1582e-67	-0.577691	Sez6l2	3.10927e-11	-0.6248	Acot7	1.6582e-45	-0.539161	C1qtnf4	4.66196e-19	-0.569542	Trf	2.04195e-50	-0.548644	Rps3	8.13984e-20	-0.580235
Rps11	4.95042e-132	-0.508574	Mtch1	4.97714e-110	-0.496537	Rpl8	9.72595e-93	-0.57743	Zcchc12	6.66236e-09	-0.624748	Tagln3	2.08107e-44	-0.538766	Psd	1.1934e-20	-0.569162	Arf3	5.00524e-85	-0.547827	Tmsb10	4.18822e-17	-0.578411
Ndufb2	8.76349e-102	-0.506844	Ctsb	2.51924e-137	-0.493594	Rpl28	6.07998e-92	-0.576715	Pcsk1n	2.52809e-14	-0.622984	Diras2	7.69113e-41	-0.53873	Sst	2.12325e-12	-0.563459	Cox5b	1.79446e-99	-0.546848	Slc22a17	2.76291e-20	-0.577693
Cox7c	2.16016e-147	-0.506775	Mrfap1	3.0117e-105	-0.493234	Atp1b2	4.11162e-79	-0.575412	Prkaca	5.08292e-12	-0.621658	Slc22a17	1.88722e-45	-0.536074	Atp6v1g2	2.00153e-19	-0.561515	Hba-a1	3.71171e-35	-0.546271	Gng13	1.98345e-11	-0.577635
Atp5md	3.33576e-118	-0.505933	Gng3	3.10276e-110	-0.49074	Apbb1	2.40842e-79	-0.575047	Lrpap1	1.7612e-09	-0.619867	Pltp	2.06855e-33	-0.532477	Camk2b	3.7695e-15	-0.55726	Pfkm	6.4674e-78	-0.545415	Mif	2.96644e-19	-0.572956
Apbb1	8.60714e-102	-0.503307	Dbi	4.77066e-90	-0.489362	Podxl2	7.47419e-77	-0.573916	Cox5a	9.1729e-12	-0.619635	Tubb2a	2.9158e-40	-0.531976	Arhgdia	6.26866e-20	-0.557166	Got1	7.33801e-89	-0.544889	Emc10	2.20925e-19	-0.572247
Hba-a1	3.01251e-60	-0.502016	Fkbp8	1.32031e-101	-0.489155	Atp5g3	2.26783e-100	-0.572526	Ran	6.19311e-12	-0.616712	Bex2	5.04335e-45	-0.530854	Atp5e	4.76456e-25	-0.556804	Rpl37	1.75179e-149	-0.542679	Rpl22l1	4.59783e-17	-0.571912
Rpl35a	2.07699e-129	-0.50122	Tubb4b	1.64569e-100	-0.487883	Hcn2	1.88589e-77	-0.571777	Ndufv1	4.29384e-11	-0.614014	Rpl37	1.33271e-63	-0.524405	Cpe	1.29278e-32	-0.556147	Emc10	2.95258e-67	-0.541039	Rpl18a	1.18996e-19	-0.569989
Atp9a	1.00062e-100	-0.499118	Itm2b	8.82765e-124	-0.487287	Ppp2r1a	4.16397e-86	-0.571015	Ap2m1	2.73859e-13	-0.61083	Spock1	1.25361e-32	-0.522227	Ptprn	5.01841e-17	-0.554271	Ndufa11	1.56956e-70	-0.540302	Ndufv1	4.33631e-17	-0.565956
Stmn1	5.21544e-117	-0.498518	Pfkm	3.90049e-99	-0.486497	Pcp2	1.10676e-35	-0.570529	Atp5g1	1.78589e-11	-0.610662	Tubb4a	7.42448e-45	-0.521438	Chgb	1.44175e-16	-0.554057	Clip3	1.3512e-70	-0.540068	Slc6a11	2.94066e-14	-0.564387
Lamp5	8.04743e-52	-0.498407	Ndufa4	5.97743e-196	-0.486225	Ypel3	7.10362e-76	-0.570235	Otub1	1.36277e-09	-0.60961	Tmem59l	3.28309e-41	-0.520788	Brk1	6.94616e-18	-0.549923	Cox5a	1.39304e-96	-0.539294	Apbb1	1.00927e-17	-0.564134
Gpr37l1	2.54003e-95	-0.498364	Mdh1	1.20883e-130	-0.484297	Npdc1	6.37568e-78	-0.567521	Gpr37l1	6.0469e-09	-0.609251	Podxl2	1.81107e-44	-0.519496	Ldhb	3.47108e-26	-0.549272	Ckmt1	1.35801e-67	-0.53908	Rps19	2.92241e-19	-0.561474
Mtch1	4.06224e-98	-0.495031	Rps10	5.19016e-113	-0.482815	Syngr1	9.94136e-77	-0.567168	Morf4l2	3.71283e-12	-0.60874	Sirpa	9.91949e-47	-0.518722	Cplx2	3.31481e-12	-0.548565	Vamp1	5.31617e-67	-0.538779	Bsg	6.28165e-18	-0.560084
Ndrg4	5.1915e-104	-0.494035	Cspg5	2.48285e-98	-0.482639	Oaz1	2.05765e-89	-0.565063	Grina	6.53293e-11	-0.608588	Npdc1	2.56431e-44	-0.516512	Faim2	8.92788e-19	-0.547614	Atp5l	4.14558e-113	-0.538389	Clip3	1.11765e-16	-0.559295
Actg1	4.52327e-173	-0.493283	Atp1b2	4.15475e-95	-0.481425	Rpl37	6.08303e-108	-0.565048	Ptpn5	2.71382e-10	-0.607749	Rps15a	1.23915e-48	-0.514757	Atp5o	5.25378e-23	-0.543696	Pink1	1.26002e-71	-0.536262	Cox5a	2.83323e-16	-0.558062
Rtl8a	4.89256e-95	-0.492126	Bex2	7.18083e-103	-0.480981	Ndufa11	1.58445e-77	-0.564915	Ywhah	2.97036e-15	-0.605259	Fkbp8	5.63894e-38	-0.513492	Pebp1	3.88564e-19	-0.543127	Hint1	2.38478e-82	-0.536043	Rpl30	3.19101e-21	-0.557759
Rpl38	2.71296e-176	-0.489976	Mif	1.7594e-105	-0.480976	Ncdn	8.0723e-95	-0.564204	Cspg5	3.26709e-11	-0.59474	Faim2	1.62145e-43	-0.511993	Ly6h	1.70613e-17	-0.542258	Prdx5	1.01644e-78	-0.535273	Syngr1	3.21232e-18	-0.556694
Prkar1b	4.04389e-101	-0.489642	Tubb4a	4.62315e-94	-0.479913	Nat8l	1.20485e-71	-0.564165	Grcc10	5.38442e-10	-0.593027	Mtch1	4.69629e-43	-0.509204	Ypel3	1.09917e-18	-0.540036	Dynll2	6.80255e-138	-0.535211	Ypel3	1.03144e-15	-0.556481
Vamp2	2.61742e-87	-0.488375	Cox6a1	2.50572e-97	-0.478783	Resp18	6.71299e-71	-0.564048	Wdr1	4.43502e-10	-0.592129	Tuba4a	3.83802e-42	-0.509198	Ddn	7.27659e-18	-0.535563	Atp5g3	2.07844e-97	-0.533921	Oaz1	4.45159e-20	-0.555387
Cox7b	1.12213e-114	-0.487358	Cox5b	1.89123e-99	-0.477224	Cox5b	3.60208e-81	-0.561648	Eef1a1	3.03456e-21	-0.591621	Ywhaz	8.28249e-49	-0.508458	Zbtb18	1.52266e-15	-0.534737	Cox6c	3.10718e-140	-0.531158	Ntsr2	4.2146e-13	-0.554686
Rps19	5.47134e-104	-0.486167	Rps2	4.34848e-98	-0.476472	Hint1	4.67181e-86	-0.55476	Pgrmc1	8.27607e-10	-0.590383	Rsrp1	2.28019e-42	-0.508358	Ubc	4.74787e-24	-0.53469	Qdpr	1.9785e-73	-0.528221	Tomm7	1.97432e-18	-0.554506
Atp5k	1.22361e-124	-0.483142	Tmem147	1.25303e-101	-0.476451	Scn2b	4.16919e-70	-0.554566	Eef1a2	5.92347e-12	-0.589777	Rpl8	2.10553e-49	-0.505159	Maged1	1.99603e-23	-0.534314	Snrpn	2.09498e-91	-0.521241	Atp6v0b	4.00298e-16	-0.553791
Rpl11	2.83305e-120	-0.482438	Atp5mpl	1.40975e-101	-0.475784	Calr	1.88499e-73	-0.552396	Pld3	7.53314e-10	-0.585631	Uqcr11	1.63413e-41	-0.504243	Mdh1	1.13869e-23	-0.534117	Atp5k	1.45829e-98	-0.521205	Rpl23	2.00333e-21	-0.550396
Uqcrc1	1.96512e-90	-0.481497	Ptprn	4.80323e-90	-0.475538	Rnasek	2.72206e-72	-0.551927	Tmem147	3.92096e-10	-0.583909	Uchl1	9.23001e-48	-0.503806	Stmn3	3.90531e-23	-0.533457	Selenow	2.61754e-88	-0.519812	Agt	2.17808e-13	-0.546595
Tmem59l	4.7359e-86	-0.481236	Ndufb2	1.51638e-99	-0.474547	Rps15a	4.07455e-84	-0.550594	Nisch	1.0591e-09	-0.583909	Ywhag	1.15241e-59	-0.502903	Bsn	2.32222e-16	-0.533027	Atp5mpl	1.06248e-86	-0.518857	Rpl18	2.84615e-19	-0.545015
Prdx5	1.42855e-95	-0.480287	Rpl8	6.56639e-114	-0.474181	Cox6c	1.86105e-123	-0.549694	Ndufa11	6.19106e-11	-0.583593	Rpl34	4.97044e-48	-0.50204	Elob	1.08363e-16	-0.530413	Rpl41	1.32065e-130	-0.516024	Slc12a5	2.41635e-15	-0.542157
Aldoc	5.74827e-176	-0.477934	Nme2	1.94554e-91	-0.472881	Grin2c	2.95505e-65	-0.549491	Hnrnpa0	2.86602e-10	-0.583245	Aldoc	9.18957e-51	-0.501836	Rsrp1	7.07856e-18	-0.527982	Cryab	6.45812e-55	-0.515316	Rpl31	1.57782e-20	-0.540354
Rpl32	1.44292e-109	-0.477266	Cox6b1	5.67582e-108	-0.472048	Atp9a	1.75708e-69	-0.549319	Atp6v0b	2.3549e-08	-0.581042	Actg1	9.05323e-76	-0.501807	Cfl1	1.08902e-23	-0.527945	Selenom	1.58224e-60	-0.514623	Saraf	2.58365e-15	-0.540018
Rnasek	8.97611e-85	-0.477018	Ctsd	2.59489e-93	-0.471921	Dynll2	4.53888e-121	-0.549232	Atp6v0d1	1.34088e-08	-0.580854	Ramp3	4.89847e-36	-0.500749	Sez6l2	6.93112e-18	-0.526677	Chga	1.43435e-60	-0.514104	Map1lc3a	7.95087e-19	-0.53826
Atp6v0b	1.84638e-90	-0.476361	Tpt1	6.38986e-162	-0.471486	Penk	3.39111e-58	-0.54781	Atp5e	6.52683e-12	-0.58027	Ndufs7	3.66267e-38	-0.499047	Plk2	7.30537e-15	-0.52633	Clu	1.05761e-91	-0.51341	Faim2	8.84982e-17	-0.537483
Otub1	1.55297e-96	-0.475869	Ndufa3	1.37848e-98	-0.471397	Rpl11	9.54636e-84	-0.546278	Sult4a1	9.8206e-09	-0.577494	Caly	1.4714e-35	-0.497886	Nptx1	1.00121e-11	-0.525454	Oaz1	3.87259e-82	-0.51302	Puf60	3.51507e-21	-0.53673
Emc10	2.90497e-90	-0.47501	Rtl8a	2.32017e-93	-0.471094	Prdx2	1.97002e-75	-0.544012	Stk25	1.36739e-07	-0.577022	Ctnnb1	1.09856e-38	-0.497843	Dynll2	2.78003e-24	-0.524476	Cyc1	4.62707e-60	-0.512393	Eif3k	2.50751e-19	-0.53673
Dynll2	6.56048e-161	-0.472732	Selenom	2.48337e-88	-0.469909	Mt3	1.54511e-92	-0.543956	Erp29	1.37059e-09	-0.577003	Lynx1	7.86643e-39	-0.497505	Ywhag	2.61151e-24	-0.523603	Rps29	7.04446e-158	-0.512317	Acot7	5.40111e-15	-0.53639
Rpl37a	2.87431e-133	-0.472496	Morf4l2	2.17663e-89	-0.466074	Rnf208	2.39272e-77	-0.543658	Uqcr11	4.0573e-08	-0.574883	Ccdc153	7.72955e-27	-0.49697	Nrxn2	5.86686e-18	-0.523377	Vsnl1	4.05038e-83	-0.508499	Gng3	5.27915e-17	-0.536315
Rpl18a	4.34326e-95	-0.470092	Hcn2	6.73875e-93	-0.465951	Eno1	1.01832e-74	-0.542271	Atp1a1	1.17666e-09	-0.572797	Gnb2	2.31062e-39	-0.496846	Syt1	2.9624e-23	-0.523033	Nsg1	2.37191e-75	-0.508472	Snap47	5.0908e-17	-0.534914
Fasn	5.40852e-88	-0.469692	Pfn1	1.13761e-89	-0.465665	Ctsb	1.0188e-93	-0.539107	Rps11	2.18263e-12	-0.57074	Rpl36	2.12591e-42	-0.495473	Rpl28	1.09674e-20	-0.52007	Rnasek	1.89115e-62	-0.50621	Rps10	1.43158e-17	-0.534833
Gm1673	1.88272e-88	-0.46915	Chga	1.84482e-92	-0.46546	Cox7c	3.29978e-91	-0.537306	Bex3	4.97281e-08	-0.570404	Ptprs	6.01338e-37	-0.494022	Atp6v0c	4.33115e-25	-0.519984	Otub1	1.16378e-61	-0.505941	Clta	2.02574e-17	-0.534804
Ptov1	7.0182e-92	-0.469016	Hint1	2.71646e-100	-0.464941	Mbp	1.42965e-37	-0.535949	Atp6v0c	1.40126e-13	-0.570083	Atp2a2	7.67476e-34	-0.490665	Vsnl1	3.38647e-22	-0.519674	Apbb1	7.03109e-64	-0.505686	Ywhah	7.61976e-16	-0.534251
Rps15	1.09799e-126	-0.467651	Scn2b	9.82442e-96	-0.464273	Rpl36	2.93148e-78	-0.534463	Dlk1	4.2856e-08	-0.568308	Atp6v0a1	5.14818e-38	-0.49065	Slc8a2	5.90003e-17	-0.519131	mt-Cytb	4.84973e-280	-0.50543	Ckmt1	9.13237e-17	-0.533914
Tmx2	2.02171e-83	-0.467131	Atp5md	9.24944e-104	-0.463829	Eef2	2.15258e-91	-0.53403	Mtch1	2.97501e-10	-0.567682	Uqcrq	9.22063e-37	-0.489021	Ywhaz	3.36604e-25	-0.518307	Ndufb5	2.7393e-75	-0.505394	Rps17	5.42026e-18	-0.533901
Atp5j	8.0738e-116	-0.467068	Atp5k	5.67397e-112	-0.463777	Tubb2a	7.48971e-66	-0.53263	Pfkm	4.66369e-10	-0.566321	Mrfap1	1.67232e-37	-0.488299	Tbr1	2.68356e-16	-0.515786	Actg1	1.71418e-125	-0.504987	Ndufa11	2.77458e-18	-0.532379
Syngr1	1.75574e-93	-0.466931	Otub1	3.24818e-87	-0.462166	Rps10	1.08893e-71	-0.532059	Pgam1	1.43841e-09	-0.565848	Inpp5a	8.38978e-35	-0.486254	Adgrb2	1.86131e-15	-0.51348	Rps15a	3.21739e-95	-0.504563	Cnp	7.41944e-16	-0.531667
Fau	9.1167e-126	-0.466829	Ndufa11	2.53746e-87	-0.459413	Cryab	2.40123e-51	-0.53198	Atp5g3	2.51919e-10	-0.565524	Atp6ap2	1.68863e-27	-0.483283	Efhd2	5.00136e-12	-0.512566	Rpl18a	5.91756e-89	-0.504016	Atp6v1g2	1.82806e-15	-0.531399
Vamp1	4.25931e-74	-0.466448	Fasn	4.62297e-90	-0.459033	Golga7b	2.18788e-73	-0.531488	Rasgrf1	9.10927e-08	-0.565029	Nsmf	1.15092e-24	-0.482244	Uqcrq	8.1839e-17	-0.511924	Wbp2	4.51315e-75	-0.500436	Ndufb5	7.61727e-17	-0.529223
Rps10	3.56877e-94	-0.464936	Diras2	3.91184e-73	-0.458931	Ndrg4	7.21446e-62	-0.531332	Rpl36	1.0385e-10	-0.564897	Atp5g1	1.88991e-35	-0.481932	Tubb4a	2.97391e-16	-0.506436	Ndufb2	6.66079e-66	-0.500185	Atp5md	8.50469e-18	-0.529025
Cnp	2.15626e-78	-0.464081	mt-Cytb	0	-0.458206	Chga	1.54826e-75	-0.529449	Gal	8.15341e-07	-0.564866	Pfkm	3.24395e-37	-0.480857	Sirpa	7.60463e-16	-0.506189	Atp5md	4.17686e-88	-0.499864	Eef2	8.90804e-23	-0.527982
Hint1	1.42725e-100	-0.463449	Caly	6.88227e-91	-0.457349	Atp6v0a1	4.96877e-70	-0.529358	Clta	1.71582e-10	-0.562528	C1qtnf4	8.92647e-39	-0.478225	Timm13	7.35137e-16	-0.504112	Stx1b	1.70669e-70	-0.499831	Ndufa2	5.56886e-16	-0.52722
Uqcc2	7.4646e-85	-0.462855	Syngr1	1.09443e-87	-0.454947	Atp5k	6.98353e-86	-0.527974	Olfm2	7.24249e-10	-0.562089	Resp18	4.01556e-30	-0.476597	Pfn1	9.68023e-15	-0.503739	Rps17	5.139e-86	-0.499122	Rps14	1.00986e-19	-0.525462
Rpl27a	5.63874e-107	-0.462406	Slc6a11	2.74278e-79	-0.454523	Cyc1	8.40045e-70	-0.527137	Ttr	5.14142e-07	-0.561599	H3f3a	1.77289e-34	-0.475831	Atp6v0b	2.07766e-15	-0.503532	Rps21	2.14939e-159	-0.498791	Gnb1	2.50238e-17	-0.525331
Scd2	7.13035e-148	-0.460441	Nat8l	2.01133e-78	-0.45167	Pcbp4	2.63936e-65	-0.527101	Dynll2	1.8444e-15	-0.560651	Ndufa11	3.83954e-38	-0.474013	Scn2b	7.72978e-15	-0.500417	Calm3	1.07647e-103	-0.496926	Cox6c	5.35253e-25	-0.525219
Dynll1	1.27427e-86	-0.460324	Rpl18a	1.76166e-93	-0.451429	Hpcal1	1.93175e-48	-0.526349	Rpl34	1.10215e-10	-0.560193	Morf4l2	3.47537e-36	-0.473867	Cyp46a1	3.4049e-16	-0.499021	Mag	3.46607e-40	-0.49638	Rtl8a	3.14199e-17	-0.524239
Eno1	2.08267e-88	-0.460119	Psmb3	1.91247e-87	-0.450835	Rtl8a	6.71566e-72	-0.525375	Gng3	4.55349e-10	-0.557913	Reep5	6.36756e-34	-0.47365	Ppp2r1a	1.90824e-18	-0.498453	Rtl8a	3.37821e-60	-0.49425	Nrsn2	7.79253e-17	-0.523354
Mrfap1	4.01511e-89	-0.459665	Mt1	1.10711e-103	-0.450408	Fasn	2.11889e-69	-0.523661	Atp6v0a1	7.36425e-08	-0.557253	Rabac1	1.14053e-34	-0.472786	Scamp5	5.6772e-16	-0.498277	Rpl34	1.37956e-99	-0.49304	Scn1b	1.321e-13	-0.522281
Rps12	4.599e-100	-0.458135	Hbb-bs	1.07861e-46	-0.449918	Pebp1	1.41518e-68	-0.522705	Stub1	1.84935e-09	-0.557253	Eef1a1	6.68763e-73	-0.47155	Arpp19	4.34111e-13	-0.498169	Rpl9	2.37266e-84	-0.490838	Rnf208	2.62902e-17	-0.521877
Rpl30	6.42125e-107	-0.457005	Rps17	1.20571e-98	-0.449238	Vsnl1	5.26262e-72	-0.522472	Atp5l	2.08214e-11	-0.556816	Arhgdia	3.23146e-34	-0.471061	Atp6v0e2	9.59721e-15	-0.49794	Bex2	9.20833e-79	-0.489685	Cspg5	5.69985e-14	-0.520849
Eef2	3.4217e-121	-0.456933	Rps21	3.99062e-184	-0.448704	Ndufb5	7.21247e-70	-0.521494	Atp5mpl	2.85878e-09	-0.554738	Uqcr10	6.01682e-38	-0.468568	Dynll1	1.12085e-17	-0.496207	Prdx2	2.92231e-62	-0.489481	Ptprn	4.43464e-18	-0.520477
Reep5	2.64879e-78	-0.456692	Ywhah	1.20433e-117	-0.446922	Chgb	8.92042e-51	-0.518856	Rpl37	1.77548e-14	-0.554188	Mif	3.95216e-32	-0.466142	Fasn	2.38188e-15	-0.495806	Fkbp8	3.29425e-54	-0.489306	Rps28	5.00697e-19	-0.520174
Rps17	7.65004e-97	-0.456238	Ndufb5	1.20834e-95	-0.446743	Rps29	1.5725e-93	-0.51862	Usp22	1.70855e-08	-0.55303	Prkar1b	5.6622e-33	-0.465826	Selenow	4.46099e-17	-0.494573	Rps10	1.77014e-80	-0.487218	Ubl5	1.44221e-14	-0.519572
Tagln3	5.7966e-84	-0.455606	Prdx2	3.87967e-88	-0.446621	Rpl34	5.78946e-79	-0.517023	Chga	7.7705e-09	-0.552693	Pdp1	2.77862e-16	-0.465673	Atp5g1	4.61026e-14	-0.49443	Atp6v1b2	3.21549e-73	-0.487051	Mrfap1	1.61211e-18	-0.518983
Tmem147	1.19418e-83	-0.454226	Cpe	4.22053e-139	-0.445982	Gng3	2.30485e-65	-0.516547	Ndufa3	1.95141e-10	-0.55254	Pgam1	1.61233e-39	-0.465547	Rack1	5.99716e-16	-0.494183	Clta	1.0674e-72	-0.485218	Cox5b	1.72779e-16	-0.516867
Hspe1	1.64774e-83	-0.45343	Rpl30	9.50075e-110	-0.444357	Wbp2	3.24908e-69	-0.51594	Hba-a2	1.67575e-09	-0.552445	Mlf2	1.77366e-32	-0.464779	Nme1	2.10221e-14	-0.493895	Myl12b	5.13131e-69	-0.48484	Myl12b	9.89075e-14	-0.515511
Tmem130	1.38171e-72	-0.453183	Uchl1	1.27468e-87	-0.443295	Prnp	6.32694e-161	-0.51513	Ndufb5	7.13992e-09	-0.5522	Oaz1	2.70596e-36	-0.463596	Thra	4.49959e-15	-0.49305	Ywhah	7.21405e-98	-0.483198	Nat8l	2.04128e-12	-0.515183
Ndufb1-ps	7.54493e-86	-0.4528	Syngr3	3.76387e-83	-0.441632	Fkbp8	2.47264e-69	-0.515119	Rpn2	4.49469e-09	-0.551314	Nsg1	7.10582e-32	-0.463451	Crym	1.08948e-18	-0.492768	Ptprs	1.61459e-54	-0.482246	Rps2	9.82644e-16	-0.513572
Nme1	1.16879e-79	-0.451637	Gm1673	5.39996e-89	-0.441287	Ywhaq	2.79771e-79	-0.5151	Clu	2.93483e-12	-0.550946	Chn2	6.2093e-23	-0.463201	Rps2	2.27002e-13	-0.492072	Rps2	1.26165e-64	-0.48173	Pfdn5	1.40372e-17	-0.511658
Slc6a11	1.12742e-77	-0.44933	Clip3	2.17065e-80	-0.440705	Rpl9	1.96263e-62	-0.5128	Ddx5	8.1729e-13	-0.550244	Ppia	8.88486e-48	-0.461077	Atp6ap1	4.72201e-14	-0.491274	Rnf208	2.79849e-53	-0.478372	Gpi1	6.33619e-16	-0.511078
Kcnab2	4.91229e-79	-0.448283	Prdx5	1.85486e-78	-0.440356	Prdx5	3.50797e-65	-0.512277	Rack1	2.15964e-08	-0.549526	Cbln3	8.12887e-31	-0.460417	Neurod6	7.02232e-13	-0.490651	Dynll1	1.35848e-65	-0.477576	Rplp2	2.97583e-15	-0.510154
Qdpr	1.30452e-78	-0.446678	Camk2b	9.04926e-73	-0.440278	Cox7b	8.78281e-78	-0.511345	Ncdn	3.05684e-10	-0.549265	Ndufb2	1.32117e-31	-0.46017	Rpl8	9.89084e-17	-0.489548	Cplx1	6.73382e-75	-0.477495	Eif4h	9.6638e-15	-0.509647
Prdx2	3.20662e-84	-0.445764	Snrpn	3.51866e-106	-0.440019	Atp5j	2.20219e-86	-0.510976	Ndufb7	1.9322e-08	-0.547561	Atp5o	1.42375e-39	-0.459599	Gaa	5.58332e-16	-0.489169	Ndufa2	3.72013e-67	-0.477319	Cox6a1	8.92486e-16	-0.509193
Ndufa4	2.03858e-146	-0.445115	Chgb	6.39538e-69	-0.439737	Bex2	1.17627e-69	-0.510674	Ubl5	8.76882e-10	-0.546496	Ndn	1.06309e-32	-0.459248	Ndufs7	1.17446e-15	-0.488895	Lynx1	3.44242e-54	-0.476889	Hap1	5.17492e-17	-0.508675
Ndufs5	5.0595e-86	-0.443535	Uqcc2	7.07808e-80	-0.439282	Rps2	1.63391e-59	-0.506789	Atp5f1	4.00672e-10	-0.546332	Rora	2.72357e-07	-0.458065	Ttc9b	1.79244e-14	-0.484093	Syngr1	8.13022e-51	-0.472889	Nme2	9.85953e-16	-0.508428
Cops9	1.66951e-87	-0.443224	Slc25a5	6.47213e-86	-0.439223	Maged1	7.40524e-76	-0.506557	Fxyd6	1.26284e-08	-0.545774	Eif4a1	4.58414e-32	-0.457881	Atp5j2	1.94566e-16	-0.482428	Glo1	2.33377e-51	-0.472675	Rpl37a	8.51358e-23	-0.508116
Ckmt1	1.7339e-74	-0.443206	Cox7b	9.57132e-102	-0.43769	Chchd2	1.51321e-85	-0.506259	Pvalb	1.75392e-07	-0.545618	Enc1	3.85694e-26	-0.457573	Ubb	5.32072e-24	-0.480732	Prkaca	3.90537e-51	-0.471839	Ndufs7	2.11705e-14	-0.507526
Ndufs8	3.56852e-79	-0.44249	Atp6v0a1	4.58718e-81	-0.437176	Pink1	1.94618e-65	-0.505221	Eif3k	7.68323e-12	-0.545465	Cdk5r1	9.15403e-25	-0.457525	Atp5l	5.84635e-21	-0.478988	Ndrg4	1.29391e-72	-0.471618	Dynll1	7.68345e-15	-0.506347
Ndufc1	4.17183e-88	-0.441663	Agt	3.99692e-76	-0.436196	Ubl5	9.73793e-62	-0.504969	Atp6ap1	3.89659e-08	-0.542862	Tmem147	1.011e-31	-0.457226	Lynx1	1.95119e-13	-0.478679	Bcan	9.90782e-47	-0.469461	Rpl35	2.6773e-15	-0.502986
Selenow	1.0733e-85	-0.441229	Nptxr	7.60062e-89	-0.435496	Itm2b	1.36311e-73	-0.504758	Eif1	1.60736e-09	-0.542337	Rps11	1.3473e-37	-0.456756	Ddb1	1.91978e-15	-0.475859	Sncb	2.07241e-74	-0.467194	Elob	1.11695e-17	-0.499816
Ptprn	5.68061e-80	-0.440419	Apbb1	3.56824e-76	-0.434796	Ndufs8	8.84963e-70	-0.504338	Hba-a1	5.42778e-09	-0.542321	Clip3	1.26521e-31	-0.456436	Gng3	3.24054e-16	-0.474202	Slc17a7	8.27365e-58	-0.467138	Mdh1	6.94064e-20	-0.498618
Ptprs	6.38593e-81	-0.440033	Eif4a1	2.27687e-85	-0.434703	Gabrd	1.89204e-48	-0.504013	Capns1	6.55e-08	-0.542262	Sod1	1.03517e-33	-0.456413	Pgk1	8.10985e-16	-0.474148	Stmn1	1.26659e-78	-0.466098	Snrpn	3.57012e-14	-0.498311
Chchd2	8.65255e-116	-0.439086	Nisch	2.40733e-78	-0.434701	Slc25a3	5.34497e-67	-0.501727	Gnb2	9.10678e-10	-0.541197	Selenom	8.95019e-32	-0.455212	Atp5d	4.2057e-13	-0.47361	Rps11	2.90819e-85	-0.465325	Atp5a1	2.93548e-19	-0.497289
Rpl36a	7.61373e-69	-0.434978	Lynx1	6.67521e-80	-0.43457	Cplx2	1.65911e-43	-0.500262	Nsg1	2.36778e-08	-0.540763	Vgf	3.84457e-28	-0.454646	Fam163b	2.99369e-12	-0.470783	Eef2	2.75572e-95	-0.465277	Clstn1	2.72026e-13	-0.496642
Scn1b	3.12319e-74	-0.434166	Hap1	1.06048e-70	-0.433835	Qdpr	6.15882e-56	-0.499815	Usp11	5.02092e-09	-0.539788	Atp5l	1.31419e-44	-0.453778	Rpl18a	4.59282e-15	-0.470046	Atp5j	1.28689e-82	-0.464006	Peg13	9.6853e-15	-0.495562
Calm3	5.45342e-115	-0.433137	Tph2	3.05652e-22	-0.433358	Rps11	7.58319e-74	-0.498857	Ndufc1	1.01149e-09	-0.538216	Gng3	4.38725e-33	-0.452996	Khdrbs3	3.84741e-13	-0.469599	Prnp	3.44606e-191	-0.463981	Zwint	8.8949e-14	-0.494333
Got1	4.23291e-84	-0.4308	Rpl35a	3.70031e-106	-0.43325	Hbb-bs	1.1822e-22	-0.498412	Ndufa13	9.84451e-09	-0.537449	Rack1	1.94023e-34	-0.452836	Rogdi	7.91564e-13	-0.468841	Sod1	4.66806e-74	-0.463471	mt-Cytb	6.28638e-51	-0.493828
Ndufa2	3.03475e-85	-0.429519	Sirpa	5.30842e-88	-0.432967	Atp5h	1.66859e-70	-0.497644	Nenf	3.88179e-09	-0.536933	Rplp1	3.2784e-60	-0.452514	Wbp2	4.11173e-15	-0.468423	Hsp90ab1	4.56457e-135	-0.462862	Rack1	3.63971e-13	-0.493234
Ppp2r1a	1.33845e-83	-0.428979	Pebp1	2.44303e-86	-0.432121	Tmem147	9.75553e-71	-0.49763	Rps10	2.79858e-10	-0.536903	Grina	3.64424e-32	-0.451626	R3hdm4	1.94582e-16	-0.4684	Pebp1	7.47184e-62	-0.462779	Wdr6	2.55801e-13	-0.492689
Tspan7	1.2805e-96	-0.428236	Emc1	2.7302e-79	-0.431292	Gm1673	1.89875e-70	-0.496699	Ptprs	1.0968e-08	-0.53572	Rac1	2.81521e-36	-0.451455	Uqcr10	1.49562e-14	-0.468271	Ptprn	1.01966e-50	-0.462141	Sez6l2	1.37826e-13	-0.492608
Tmsb10	5.37273e-58	-0.42654	Myl12b	6.5581e-82	-0.429788	Otub1	3.41888e-69	-0.495528	Cdip1	2.93774e-08	-0.534063	Apbb1	8.18269e-32	-0.450883	Pcp2	1.17683e-08	-0.468227	Cct7	8.28236e-52	-0.461706	Nenf	2.98198e-15	-0.492247
Nrsn2	1.13296e-68	-0.4259	Ran	4.67872e-81	-0.429311	Sh3glb2	1.38597e-66	-0.495109	Wbp2	1.29519e-09	-0.533637	Nrep	2.96414e-21	-0.45033	Pgam1	1.14128e-16	-0.467349	Atp1b2	3.16986e-54	-0.4601	Golga7b	3.52233e-17	-0.491349
Lynx1	5.10599e-74	-0.425246	Rplp1	3.23699e-158	-0.429287	Rps21	3.92482e-108	-0.494737	Fabp3	9.93246e-09	-0.53341	Ndrg4	3.97254e-30	-0.450201	Kcnq2	2.1879e-13	-0.46664	Rplp1	9.83749e-128	-0.459941	Scn2b	9.58173e-19	-0.490182
Hba-a2	1.19006e-44	-0.424615	Dynll1	2.63292e-77	-0.429249	Mrfap1	3.0921e-65	-0.49468	Prdx5	8.31926e-07	-0.532269	Grin1	1.66264e-29	-0.450174	Ndrg4	3.16078e-18	-0.466561	Nme1	3.73526e-56	-0.459581	Rps16	1.73777e-15	-0.489252
Myl12b	3.00801e-80	-0.423179	Ptprs	1.04365e-79	-0.426873	mt-Nd1	5.89271e-168	-0.494543	Uqcr10	4.15375e-09	-0.53212	Rps29	1.883e-47	-0.449106	Ccn3	3.41908e-15	-0.466215	Fasn	8.35325e-50	-0.4587	Prkaca	2.36504e-15	-0.488461
Npdc1	7.88079e-72	-0.422757	Chchd2	7.37675e-114	-0.426772	Abhd12	1.18667e-59	-0.493584	Hsbp1	1.17984e-08	-0.530722	Cox6a1	7.14069e-34	-0.447788	Morf4l2	6.38538e-15	-0.466158	Sult4a1	7.60271e-48	-0.458406	Vsnl1	2.81822e-14	-0.487747
Abhd12	4.96283e-71	-0.422081	Cct7	9.53693e-76	-0.425926	Atp5f1	1.30322e-73	-0.493238	Cct7	1.31874e-07	-0.529582	Grm4	8.24742e-40	-0.447038	Mrtfb	7.72138e-13	-0.465154	Slc6a11	1.29147e-43	-0.458383	Rpl27	8.34147e-15	-0.486232
Sult4a1	1.98272e-68	-0.420761	Psmb4	2.52865e-77	-0.425107	Slc25a5	6.16633e-60	-0.492833	Ube2v1	1.28172e-09	-0.529537	Retreg2	4.09269e-31	-0.446809	Calm3	2.16472e-19	-0.464937	Kcnab2	5.95514e-44	-0.45735	Bex3	7.61968e-15	-0.485116
Cct7	3.53484e-73	-0.420346	Ptov1	1.2732e-83	-0.423476	Psmb3	2.44595e-61	-0.491357	Rpl36al	7.48365e-08	-0.529322	Rps15	6.67501e-48	-0.446105	Fkbp8	1.73159e-13	-0.464595	Tmem130	4.03433e-50	-0.455419	Pltp	1.12398e-13	-0.483674
Rnf208	1.0193e-72	-0.419853	Slc25a3	3.19928e-80	-0.422234	Scd2	8.10336e-101	-0.490815	Calm3	2.715e-12	-0.528307	Ptpn3	1.03815e-20	-0.445713	Gpr37l1	2.46685e-12	-0.464547	Fkbp1a	2.05319e-61	-0.454729	Ly6e	1.86156e-11	-0.48356
Mbp	6.93294e-109	-0.419707	Ubl5	8.74838e-80	-0.419264	Rpl35a	7.39659e-71	-0.490157	Dctn2	1.46836e-07	-0.528094	H2afz	1.48595e-32	-0.444985	Rps17	6.47497e-14	-0.460656	Rps19	1.63555e-76	-0.453632	Tubb4b	1.13336e-13	-0.483449
Tpt1	4.7106e-144	-0.419246	Ntsr2	2.54843e-73	-0.418401	Tmx2	2.32142e-61	-0.488425	Rnf208	1.11008e-09	-0.528046	Prkcb	1.60352e-32	-0.444461	Atp6v0d1	1.31035e-11	-0.46001	Scn2b	6.16565e-45	-0.451581	Slc6a1	1.38322e-12	-0.483256
Pfkm	2.25949e-68	-0.418882	Rpl32	1.26338e-90	-0.416003	Ldha	2.87315e-59	-0.488381	Acly	5.4964e-08	-0.527816	Ubl5	4.39452e-29	-0.443867	Pea15a	3.52273e-12	-0.459084	Uqcc2	8.10759e-49	-0.447456	Atp9a	2.97858e-13	-0.4831
Psmb4	1.6134e-67	-0.417879	Bcan	2.92806e-70	-0.415831	Tspan9	1.3089e-61	-0.487558	Vat1	1.25319e-09	-0.524677	Hnrnph1	7.99145e-32	-0.443708	Prrt1	1.50834e-13	-0.45849	Rps15	6.28644e-94	-0.44736	Hint1	2.17652e-14	-0.482826
Rpl35	6.58056e-63	-0.417664	Ndufb8	2.94189e-78	-0.415735	Atp6ap1	9.26514e-60	-0.486317	Actg1	1.47075e-12	-0.524154	Lrrn2	1.67457e-31	-0.443083	Tmem151a	4.01423e-13	-0.458142	mt-Co2	7.13191e-260	-0.446632	Ppp2r1a	1.23123e-13	-0.481285
Caly	1.85088e-70	-0.415518	Rnf208	3.18697e-76	-0.414102	Ckmt1	1.01108e-59	-0.485061	Zwint	3.39227e-11	-0.524152	Rpl30	1.20105e-38	-0.442905	Pvalb	7.12709e-08	-0.454073	Tle5	2.90782e-65	-0.446564	Pfkm	2.22429e-13	-0.479914
Bex2	2.81884e-73	-0.414814	Plekhb2	1.81763e-73	-0.413922	Rpl18a	8.90392e-65	-0.484891	Emc1	1.92254e-07	-0.523803	Nsg2	5.7127e-30	-0.442123	Ddx5	1.16962e-18	-0.453653	Dynlrb1	1.01309e-67	-0.445052	Rps12	2.3184e-16	-0.479268
Oaz1	2.81857e-80	-0.413686	Dynll2	6.0454e-141	-0.413906	Sod1	9.60037e-63	-0.48302	Rps15a	2.714e-10	-0.519778	Bsn	4.47215e-32	-0.439842	Otub1	4.81656e-12	-0.453522	Ran	6.30006e-55	-0.444805	Nme1	4.54301e-15	-0.479196
Ypel3	3.27316e-69	-0.412902	Ndufs8	5.3553e-73	-0.413553	Got1	4.57203e-61	-0.48301	Apbb1	1.76096e-08	-0.519778	Slc6a17	1.14433e-30	-0.436576	Ndufv1	1.34345e-12	-0.453488	Cox7b	6.28188e-72	-0.444178	Rundc3a	1.03558e-13	-0.478888
Nisch	2.03741e-66	-0.41276	Clta	4.38233e-75	-0.413529	Nrep	7.4359e-31	-0.482929	Slc17a7	1.76874e-08	-0.519778	Snrpn	6.6315e-36	-0.43614	Nisch	7.13222e-14	-0.452576	Atp6v0a1	1.31519e-44	-0.442251	Calm3	3.55741e-16	-0.4781
Nme2	4.02905e-69	-0.412639	Nme1	1.87361e-77	-0.413482	Gm47283	7.44395e-74	-0.482004	Abhd12	2.94122e-08	-0.519778	Gabra6	1.01142e-32	-0.435287	Npy	7.9163e-13	-0.452186	Cst3	3.72085e-96	-0.441541	Tpt1	9.26496e-24	-0.477879
Hsp90ab1	4.22486e-156	-0.411582	Rack1	9.36136e-76	-0.413344	Ndufb11	1.5102e-60	-0.481874	Prdx2	6.87855e-08	-0.519778	Cbln1	3.12304e-26	-0.434206	Nme2	1.30052e-13	-0.452094	Eif4h	1.87395e-49	-0.441026	Rpl10	1.24404e-11	-0.477553
Rpl39	1.72029e-81	-0.411521	Fkbp1a	2.49164e-73	-0.413113	Ndufs5	3.18838e-59	-0.481408	Stmn1	1.31239e-10	-0.518236	Rarres2	6.68628e-29	-0.433987	Cd81	3.10163e-13	-0.451097	Reep5	1.20585e-53	-0.439817	Sem1	1.11016e-12	-0.477517
Pebp1	3.1842e-77	-0.411356	Rpl27a	6.41116e-95	-0.412997	Prdx1	6.31732e-54	-0.480351	Vsnl1	2.3918e-09	-0.517969	Icmt	1.22291e-31	-0.432456	Caly	2.08676e-12	-0.450952	Slc25a3	4.89647e-62	-0.43969	Fkbp8	3.5222e-14	-0.476717
Cyc1	3.51342e-65	-0.411034	Rps27	3.55001e-90	-0.412697	Myl12b	1.09762e-59	-0.479883	Rtl8a	2.22257e-07	-0.516074	Atp6v0c	7.62225e-45	-0.43167	Rabac1	5.32168e-12	-0.450795	Rpl30	1.62164e-76	-0.436762	Ran	5.76768e-15	-0.476598
mt-Nd4	2.21052e-293	-0.410931	Nenf	1.51624e-76	-0.412557	Clta	1.20931e-62	-0.479241	Ctsd	2.37344e-08	-0.513878	Napa	2.89245e-31	-0.43143	Dgkz	5.19454e-12	-0.450558	Ube2v1	4.59395e-44	-0.436377	Atp5f1	2.25838e-15	-0.475719
Bex3	7.2443e-71	-0.410051	Ndufa2	4.70809e-79	-0.412502	Pvalb	1.15673e-27	-0.478443	Rps16	3.57823e-08	-0.506637	Nme1	1.03818e-29	-0.431414	Egr1	1.08744e-10	-0.449908	Rps27	1.85951e-70	-0.435046	Mt1	2.14582e-15	-0.475522
Cpe	3.255e-111	-0.408319	Itpr1	1.43706e-14	-0.412297	Prkar1b	9.28688e-54	-0.478341	Ndufs8	2.71278e-08	-0.506603	Rps17	2.85381e-34	-0.43138	Got1	9.0868e-15	-0.447723	Tpt1	8.42234e-105	-0.434089	Dynll2	5.96328e-20	-0.475179
Dad1	5.58174e-78	-0.406145	Mlf2	1.10305e-73	-0.411726	Atp6v0e2	1.13112e-60	-0.475878	Cox4i1	7.63519e-13	-0.50579	Gm1673	3.05599e-30	-0.431271	Pde2a	5.80672e-15	-0.447448	Atp6v1g2	1.02137e-46	-0.430806	Atp1b2	2.62759e-14	-0.474268
Cck	8.92532e-60	-0.405679	Pink1	7.1458e-75	-0.411236	Mlf2	7.9009e-58	-0.472419	Reep2	3.48948e-08	-0.502076	Sez6l2	1.67443e-29	-0.431148	Id2	2.99586e-10	-0.445234	Rpl38	1.2041e-106	-0.430531	Rpl3	2.34781e-18	-0.473183
Ndufv3	1.72674e-64	-0.404022	Eif4h	2.68725e-74	-0.411155	Ndufc2	2.61307e-58	-0.469308	Sec61b	1.79798e-06	-0.500795	Rnasek	2.50363e-29	-0.431109	Clta	1.08317e-12	-0.445017	Ndufv3	2.78257e-44	-0.430234	Pgam1	8.78905e-17	-0.473091
Tle5	7.14394e-75	-0.403591	Rpl18	1.50522e-72	-0.411135	Psmb4	2.11798e-57	-0.467682	Ndfip1	6.60106e-10	-0.500231	Rpl27a	7.39223e-37	-0.430853	Atp6ap2	7.59316e-12	-0.44494	Plekhb2	2.29847e-45	-0.428972	Npdc1	1.03616e-12	-0.47182
Stx1b	2.78203e-69	-0.402583	Tspan3	2.01697e-88	-0.408801	Rpl18	2.54801e-55	-0.467662	Arhgdia	3.66246e-07	-0.497294	Dgkz	2.3314e-28	-0.42975	Stmn4	3.67856e-11	-0.444884	Rpl35a	7.88615e-75	-0.426751	Rpl13a	1.6361e-22	-0.471441
Ncs1	3.00176e-65	-0.402277	Dad1	8.99259e-83	-0.408241	Stmn1	1.13003e-66	-0.466826	Ap2s1	8.48638e-08	-0.496695	Uqcrc1	1.94863e-30	-0.428304	Snrpd2	1.72565e-12	-0.444283	Ndufc1	2.70578e-64	-0.425117	Nisch	2.52707e-12	-0.470711
Slc25a3	2.04983e-74	-0.401702	Ypel3	2.51309e-66	-0.407886	Fat2	4.19942e-40	-0.466757	Cited1	4.23928e-09	-0.496127	Dctn2	4.58479e-31	-0.427625	Cuedc2	1.02549e-11	-0.443699	Gm1673	3.50191e-41	-0.423068	Rasgrf1	7.74542e-13	-0.470325
Atp5f1	6.35892e-80	-0.40165	Glo1	3.27743e-70	-0.407846	Gabra6	4.50869e-34	-0.466676	Saraf	6.6364e-07	-0.495932	Zbtb18	7.03431e-21	-0.426323	Fxyd6	2.66841e-13	-0.443635	Psmb4	1.35956e-44	-0.420713	Atp5k	4.21753e-18	-0.468455
Nenf	4.99078e-68	-0.401416	Rpl22l1	1.29495e-75	-0.407466	Tspan7	7.68248e-70	-0.466657	Ndufb8	1.23737e-07	-0.495621	Hint1	1.11863e-31	-0.425639	Syn2	9.08787e-14	-0.443271	Ywhaq	1.04252e-63	-0.42059	Cops9	2.83886e-14	-0.46667
Glo1	7.40803e-67	-0.401241	Cfl1	2.24557e-87	-0.407028	Napa	6.49027e-54	-0.465815	Astn1	9.81097e-08	-0.495256	Mdh1	2.61187e-40	-0.425044	Atp5g3	1.6649e-14	-0.442607	Atp5f1	1.78444e-60	-0.420046	Uqcr10	5.46829e-14	-0.465433
Snrpn	4.63323e-85	-0.401205	Ly6h	5.36593e-67	-0.406983	Nme2	2.53049e-52	-0.465727	Ptov1	1.46554e-07	-0.494541	Cox7a2	3.41416e-31	-0.425023	Slc30a3	2.38614e-13	-0.442454	Psmb3	1.3323e-41	-0.419658	Disp2	2.87012e-12	-0.464673
Rps20	3.38828e-83	-0.400626	Fabp7	3.45016e-82	-0.406479	Bex3	6.60987e-49	-0.464681	Idh3g	1.67899e-07	-0.494393	Wbp2	1.22994e-29	-0.424575	Hk1	1.00644e-11	-0.44058	Mlf2	1.04638e-48	-0.419118	Pnmal2	1.8266e-11	-0.46439
Rps16	5.67552e-78	-0.400561	Cox7c	9.73074e-94	-0.406479	Hcfc1r1	1.1688e-63	-0.462388	Cox6b1	1.06642e-07	-0.493952	Epn1	4.58726e-28	-0.424408	Reep5	2.01552e-12	-0.439159	Cspg5	3.78355e-39	-0.418521	Cryab	1.86626e-12	-0.464306
Zwint	1.13772e-79	-0.400249	Eif1	1.27478e-84	-0.406086	Lynx1	9.17417e-66	-0.461576	Araf	9.3121e-08	-0.4939	Hpcal1	9.07424e-24	-0.424364	Taldo1	2.14247e-13	-0.438906	Ndufs6	3.86809e-50	-0.417779	Rpl10a	1.02257e-14	-0.463238
Psmb3	6.1155e-65	-0.398169	Zwint	1.80429e-80	-0.405985	Hapln4	2.01095e-54	-0.461507	Pdia6	1.91967e-07	-0.493783	Ndufv1	5.54116e-29	-0.423546	Tmem59l	4.66764e-11	-0.434042	Penk	1.476e-34	-0.417768	Psmb4	3.93611e-14	-0.462956
Emc1	2.88007e-68	-0.397999	Nrsn2	1.73782e-74	-0.405761	Inpp5a	1.77761e-30	-0.460903	Glo1	2.133e-07	-0.493783	Rps27	2.34557e-25	-0.423238	Psmb3	9.03563e-13	-0.43307	Atp6v0e2	2.53173e-37	-0.417625	Pfn2	5.21835e-13	-0.46231
Atp1b2	9.45312e-64	-0.397593	Tmem130	7.6896e-65	-0.405118	Atp6v1b2	2.48682e-54	-0.460613	Tub	2.55118e-08	-0.492122	Cyp46a1	1.24223e-31	-0.423184	Sin3b	3.3713e-13	-0.432185	Chchd2	7.11173e-68	-0.417188	Rps5	3.45617e-12	-0.462095
Rpl18	2.60623e-69	-0.397446	Rpl39	2.40366e-83	-0.404587	Nedd8	3.58244e-53	-0.459479	Sdha	1.41397e-08	-0.48975	Cspg5	5.53344e-26	-0.422413	Ngef	8.08532e-14	-0.431227	Atp5h	1.43051e-62	-0.416295	Gja1	5.43735e-10	-0.462004
Bcan	1.65251e-66	-0.397433	Olfm1	6.15258e-69	-0.404407	Mag	5.07872e-40	-0.459382	Canx	1.38174e-09	-0.489333	Ntsr2	6.15782e-29	-0.421982	Igsf8	4.13684e-13	-0.430787	Rpl27a	1.03299e-72	-0.415596	Sh3glb2	3.14067e-12	-0.461507
Ubl5	1.96192e-62	-0.396121	Eef1a1	3.43135e-158	-0.404009	Rgs8	1.82613e-31	-0.459345	Jph3	2.82091e-08	-0.488751	Camkv	1.4381e-33	-0.421313	Rpl36	3.55831e-14	-0.428806	Pfdn5	8.61517e-66	-0.41559	Ccdc153	1.74883e-07	-0.460106
Mag	7.26122e-54	-0.395624	Got1	5.77347e-77	-0.403899	Park7	1.12759e-56	-0.459025	Eif4a1	2.70707e-08	-0.48721	mt-Cytb	1.7388e-102	-0.421173	Sod1	6.69529e-13	-0.428652	Grcc10	1.31365e-38	-0.415576	Otub1	4.87731e-12	-0.459962
Atp6v0a1	1.29271e-62	-0.395354	Gnb2	5.20693e-68	-0.402492	Ptov1	5.66325e-59	-0.459001	Rpl27a	1.18886e-09	-0.486472	Slc1a3	1.19686e-14	-0.421099	Clip3	5.99957e-12	-0.428261	Arhgdia	1.45605e-39	-0.415415	Rpl13	1.6526e-17	-0.458443
Rpl22l1	1.47104e-67	-0.393581	Cryab	1.17664e-58	-0.402321	Nme1	1.21154e-52	-0.458705	Rps17	5.21105e-08	-0.48599	Nisch	3.34652e-29	-0.420769	Cox5b	1.42017e-12	-0.427419	Ndufa8	1.14463e-44	-0.414465	Ndufb11	1.81688e-14	-0.457953
Rpl10	3.45305e-64	-0.392595	Ckmt1	4.78461e-69	-0.401409	Ndufs2	6.98771e-54	-0.458619	Clip3	1.17648e-07	-0.485315	Grcc10	5.40623e-25	-0.420681	Rpl41	1.27702e-15	-0.427152	Fis1	1.34069e-43	-0.414119	Atp5g3	2.47933e-17	-0.457709
Ctsd	7.21118e-69	-0.391925	H2afz	4.56228e-67	-0.400542	Eif4h	3.3212e-58	-0.456857	Snap47	2.05617e-09	-0.484589	Rpl32	9.00062e-31	-0.420668	Plppr4	7.0508e-08	-0.42551	Syp	2.05767e-46	-0.413953	Ctsd	6.3669e-11	-0.45677
Micos10	6.00079e-66	-0.391659	Rps16	3.61812e-83	-0.400355	Tpt1	4.38788e-87	-0.455879	Timm8b	1.08717e-06	-0.483978	Pvalb	8.46786e-13	-0.420484	St3gal5	1.244e-10	-0.425253	Timm8b	3.68831e-42	-0.412565	Pebp1	4.96783e-13	-0.454174
Ran	4.34649e-64	-0.390312	Tom1l2	6.40055e-71	-0.399806	Grm4	1.57803e-44	-0.454678	Hsp90ab1	7.52616e-14	-0.483578	Pianp	5.1514e-34	-0.420428	Atp6v1b2	8.51399e-13	-0.424687	Klc1	1.51924e-53	-0.412478	Rps4x	8.22031e-14	-0.452878
Rps28	7.67973e-78	-0.389606	C1qtnf4	2.64668e-76	-0.398842	Pfn1	5.54494e-53	-0.454566	Aldoc	2.67362e-10	-0.483558	H3f3b	2.90796e-25	-0.418261	Ndufa4	5.76638e-22	-0.423033	Atp6v0d1	1.20856e-36	-0.410824	Selenow	6.13044e-12	-0.452726
Ndufs6	3.17876e-63	-0.388772	Rps23	7.97034e-80	-0.398625	Cplx1	4.93362e-58	-0.454083	Pnck	2.20376e-08	-0.482545	Ywhaq	1.56517e-30	-0.417008	Tmem178	1.10886e-11	-0.422367	Rps5	5.85847e-49	-0.410351	Cct7	3.35288e-11	-0.452549
Ndufa6	7.30687e-67	-0.388518	Cyc1	6.68315e-70	-0.398028	Mgst3	8.47773e-56	-0.45383	Ppia	6.74348e-12	-0.481363	Ndfip1	1.18514e-34	-0.416774	Sec14l1	1.74026e-11	-0.422008	mt-Nd4	4.00111e-213	-0.407775	Grk2	1.86996e-13	-0.452053
Ndufa8	4.00532e-63	-0.387824	Bex3	8.31899e-60	-0.397266	Rps15	5.01289e-70	-0.453053	Pebp1	3.66185e-08	-0.481167	Scg2	2.93075e-24	-0.416146	Hsp90ab1	2.24128e-25	-0.421121	Snap47	4.15778e-42	-0.406194	Atp5o	7.97006e-16	-0.450758
Rps23	1.13092e-70	-0.386141	Ywhaq	9.7503e-78	-0.394982	Abca2	1.25174e-53	-0.452751	Gng13	2.20161e-06	-0.479136	Rpn2	2.44762e-25	-0.415965	Nsg2	1.90893e-12	-0.420913	Tom1l2	8.57355e-38	-0.406159	Uqcrc1	6.32041e-12	-0.449724
Ly6h	2.19695e-65	-0.385935	Atp6v0e2	1.84549e-71	-0.394635	Bcan	9.16189e-59	-0.452171	Ptgds	1.04311e-08	-0.478807	Calm2	8.95144e-49	-0.415479	Uqcr11	1.86403e-12	-0.419086	Tomm6	3.54116e-36	-0.406009	Cck	7.98458e-12	-0.44828
Arhgdia	3.14934e-66	-0.385695	Atp6v1g2	2.07238e-65	-0.394325	Ran	2.77746e-54	-0.451888	Ddb1	1.31465e-07	-0.478673	Glo1	1.06319e-30	-0.414992	Pld3	4.79381e-13	-0.417624	Cops9	7.0364e-55	-0.405658	Uqcc2	9.61796e-13	-0.44774
Pink1	8.05719e-61	-0.383801	Rps13	1.0956e-79	-0.393471	Ndufv3	2.42992e-51	-0.451473	Rnf167	7.82495e-08	-0.477823	Kcnq2	1.13097e-28	-0.414859	Ppp1ca	4.96101e-10	-0.417593	Rpl32	6.19955e-63	-0.404938	Spint2	6.20069e-09	-0.446596
Ube2v1	9.81568e-58	-0.382709	Dner	3.49217e-53	-0.392022	Retreg2	4.35764e-57	-0.450158	Cbln1	1.61674e-07	-0.476993	Ptov1	1.94805e-28	-0.414808	Pianp	4.346e-12	-0.415654	Gnb1	1.93642e-54	-0.404116	Atp5l	2.23204e-13	-0.446169
Mlf2	1.06036e-62	-0.381643	Eef2	6.55075e-94	-0.391874	Rpl32	3.10669e-59	-0.449999	Fkbp1a	4.8104e-07	-0.47687	Atp6ap1	9.40722e-28	-0.412965	Cdipt	2.97379e-12	-0.414942	Tmem147	3.45137e-42	-0.403373	Got1	1.02378e-10	-0.44589
Lgi3	6.49054e-62	-0.380855	Selenow	3.70528e-75	-0.391499	Cct7	2.55855e-51	-0.448852	Tspan7	3.52313e-08	-0.476518	Sumo2	9.10147e-26	-0.412412	Mt3	2.11824e-16	-0.414739	Ndufa6	1.43845e-48	-0.403302	Eif4a1	2.3861e-13	-0.444406
Tom1l2	1.72007e-63	-0.380054	Scd2	1.54305e-134	-0.391088	Ndufb7	2.63039e-54	-0.448781	Jund	1.38345e-06	-0.475962	Rps19	9.77447e-33	-0.410387	Lrrn2	4.0498e-12	-0.414153	Atp1a1	6.37748e-35	-0.402942	Ppp1ca	1.27873e-11	-0.443414
Scg2	3.11714e-49	-0.379101	Stk25	2.43024e-61	-0.390098	Dctn2	6.48949e-53	-0.446536	Tmx4	1.25248e-07	-0.475876	Rps21	1.52236e-55	-0.410202	Ppp1r1a	1.51491e-09	-0.414153	Akr1a1	2.27937e-36	-0.402568	Tle5	5.35333e-12	-0.442742
Rplp2	1.93621e-64	-0.379047	Rps15	8.70559e-105	-0.388152	Rplp1	2.804e-84	-0.446178	Uqcc2	1.36677e-08	-0.475279	Pebp1	1.06269e-30	-0.410067	Lingo1	1.30146e-11	-0.41127	Atp6ap1	9.27043e-40	-0.401595	Atp5j	2.91582e-13	-0.442298
Scamp5	9.06108e-65	-0.378316	Ndfip1	2.10495e-85	-0.387891	Rps17	7.62727e-57	-0.445525	Nme1	2.52243e-08	-0.474737	Mfge8	2.18058e-34	-0.409758	Itpka	3.83007e-14	-0.410468	Cox7c	1.88224e-72	-0.399152	Fasn	1.40145e-11	-0.441656
Stk25	2.45614e-51	-0.37733	Oaz1	2.46052e-73	-0.386903	Rack1	4.55235e-52	-0.445167	Cbarp	1.2027e-06	-0.473975	Rps16	7.01275e-30	-0.409752	Gnb2	3.05771e-11	-0.410083	Cfl1	3.09792e-61	-0.398864	Qdpr	6.36348e-11	-0.441302
Clip3	1.26173e-58	-0.376309	Sin3b	1.11447e-76	-0.386134	Cops9	2.71979e-53	-0.445131	Lonrf2	2.44487e-07	-0.473523	Atp6v1g2	1.21527e-25	-0.409345	Mmp17	1.87985e-12	-0.409755	Epn1	1.04375e-36	-0.398651	Rnasek	4.62838e-12	-0.44095
Vgf	2.20071e-50	-0.375889	Tac1	7.66439e-50	-0.38597	Uqcc2	5.80834e-50	-0.445016	Stx1b	1.32953e-06	-0.473423	Adgrb1	3.09834e-22	-0.407831	Podxl2	1.59252e-11	-0.409515	Cplx2	6.13733e-39	-0.397828	Hspe1	1.08416e-11	-0.440833
Syngr3	1.11155e-56	-0.374137	Tmem132a	8.27319e-92	-0.385109	Edf1	1.79824e-56	-0.44461	Rpl41	5.75642e-10	-0.472866	Myl12b	2.21627e-28	-0.407717	Syt5	1.92759e-13	-0.408019	Pcbp4	7.90713e-36	-0.397567	Chchd2	1.63524e-15	-0.440779
Atp6v0e2	1.71049e-60	-0.373847	Rpl38	4.84664e-113	-0.384793	Eif1	2.49071e-69	-0.444202	Pianp	1.33666e-07	-0.47216	Btbd3	8.96402e-22	-0.407598	Serpini1	6.04462e-09	-0.406924	Nrsn2	9.69809e-35	-0.397398	Sdha	1.6807e-12	-0.438961
Ywhaq	9.5769e-71	-0.372985	Car8	3.3867e-09	-0.38427	Snrpn	7.97534e-60	-0.443473	Myl12b	4.47487e-07	-0.472125	Pfdn5	2.74541e-29	-0.406546	Igfbp4	2.97149e-14	-0.406496	Nme2	3.95647e-44	-0.397082	Rpl17	6.69687e-14	-0.438119
Rpl31	1.01435e-70	-0.372167	Atp6v0d1	7.60036e-67	-0.383997	Ube2v1	2.54902e-51	-0.442459	Rrp1	1.25359e-07	-0.47195	Clta	9.77433e-28	-0.405078	Mrfap1	4.32954e-11	-0.406136	Ndufs8	1.03175e-36	-0.397056	Rps20	3.34287e-13	-0.438082
Morf4l2	1.09067e-56	-0.371926	Calm3	2.22062e-104	-0.383856	Homer3	1.46584e-26	-0.441826	Nedd8	8.10398e-07	-0.471569	Laptm4a	1.9341e-24	-0.404906	Park7	5.24864e-10	-0.405846	Rps23	2.13923e-53	-0.397016	Rps7	6.41518e-13	-0.437635
Rpl27	5.36648e-66	-0.371317	Abhd12	4.7609e-67	-0.383318	Ndufs3	3.97405e-59	-0.441798	Cltb	7.69246e-07	-0.470353	Rtl8a	1.33755e-28	-0.404878	Foxg1	4.6284e-13	-0.40545	Rps13	1.48219e-52	-0.396283	Ppib	3.33215e-10	-0.436617
Rps5	4.31364e-57	-0.371314	Rps19	1.32349e-78	-0.382804	Rpl36al	2.40247e-51	-0.441786	Ndufa7	8.44722e-08	-0.47031	Tmem132a	8.15419e-32	-0.404526	Stx1b	1.23394e-10	-0.405193	Ndfip1	4.48466e-53	-0.395825	Tomm6	4.5995e-12	-0.436027
Atp5h	9.04047e-66	-0.37038	Lrpap1	9.4159e-65	-0.382079	Ptprs	2.68195e-53	-0.440813	Slc32a1	5.35346e-07	-0.469313	Grk2	3.43572e-30	-0.404304	Astn1	1.49129e-10	-0.403946	Rpl11	3.76774e-62	-0.395633	Fabp5	7.13587e-10	-0.435772
Ctsb	3.39817e-81	-0.370294	Wbp2	2.71729e-64	-0.381499	Cct5	2.68763e-52	-0.440535	Timm13	1.16265e-07	-0.469152	Fasn	2.63302e-23	-0.40107	Syngr3	1.05134e-11	-0.403444	Pvalb	1.31205e-41	-0.395388	Cds2	5.7856e-14	-0.435502
mt-Co2	1.71565e-294	-0.37021	Fam173a	7.33899e-70	-0.381279	Ctsd	3.73128e-57	-0.440149	Sin3b	4.53406e-07	-0.468332	Cox6b1	7.03228e-30	-0.401046	Emc1	6.71781e-12	-0.403212	Rpl18	7.83893e-43	-0.395273	Rps13	1.42598e-12	-0.435136
Snap47	1.55721e-59	-0.368517	Cops9	4.36238e-70	-0.381154	Snap25	5.21415e-76	-0.44012	Uqcrq	1.28994e-07	-0.467119	Bag6	9.33049e-29	-0.400902	Tpt1	2.40891e-19	-0.402451	Ndufb7	1.43453e-38	-0.393497	Grin1	1.28306e-12	-0.430358
Fam173a	8.54737e-60	-0.368177	Ndufab1	6.52993e-62	-0.379798	Selenow	3.67152e-57	-0.438269	Rpl32	1.13313e-07	-0.466726	Dynll2	9.22566e-48	-0.400865	Syt13	1.43379e-12	-0.402423	Scd2	1.18498e-85	-0.393411	Wdr1	1.32748e-12	-0.428636
Ndufb11	2.68443e-56	-0.367798	Nptx1	9.43075e-51	-0.379139	Micos10	2.27398e-52	-0.438227	Spint2	2.61799e-08	-0.466536	Ftl1	9.47227e-24	-0.400538	Rprm	9.89732e-11	-0.401371	Eif4a1	2.81584e-37	-0.393345	Anapc11	8.18355e-11	-0.427704
Rpl10a	1.55297e-59	-0.367514	Atp5h	1.21684e-73	-0.378255	Hspe1	8.52352e-52	-0.437938	Rplp2	2.22574e-07	-0.466123	Rpl31	6.76932e-29	-0.399678	Cadm3	5.59657e-11	-0.400309	Saraf	6.4464e-36	-0.391969	Lynx1	1.07377e-13	-0.427644
Clta	3.68604e-61	-0.367213	Tomm6	1.11791e-63	-0.377668	Grcc10	1.3855e-50	-0.43775	Selenom	2.93169e-07	-0.465467	Prdx2	2.26267e-27	-0.398953	Basp1	1.5656e-11	-0.40026	Caly	2.11711e-42	-0.391806	Actg1	1.44045e-18	-0.427442
Plekhb2	1.04099e-57	-0.36674	Cds2	2.80595e-61	-0.377312	Cuedc2	7.57276e-57	-0.437704	Uqcrfs1	3.6364e-07	-0.464069	Stum	4.15713e-23	-0.398786	Matk	5.83976e-12	-0.397909	Nenf	1.28585e-35	-0.391735	Cct5	2.37128e-12	-0.426952
Hap1	1.89723e-50	-0.366541	Rpl11	3.36149e-81	-0.377059	Tle5	2.97205e-51	-0.436669	Oaz1	1.33097e-06	-0.462822	Nme2	1.70575e-25	-0.397937	Rplp1	2.68689e-20	-0.397704	mt-Co3	4.11233e-240	-0.390704	Dnajb1	1.34204e-12	-0.425409
Tspan3	1.62308e-62	-0.365808	Rpl37a	4.34597e-98	-0.376221	Sh3gl2	1.38919e-50	-0.436336	Surf4	4.13138e-08	-0.461958	Nptx1	8.40017e-20	-0.397818	Eef1a1	2.61104e-27	-0.396314	Abhd12	1.68245e-34	-0.390459	Rps27a	2.37944e-16	-0.4251
Idh3b	8.09132e-54	-0.365436	Retreg2	6.1545e-61	-0.375659	Glo1	3.56806e-51	-0.435644	Scn2b	1.26059e-06	-0.461564	Fam107a	2.26565e-16	-0.397467	Sncb	8.24744e-12	-0.396097	Pcp2	2.8458e-19	-0.390181	Scd2	6.85142e-20	-0.424837
Ndufs3	1.42682e-59	-0.363631	Grcc10	1.83287e-60	-0.375306	Eif4a1	5.86419e-53	-0.434806	Cfl1	1.86381e-09	-0.458693	Fat2	5.68418e-38	-0.397324	Rnf167	7.29035e-10	-0.39607	Psmb6	9.30363e-36	-0.387118	C1qtnf4	2.07776e-11	-0.424232
Ntsr2	4.03738e-52	-0.363496	Cct5	1.79316e-63	-0.374152	Dner	3.07364e-19	-0.434156	Ypel3	1.00869e-06	-0.457441	Syngr3	2.31723e-23	-0.397091	Pink1	1.40655e-10	-0.396048	Npdc1	3.28118e-35	-0.38604	Rps9	1.78654e-13	-0.423949
Ndufab1	1.04394e-57	-0.363121	Scg2	1.16202e-52	-0.374149	Dbi	3.31564e-47	-0.434008	Ergic3	3.79908e-08	-0.456299	Slc6a11	2.029e-23	-0.397067	Cdk5r1	2.5393e-10	-0.395966	Nedd8	6.83216e-41	-0.385885	Nkain4	3.3257e-14	-0.423601
Kcnj10	4.50816e-47	-0.361925	Ndufb11	1.72814e-62	-0.372567	Rps20	4.18316e-53	-0.433866	Grk2	7.86381e-07	-0.454683	Ran	4.84796e-24	-0.397011	Atp5a1	1.92227e-16	-0.395847	Cpe	2.11007e-70	-0.385158	Selenom	3.6605e-11	-0.423361
Saraf	1.83209e-49	-0.361863	Dctn2	2.98627e-63	-0.372322	Arf5	6.48131e-67	-0.433791	Cox7b	1.38603e-07	-0.454045	Jund	1.51026e-25	-0.396199	Fscn1	6.95982e-11	-0.395399	Ubl5	1.95667e-37	-0.384052	Eno1	4.94681e-12	-0.422825
Rps3	3.54977e-54	-0.361788	Ndrg4	7.01649e-79	-0.371305	Fau	1.53115e-66	-0.431239	Rps9	1.84133e-07	-0.453413	Saraf	9.4686e-25	-0.395848	Stum	2.79294e-12	-0.393891	Mapre3	1.13934e-36	-0.383646	Ptprs	8.49597e-11	-0.420858
Cds2	2.90677e-54	-0.361697	Cx3cl1	7.9303e-61	-0.371027	Sdha	1.26489e-51	-0.431194	Atp5k	5.14544e-07	-0.451461	Emc1	6.83198e-30	-0.395506	Mapk1	8.05323e-10	-0.393434	Emc1	1.80487e-31	-0.38353	Ndufa8	7.88287e-11	-0.420261
Ndufa7	1.26823e-54	-0.359696	Ndufc1	1.19413e-67	-0.370559	Cck	4.5024e-37	-0.431144	Smpd1	2.88618e-08	-0.450956	Otub1	1.63751e-28	-0.395097	Arf1	4.62937e-11	-0.393064	Napa	1.09534e-33	-0.383008	Slc25a3	3.95281e-11	-0.418823
Cct5	5.33348e-52	-0.35893	Bscl2	4.68325e-72	-0.368784	Tmsb10	3.31904e-31	-0.430695	Arhgap36	2.17643e-08	-0.449957	Lrpap1	6.68314e-28	-0.395035	Cox4i1	1.42029e-16	-0.392359	Camk2n2	3.13189e-36	-0.381958	Tmem147	7.00186e-11	-0.418001
Atp6ap1	1.03521e-52	-0.358913	Gpm6a	5.85634e-69	-0.368727	Hsp90ab1	3.60682e-98	-0.430351	Slc6a11	1.16422e-07	-0.446973	Mef2c	1.79612e-20	-0.392558	Ndufa13	1.0537e-09	-0.392214	Lgi3	1.02853e-31	-0.38042	Tnk2	3.51452e-12	-0.417525
Pfkp	5.02943e-52	-0.358249	Smpd1	1.76955e-69	-0.368384	Grin1	4.56025e-50	-0.430007	Akr1a1	6.26565e-07	-0.446899	Ndufa3	1.30456e-25	-0.392341	Golga7b	1.14055e-12	-0.392168	Ndufc2	1.71673e-40	-0.378158	Pdxp	4.97154e-11	-0.417114
Ddb1	1.6505e-58	-0.35795	Ube2v1	1.84865e-63	-0.367574	Ndufa2	2.52106e-50	-0.429799	Igsf8	2.60438e-07	-0.44666	Dad1	1.88897e-28	-0.392295	Snrpn	2.37998e-13	-0.391962	Fau	6.50083e-68	-0.378105	Vgf	4.38775e-13	-0.416571
Uqcrh	3.79416e-71	-0.35689	Igsf8	1.0305e-61	-0.367037	Rps27	2.21219e-44	-0.429693	Cops6	3.5041e-08	-0.44497	Reep2	2.00389e-24	-0.392088	Rnf208	1.50051e-11	-0.39149	Ndufab1	2.87731e-36	-0.377642	Ndufs5	2.1476e-09	-0.416419
Rps13	1.66449e-64	-0.356515	Acly	1.56844e-51	-0.365818	Calb1	1.68077e-09	-0.428724	Syn2	1.60945e-06	-0.444433	Cep170b	1.56746e-26	-0.392001	Eif4h	2.36142e-09	-0.391192	Rack1	1.21316e-38	-0.377257	Ube2v1	3.8832e-10	-0.416032
Atp6v0d1	5.45973e-52	-0.356265	Hpcal1	2.14439e-56	-0.365722	Dad1	1.40189e-57	-0.427927	Bscl2	1.66907e-07	-0.442513	Serf2	1.54001e-21	-0.391538	Slc6a17	3.04718e-09	-0.391137	Vgf	1.07019e-36	-0.37689	Pgk1	6.47735e-12	-0.415158
Cfl1	1.04476e-69	-0.356096	Vgf	1.81634e-56	-0.364841	Arf3	4.5469e-51	-0.427482	Mt3	7.33716e-08	-0.441776	Vim	1.14172e-15	-0.391073	Grin1	6.16666e-09	-0.390831	Rps3	2.93766e-47	-0.376409	Ap2s1	5.10594e-11	-0.414475
Ndufb7	2.0684e-53	-0.354186	Timm8b	1.74581e-60	-0.364175	Vamp1	8.91469e-33	-0.427478	Ywhaq	7.29553e-07	-0.438707	Atp5a1	5.61896e-37	-0.390225	Vgf	5.882e-10	-0.390608	Pfn2	1.11294e-44	-0.375783	Sec61g	6.43366e-12	-0.413583
Spp1	4.44002e-17	-0.354026	Sez6	1.81765e-66	-0.363841	Morf4l2	3.57718e-48	-0.427125	Suclg1	3.32753e-07	-0.438205	Cbarp	7.27371e-25	-0.389229	Rps15	8.60824e-16	-0.3906	Scg5	2.46008e-42	-0.374693	Scamp5	5.23454e-13	-0.41332
Syp	2.33168e-53	-0.353334	Rps5	4.61515e-59	-0.363802	Lgmn	1.23444e-45	-0.426371	Pgk1	1.16704e-06	-0.437053	Ppp1cc	7.05707e-26	-0.389083	Syp	1.06652e-09	-0.387916	Rps16	2.83887e-53	-0.374469	Ndufb2	5.91561e-09	-0.413262
Ywhah	4.78518e-82	-0.352977	Calm2	6.20297e-118	-0.363372	Idh3g	9.37269e-49	-0.425759	Lynx1	2.22707e-07	-0.436312	Atp6v0d1	8.25503e-24	-0.388749	Bex2	2.02735e-12	-0.387181	Ptov1	6.46656e-36	-0.37399	Pfn1	5.31927e-13	-0.413172
Ndufb6	4.88497e-53	-0.352671	Rpl27	7.18567e-71	-0.363197	Atp6v1g2	3.97422e-44	-0.425299	Tom1l2	2.35384e-07	-0.436312	Cds2	1.79306e-25	-0.387292	Egr3	3.40593e-11	-0.385653	Rpl27	2.68302e-49	-0.371221	Gm1673	5.04204e-12	-0.413124
Epn1	6.60552e-51	-0.352534	Rsrp1	2.33925e-56	-0.362557	Psmd2	3.4093e-46	-0.424807	Cnp	1.51913e-06	-0.434989	Cfl1	3.30111e-33	-0.386847	Sgta	1.77581e-10	-0.385034	Slc25a5	1.20409e-40	-0.370798	Ndufs2	3.77227e-11	-0.412713
Mgst3	6.92529e-51	-0.35194	Vstm2l	2.23398e-56	-0.362086	1110008P14Rik	7.24233e-58	-0.42475	Gdi1	3.47307e-07	-0.432668	Rgs8	6.80401e-24	-0.386619	Stk25	6.49182e-09	-0.385007	Cbarp	9.20695e-34	-0.369451	Smdt1	1.68998e-10	-0.412373
Prnp	1.034e-178	-0.351901	Qdpr	4.58728e-58	-0.361237	Uqcrh	1.86958e-55	-0.42358	Scap	1.75428e-08	-0.432315	Ptms	1.79273e-23	-0.386489	Jund	2.42579e-10	-0.384446	Rpl10a	3.78358e-41	-0.369307	Ndufab1	4.5239e-10	-0.412211
Rtn3	1.6125e-83	-0.351755	Eno1	1.79681e-57	-0.361158	Stx1b	4.69134e-46	-0.423532	Atp6v1b2	2.96104e-07	-0.432315	Bcan	1.0706e-24	-0.386485	Trim9	6.00159e-10	-0.383359	Rab7	3.97008e-33	-0.368967	Rab7	1.92322e-09	-0.41148
Akr1a1	1.29941e-51	-0.350615	Cplx2	1.36795e-46	-0.360944	Rundc3a	3.37174e-48	-0.422619	Itih3	8.47925e-07	-0.432315	Cadm3	5.04786e-26	-0.385646	Prdx2	4.00435e-10	-0.383351	Sdha	1.2648e-41	-0.368369	Eif3h	2.22994e-12	-0.411393
Rpl21	3.04538e-56	-0.350602	Pvalb	3.54828e-29	-0.360504	Sf1	1.96151e-48	-0.42252	Pfn1	5.86411e-07	-0.430638	Psmb3	8.73251e-26	-0.385451	Arf5	5.75232e-12	-0.383202	Tmsb10	2.06616e-40	-0.368365	Adgrb2	2.86476e-14	-0.41024
Slc25a5	2.2941e-52	-0.3506	Tmsb10	6.91027e-53	-0.360359	Nisch	9.20293e-45	-0.421732	Rps21	9.60231e-13	-0.430003	Rpl39	3.34629e-28	-0.385338	Atp5h	8.28788e-12	-0.380394	Romo1	1.01904e-31	-0.367228	Stx1b	1.51428e-11	-0.409821
Park7	4.61598e-54	-0.35042	Grin1	2.90695e-59	-0.35982	Cfl1	9.98042e-62	-0.421471	Ndrg4	3.76074e-07	-0.426833	Hnrnpk	6.4288e-27	-0.385047	Grik5	2.68373e-11	-0.37978	Psmd2	1.84884e-30	-0.366245	Cbarp	2.48513e-10	-0.409677
mt-Co3	6.37701e-307	-0.349723	Reep5	9.48816e-56	-0.359494	Rpl38	2.65917e-69	-0.421169	Tac2	9.70987e-08	-0.426669	Pgk1	6.30294e-27	-0.384634	Calm2	8.53436e-19	-0.379631	Nisch	1.6666e-32	-0.365413	Atp5mpl	1.11184e-11	-0.409172
Uba52	8.41849e-41	-0.349296	Rps20	5.51194e-70	-0.359486	Ndufab1	5.38607e-42	-0.420508	Sez6	1.05625e-08	-0.426032	Ndufa4	4.18694e-47	-0.384604	Gm47283	1.08459e-11	-0.378399	Ndufb10	3.70171e-37	-0.365393	Romo1	2.53273e-11	-0.409124
Prkaca	6.44023e-50	-0.348424	Ddx5	3.19338e-73	-0.359281	Snap47	1.75855e-45	-0.420495	Rps13	5.93419e-07	-0.425895	Cox4i1	2.93826e-38	-0.383862	Napa	4.57333e-10	-0.378184	Scamp5	2.04733e-34	-0.364346	Jund	6.85371e-10	-0.40882
Gnb1	2.07475e-58	-0.348381	Sh3glb2	2.3616e-58	-0.358885	Cst3	1.40491e-54	-0.419488	Cox6c	5.26902e-10	-0.42555	Atp5j	7.8317e-30	-0.383213	Hnrnpl	5.03989e-10	-0.377131	Canx	9.03377e-52	-0.363455	Hba-a1	2.94486e-07	-0.408554
Rpl3	5.11029e-72	-0.348379	Pfn2	1.53333e-62	-0.358735	Capns1	2.33081e-45	-0.419453	Tmem246	6.06265e-07	-0.42551	Nenf	1.1379e-25	-0.383189	Tom1l2	3.34451e-10	-0.376937	Morf4l2	2.22349e-39	-0.362838	Ndufs8	5.21733e-12	-0.408142
Plekhb1	1.03541e-49	-0.348168	Scamp5	2.93505e-63	-0.35716	Grk2	1.4292e-42	-0.41932	Chchd2	5.3904e-08	-0.422877	Hnrnpa2b1	2.83009e-25	-0.382942	Igf2	6.6801e-09	-0.376887	Rpl31	2.60562e-48	-0.362572	Rpl7a	1.5108e-11	-0.406968
Cx3cl1	9.8212e-53	-0.347794	Ndufb1-ps	3.02523e-56	-0.356199	Phyhip	4.92359e-50	-0.418982	Ndufa2	1.1799e-06	-0.422018	Pcbp4	7.12721e-28	-0.382531	Gm1673	2.96031e-10	-0.376711	Arl8a	3.22707e-30	-0.362397	Pdia6	5.9908e-09	-0.40578
Eif3k	1.44982e-53	-0.347356	Cep170b	3.23322e-59	-0.355745	Rpl27a	2.21159e-53	-0.418495	Olfm1	7.64384e-07	-0.42178	Erp29	3.18887e-27	-0.382028	Ptov1	1.34119e-09	-0.376461	Spock1	5.161e-29	-0.362065	Lgmn	1.18305e-08	-0.405654
Tbcb	5.41119e-51	-0.346988	Cbln3	5.76805e-54	-0.355387	Timm8b	6.10338e-46	-0.418071	Eef1g	6.73925e-07	-0.419376	Tomm6	1.59706e-22	-0.381972	Snap47	6.21626e-08	-0.376291	Rpl37a	9.26263e-69	-0.361968	Plekhb1	3.30746e-11	-0.404608
Vsnl1	5.86089e-62	-0.346599	Slc6a4	5.81605e-25	-0.3553	Spock1	2.32016e-41	-0.417659	Txn1	6.23632e-07	-0.419251	Rpl18	5.84392e-24	-0.381895	Fbxl16	7.3233e-09	-0.375478	Rpl39	2.83842e-48	-0.361961	Ppp3r1	6.37715e-10	-0.40445
Pnmal2	6.6971e-49	-0.346425	Snrpd2	1.03959e-52	-0.355178	H2afz	6.01752e-47	-0.417178	Haghl	5.78885e-07	-0.418333	Hcfc1r1	5.7852e-26	-0.381756	Nenf	1.67842e-08	-0.374271	Smdt1	4.28767e-35	-0.361723	Tspan3	1.11401e-12	-0.403446
Suclg1	1.41881e-46	-0.34483	Napa	1.7167e-58	-0.354587	Prkaca	1.66092e-47	-0.416657	Hyou1	1.02471e-07	-0.415189	Timm8b	9.73261e-22	-0.38141	Retreg2	4.06297e-10	-0.373112	Micos10	1.78854e-38	-0.361309	Glo1	2.16685e-10	-0.403157
Ap2a1	2.16547e-51	-0.344794	Hcfc1r1	1.89063e-52	-0.354152	Itm2c	1.19216e-51	-0.416246	Rpl13	9.89234e-11	-0.415161	Atp5k	4.53615e-29	-0.381148	Lancl1	1.58322e-08	-0.371202	Plekhb1	2.37026e-39	-0.360895	Chga	8.09548e-12	-0.402925
Pfdn5	7.52292e-57	-0.344317	Chn2	3.5651e-36	-0.354151	Reep2	5.50372e-42	-0.415795	Tmem151a	1.56187e-06	-0.414352	Scamp5	1.12395e-24	-0.381013	Gnb1	3.96243e-11	-0.371011	Aatk	1.63719e-27	-0.360384	Dctn2	1.26192e-11	-0.402734
Haghl	1.64419e-54	-0.343857	Cuedc2	4.41287e-59	-0.353961	Ndufa8	1.36135e-45	-0.415558	Rps15	1.41426e-09	-0.411254	Rnf208	3.57049e-22	-0.380925	Atp2b4	6.35372e-08	-0.370431	Cuedc2	1.35272e-30	-0.360248	Hcn2	2.43347e-12	-0.402546
Capns1	1.50063e-46	-0.342212	Saraf	1.02017e-56	-0.353524	Akr1a1	1.61963e-47	-0.415435	Cops3	1.87366e-06	-0.409901	Eif4h	5.68308e-24	-0.380784	Uchl1	1.0155e-12	-0.370242	Laptm4b	7.14633e-29	-0.359831	Nsg1	1.85418e-08	-0.402344
Rpl13	1.88038e-84	-0.341514	Spock1	4.3522e-49	-0.35294	Ndufa12	4.80963e-45	-0.41539	BC004004	2.28245e-06	-0.409075	Nrxn2	1.62343e-24	-0.380182	Rtn4r	1.14082e-13	-0.370132	Atp6v1f	4.58248e-30	-0.358685	Ndrg4	2.76909e-09	-0.402276
Fabp5	4.21753e-44	-0.341338	Fau	6.75653e-80	-0.352764	Klc1	1.00928e-50	-0.415323	Phyhip	9.85466e-08	-0.408747	Igsf8	1.55629e-26	-0.378962	Cpne6	4.61791e-08	-0.369468	Ap2s1	6.7372e-31	-0.357702	Cct3	3.02429e-09	-0.401178
Atpif1	1.56497e-53	-0.34133	Ndufb6	1.45265e-53	-0.351904	Nenf	3.38712e-52	-0.414078	Atp5j	5.52425e-07	-0.408536	Sez6	5.84602e-25	-0.377671	Taf10	2.32179e-09	-0.368861	Zwint	2.63547e-46	-0.355378	Psma1	1.05254e-11	-0.400839
Pld3	4.4366e-55	-0.340841	Scg5	4.63877e-59	-0.350919	Puf60	3.24821e-48	-0.412675	Prnp	1.06297e-14	-0.408239	Prdx1	1.20296e-24	-0.377573	Sh3glb2	3.67947e-10	-0.368659	Olfm1	7.51266e-43	-0.35457	Grm4	7.90291e-12	-0.400469
Enho	3.62504e-52	-0.340666	Cbarp	1.22909e-53	-0.3507	Arhgdia	2.69751e-49	-0.412152	Scamp5	2.13464e-06	-0.405707	Calm3	9.25516e-36	-0.376966	Mfge8	7.08459e-10	-0.366867	Uqcrb	5.68301e-27	-0.353626	Ndufb1-ps	7.1143e-10	-0.400383
Rps27a	2.17171e-79	-0.340364	Calb1	8.45465e-20	-0.350234	Uqcrb	2.72448e-43	-0.412087	Fau	1.85158e-09	-0.403264	Grin2c	7.60136e-30	-0.376862	Pfkm	2.66594e-10	-0.365124	Ndufa7	1.5284e-30	-0.353583	Rpl29	8.11714e-09	-0.39779
Dynlrb1	3.07088e-51	-0.339845	Atp6ap1	1.43283e-56	-0.349743	Tom1l2	1.76494e-47	-0.411706	Ngb	3.54647e-09	-0.402822	Rpl9	1.09398e-21	-0.376733	Zer1	2.85879e-10	-0.364981	Ndufb11	4.17347e-29	-0.353361	Ywhaq	1.3332e-11	-0.397146
Gas5	1.91764e-40	-0.338867	Ndufs2	2.23295e-57	-0.348883	Cox14	1.74795e-46	-0.410865	Gm2a	7.59386e-07	-0.402595	Ddb1	8.38377e-25	-0.375264	Olfm2	3.90736e-09	-0.364372	Grin1	4.94614e-29	-0.35308	Camk2b	1.56401e-08	-0.397129
Cuedc2	1.98758e-51	-0.338791	Rpl35	5.666e-52	-0.347945	Ndufc1	6.06045e-53	-0.41084	Slc6a9	8.64972e-08	-0.401723	Rnf167	4.36417e-25	-0.374679	Cyb561	5.36573e-11	-0.36426	Agt	1.09345e-24	-0.352849	H3f3b	9.44504e-10	-0.397076
Romo1	3.53103e-50	-0.338355	Kcnj10	6.75848e-54	-0.34738	Ghitm	8.30286e-49	-0.410487	Gabarapl1	1.79713e-06	-0.400982	Syngr1	1.50473e-22	-0.374163	Sprn	1.85012e-14	-0.364113	Eno1	1.4087e-28	-0.352342	Atp6ap1	2.25214e-12	-0.396841
Nnat	2.9935e-23	-0.338281	Cct3	1.42497e-55	-0.347155	Gnb2	1.47294e-44	-0.410317	Scd2	1.56953e-08	-0.399977	Ndufv3	1.65601e-23	-0.373353	Ap2s1	2.15411e-08	-0.36273	Cds2	5.61471e-29	-0.351728	Retreg2	6.66255e-11	-0.396785
Gnb2	2.90851e-44	-0.338092	Prdx1	8.18783e-53	-0.346888	Pea15a	4.46571e-43	-0.41004	Otp	9.54358e-08	-0.394247	Bex3	1.01043e-22	-0.373338	Rpl5	6.18298e-11	-0.362453	Cck	1.6965e-30	-0.351144	Scg2	3.36707e-08	-0.39657
Eef1a1	4.1863e-91	-0.337068	Idh3g	7.89812e-56	-0.346246	Ppp1ca	1.5848e-40	-0.409437	Prmt2	2.26273e-06	-0.391945	Ctsd	2.92383e-23	-0.372691	Gpr162	2.55545e-11	-0.362279	Ncs1	2.61198e-26	-0.350711	Slc6a9	4.2846e-12	-0.396269
Rpl23	2.22193e-66	-0.336831	Timm13	1.8577e-56	-0.345445	C1qtnf4	4.08852e-49	-0.408699	Rnf112	5.76303e-08	-0.389308	Rps10	8.73305e-24	-0.372536	Syngap1	2.57688e-12	-0.361982	Rplp2	3.44776e-41	-0.349849	Timm8b	2.5514e-10	-0.395704
Ndufb10	1.44531e-48	-0.336336	Psmb6	8.11991e-60	-0.345166	Reep5	4.31617e-44	-0.408542	Lrrc24	3.21022e-07	-0.386512	Gabbr2	4.12575e-14	-0.372489	Icam5	5.00445e-11	-0.361154	Rpl36a	1.83986e-38	-0.349412	Ergic3	6.91508e-12	-0.395691
Iscu	1.67465e-46	-0.336175	Arxes2	1.39506e-54	-0.344895	Atp5g2	3.73573e-54	-0.407358	Rpl11	1.8702e-07	-0.38544	Ube2v1	9.36026e-22	-0.372114	Psmb4	1.57476e-08	-0.360696	Capns1	2.98825e-28	-0.348335	Phlda3	1.5616e-11	-0.395488
Arl8a	4.00728e-43	-0.33606	Rasgrf1	5.48981e-53	-0.344535	Dctn3	1.83339e-49	-0.40689	Atp5md	1.04011e-06	-0.385328	Phyhip	1.67874e-25	-0.371293	Reep2	1.68371e-08	-0.360463	Camk2b	4.95948e-33	-0.348049	Ndufa6	3.32996e-10	-0.3948
Eif4a1	4.99966e-43	-0.335278	Ndufa6	1.75218e-55	-0.344483	Emc1	1.68151e-49	-0.406147	Rps3a1	1.99766e-06	-0.383991	Ppp1cb	1.69301e-26	-0.370973	Cyhr1	3.24877e-10	-0.360397	Diras2	1.2005e-26	-0.346871	Spock1	2.01636e-10	-0.394319
Ergic3	3.70494e-61	-0.334889	Epn1	2.35573e-54	-0.344104	Lgi3	2.25278e-48	-0.406001	Tpt1	7.41994e-09	-0.38157	Tspan3	2.2376e-27	-0.370727	Ywhah	4.01659e-13	-0.359525	Dad1	1.76644e-36	-0.346625	Cox7c	8.55691e-13	-0.393376
Cspg5	6.69077e-43	-0.334404	Ndufv3	5.79884e-52	-0.344098	Rpn2	6.60711e-45	-0.405994	Prrt1	1.05853e-06	-0.380375	Sptbn2	3.9474e-25	-0.370508	Ndufb2	1.22134e-09	-0.359366	Bcap31	1.74413e-26	-0.346463	Rpl36a	1.45002e-12	-0.392597
Prdx1	3.39124e-45	-0.333999	Slc17a7	3.5689e-73	-0.343846	Plekhb2	1.13858e-41	-0.405061	Ndufs3	1.99087e-06	-0.380258	Rpl27	4.78455e-29	-0.370476	Smpd1	1.76351e-09	-0.359184	Ndufs5	3.04867e-31	-0.346325	Gm2a	3.82375e-11	-0.392352
Grcc10	4.37313e-52	-0.333815	Pnmal2	5.54443e-55	-0.343594	Rps23	1.18843e-44	-0.404966	P4htm	6.16001e-07	-0.378117	Ptpn5	1.16218e-21	-0.370133	Slc27a4	9.3875e-11	-0.357793	Nptxr	3.46473e-25	-0.34608	Slc17a7	1.40603e-08	-0.392223
Nedd8	1.28908e-50	-0.333205	Asic2	8.39932e-54	-0.343145	Rpl10a	3.40361e-42	-0.404389	Marcksl1	1.55352e-06	-0.376287	Dnajb1	8.01784e-25	-0.369618	Scn3b	7.84735e-10	-0.357793	Uqcrfs1	2.34079e-28	-0.345601	Atp6v1b2	1.74798e-08	-0.392041
Rpl36al	2.33407e-46	-0.333076	Fdps	1.93436e-65	-0.342639	Nptxr	2.24143e-43	-0.403612	Rpl37a	6.39587e-09	-0.375926	Rpl35a	9.67488e-27	-0.369523	Rac1	5.92463e-10	-0.357105	Ap2a1	4.14047e-24	-0.34557	Rpl19	4.10057e-14	-0.39198
Retreg2	2.47578e-49	-0.333004	Eif3k	9.53494e-56	-0.342227	Dgcr2	3.89519e-44	-0.403517	Rps27a	3.52483e-07	-0.372599	Rpl10a	8.32352e-23	-0.369467	Ubl5	2.7799e-09	-0.356876	Rpl36al	2.59043e-28	-0.34476	Wbp2	2.62463e-08	-0.39195
Tomm7	5.04295e-44	-0.331676	Ddb1	6.37566e-56	-0.342017	Idh3b	1.79396e-41	-0.402511	Cst3	5.8158e-08	-0.372343	Ly6h	8.78439e-22	-0.36793	Rpl13	1.09471e-14	-0.356433	Park7	7.04435e-26	-0.34395	Sh3gl2	6.972e-09	-0.391737
Cbarp	8.18468e-48	-0.331421	Pfdn5	1.17062e-58	-0.341459	Selenok	2.67314e-40	-0.401189	Itm2b	3.10237e-07	-0.371456	mt-Nd1	4.06856e-85	-0.367797	Celsr2	1.15939e-08	-0.355055	Gnb2	3.6495e-28	-0.343796	Coa3	4.12879e-10	-0.391222
Ap2s1	1.28316e-45	-0.331374	Sdha	4.75382e-58	-0.340931	Bscl2	1.09565e-52	-0.399903	Romo1	2.29882e-06	-0.370202	Sf1	1.90295e-23	-0.367249	Dnajb1	6.52016e-10	-0.354826	Fam173a	3.33127e-30	-0.343787	Sult4a1	1.72928e-11	-0.390248
Stub1	1.87553e-47	-0.330625	Hsp90ab1	2.76398e-110	-0.33915	mt-Nd4	1.68267e-124	-0.3999	Mrpl30	1.71994e-06	-0.365678	Golga7b	7.07245e-25	-0.36706	Atp13a2	8.34356e-09	-0.354373	mt-Atp6	1.79627e-189	-0.343347	Syp	6.80332e-10	-0.39003
Tomm6	3.25156e-45	-0.330598	Coa3	8.52592e-56	-0.338767	Tmem130	2.14864e-42	-0.399649	Rpl13a	3.32757e-07	-0.362589	Pdxp	1.04155e-21	-0.366481	Aldoc	1.37422e-07	-0.354278	Cct5	9.42333e-28	-0.342575	Rpl21	6.80813e-10	-0.388988
Atp6v1f	8.60484e-50	-0.330587	Mfge8	3.82573e-58	-0.338451	Ergic3	1.91308e-57	-0.398957	Mboat7	1.50131e-06	-0.362073	Tcf7l2	4.26849e-14	-0.36637	Cbln1	3.3965e-09	-0.352625	Atpif1	1.47246e-32	-0.341741	Lonrf2	8.83955e-12	-0.38729
mt-Co1	5.12194e-234	-0.330577	Lgmn	8.78193e-52	-0.33816	Zwint	4.39215e-40	-0.398834	G6pc3	4.07777e-07	-0.362039	Zfp36l1	1.65739e-13	-0.366367	Gda	2.26619e-11	-0.35254	Ldha	1.08626e-25	-0.341157	Arxes2	2.91598e-10	-0.386488
Rps14	6.81965e-65	-0.329019	Suclg1	4.91282e-50	-0.337568	Iscu	1.00667e-37	-0.398706	Gm47283	6.63451e-07	-0.358027	Rps13	1.45656e-24	-0.366329	Psmc3	2.05184e-08	-0.352331	Vtn	1.43178e-32	-0.340249	Taf10	2.4056e-12	-0.385544
Sdha	3.98448e-48	-0.32895	Fxyd6	1.72248e-52	-0.337167	Stxbp1	2.10593e-44	-0.398283	Atp5h	1.56431e-06	-0.358027	Chgb	3.69725e-20	-0.366078	Rprml	6.66357e-11	-0.351235	Ndufb6	5.17736e-27	-0.339814	Chchd1	1.47197e-12	-0.385317
Coa3	1.99572e-47	-0.327489	Pcbp4	3.82414e-49	-0.336658	Epn1	1.13564e-46	-0.398091	Fam234b	1.52293e-06	-0.354719	Ap2s1	1.93691e-20	-0.365926	Puf60	4.0961e-09	-0.350959	Ndufb9	2.22219e-37	-0.339544	Bag6	3.97664e-11	-0.384555
Olfm2	3.71548e-54	-0.327459	Rps3	1.03095e-54	-0.335261	Stub1	1.90337e-45	-0.397224	Rtn3	6.61779e-07	-0.352707	Taldo1	1.31262e-23	-0.365467	Pfkl	1.54556e-10	-0.350862	Snrpd2	9.60546e-26	-0.339087	Vps28	5.2556e-11	-0.384306
Pfn2	3.58663e-48	-0.325929	Icmt	5.78826e-53	-0.334821	Rpl39	3.916e-46	-0.396934	Nap1l5	1.09114e-07	-0.352589	Mir124a-1hg	9.67829e-24	-0.364841	Celf5	5.4606e-09	-0.350634	Ntsr2	5.41101e-22	-0.338822	Pink1	6.03057e-09	-0.383284
Eif5a	3.16792e-45	-0.325022	Reep2	1.36873e-51	-0.334674	Fkbp4	4.62824e-43	-0.396073	Rab11fip5	4.25678e-07	-0.34454	Edf1	8.28012e-24	-0.364446	Rpl27a	4.05875e-12	-0.349785	Rpl22l1	7.23548e-36	-0.336371	Mlf2	6.19997e-10	-0.383122
Timm8b	9.12299e-45	-0.324865	Peg13	1.22604e-52	-0.334134	Ftl1	1.14454e-42	-0.395937	Igsf1	1.57845e-07	-0.343398	Rpl11	2.09458e-26	-0.363872	Dclk1	3.6578e-09	-0.34972	Nrxn2	5.11241e-30	-0.336368	Ly6h	7.90038e-12	-0.382949
Ptges3	2.06371e-48	-0.324571	Eif5a	3.0721e-52	-0.333808	Ndufa7	1.27917e-41	-0.394726	Pdyn	1.58313e-07	-0.340808	Atp6v0e2	2.96354e-23	-0.36232	B4galnt4	7.42577e-11	-0.349527	Slc48a1	6.37426e-27	-0.336148	Glud1	6.6326e-09	-0.382583
Gpx4	6.90505e-55	-0.324307	Dgkz	5.89251e-48	-0.333444	Saraf	3.40205e-40	-0.394412	Endog	2.127e-06	-0.325606	Ppp1ca	4.02393e-19	-0.36135	Klc1	8.47382e-10	-0.34935	Disp2	2.18701e-23	-0.335529	Arl8a	1.59879e-08	-0.380453
Bscl2	3.40562e-53	-0.32416	Snap47	7.68251e-51	-0.333401	Ddb1	3.31383e-45	-0.393983	Pafah1b3	2.05298e-07	-0.303287	Slc25a3	1.76263e-23	-0.360728	Cops6	5.51965e-08	-0.348897	Dctn2	2.65198e-25	-0.335465	mt-Nd1	2.42804e-37	-0.380292
Selenom	3.44365e-45	-0.323939	Rac1	4.4909e-57	-0.333365	Romo1	1.17077e-44	-0.393285				Tspan9	4.92143e-31	-0.360525	Stx1a	1.4382e-10	-0.347811	Vdac2	3.14753e-26	-0.334936	Clptm1	2.70764e-09	-0.380275
Pmch	2.59423e-24	-0.323903	Tsen34	4.19523e-49	-0.333254	Fis1	2.2258e-41	-0.39327				Prrt1	5.69853e-28	-0.360268	Bex3	7.00043e-09	-0.347601	Metrn	6.03095e-22	-0.334896	Rab11b	2.80333e-10	-0.380085
Atp6v1g2	7.24195e-43	-0.323819	Atp13a2	3.54234e-54	-0.332687	Laptm4b	7.68343e-42	-0.393113				Rps2	1.64974e-20	-0.360105	Rasgrf1	6.87736e-07	-0.347242	Cx3cl1	1.22848e-27	-0.334779	H2afz	2.33361e-09	-0.380027
Atp6v1b2	3.14454e-49	-0.323734	Fkbp4	4.24807e-52	-0.332652	Rps16	9.48266e-43	-0.393088				Crip2	4.81961e-26	-0.359159	Mif	2.98796e-08	-0.347076	Got2	1.02821e-24	-0.334004	Nap1l5	2.43166e-08	-0.378631
Sin3b	8.17415e-54	-0.323574	Tomm7	4.63152e-53	-0.332643	Eif5a	3.64051e-42	-0.391844				Tom1l2	1.62811e-23	-0.357801	Cst3	8.11589e-11	-0.346814	Lgmn	5.59472e-30	-0.333418	Syngr3	1.84193e-09	-0.378304
Slc6a9	5.49535e-50	-0.322848	Gm47283	3.80872e-74	-0.332408	Ptprn	1.35282e-44	-0.391397				Syt13	1.652e-23	-0.357759	B4gat1	5.69609e-10	-0.346338	Rpl13	3.38071e-65	-0.333132	Idh3b	2.14666e-09	-0.377326
Penk	2.04155e-39	-0.322582	Tmem9	5.29229e-52	-0.332292	Atp6v1f	4.89536e-43	-0.39136				Hap1	3.15627e-18	-0.357458	Grcc10	1.06722e-07	-0.345002	Tspan3	1.07605e-40	-0.333032	Cfl1	6.1127e-11	-0.376853
Grin1	1.19488e-45	-0.321962	Pmm1	6.02247e-52	-0.332215	Atp5c1	4.03399e-42	-0.389872				Smpd1	9.67008e-24	-0.35727	Atp5j	1.85209e-10	-0.344981	Mbp	4.61028e-36	-0.33247	Micos13	2.60828e-09	-0.375261
Dctn2	2.54764e-47	-0.32179	Uqcrfs1	1.28256e-53	-0.332171	Cycs	1.07753e-38	-0.388983				Crmp1	5.6674e-22	-0.357178	Rps10	4.24292e-09	-0.344724	Rps20	2.36021e-43	-0.332298	Tufm	1.09011e-10	-0.375164
Fis1	3.2068e-40	-0.321237	Psma6	8.15988e-50	-0.332109	Tomm6	1.4221e-42	-0.388375				Rps20	8.30647e-25	-0.35636	Hras	7.3385e-08	-0.34466	Peg13	2.11478e-27	-0.332251	Ndufs3	9.40662e-10	-0.37476
Mpc2	3.22145e-42	-0.320425	Rps14	2.31303e-67	-0.33193	Gpx4	2.3458e-45	-0.388113				Cops9	8.70707e-21	-0.356327	Mlf2	4.18537e-08	-0.344204	Uba52	5.6503e-18	-0.332248	Zcchc12	2.74056e-08	-0.374649
Smdt1	5.74723e-44	-0.320156	Ndufs3	1.3391e-52	-0.331497	Bag6	2.80205e-49	-0.388099				Rpn1	5.94615e-23	-0.35496	Git1	2.53241e-08	-0.342828	Fkbp4	6.83106e-27	-0.332195	Elof1	3.48991e-09	-0.374402
Bcat1	7.78555e-36	-0.319363	Stx1b	1.99389e-50	-0.331296	Mpc2	1.34329e-39	-0.387358				Snrpd2	1.53297e-21	-0.354584	Rapgefl1	1.67032e-10	-0.342417	C1qtnf4	1.32537e-31	-0.331918	Bscl2	7.96106e-11	-0.374334
Abca2	6.35533e-41	-0.318404	Micos10	1.48539e-48	-0.331104	Enho	4.47149e-40	-0.386947				Coro2b	1.14373e-26	-0.354019	Fam234b	9.9815e-09	-0.342276	Ddb1	3.90818e-26	-0.331544	Ptov1	3.15525e-11	-0.373985
Dctn3	2.29325e-45	-0.317945	Ap2s1	1.51761e-48	-0.330993	Csdc2	6.30313e-45	-0.386764				B4galnt4	8.52487e-31	-0.353954	Rnasek	5.90558e-09	-0.340272	Cox14	2.16993e-25	-0.330972	Pgrmc1	2.54231e-08	-0.373394
Rpl13a	9.0442e-74	-0.317511	Klc1	2.83146e-50	-0.330473	Nrsn2	1.12022e-42	-0.386682				Gm47283	2.67284e-32	-0.352795	Spock1	8.65645e-08	-0.339734	Abca2	2.70976e-22	-0.330352	Adprh	1.63748e-09	-0.372308
Uqcrb	2.00902e-41	-0.317435	Akr1a1	5.04731e-47	-0.330376	Mapre3	5.18967e-45	-0.386405				Timm13	9.82485e-21	-0.352591	Atp6v1c1	2.32666e-08	-0.339345	Sh3gl2	2.1231e-31	-0.330162	Prdx5	5.7765e-08	-0.371595
Rps9	9.01829e-51	-0.316571	Canx	2.1953e-65	-0.330271	Mtch1	4.28846e-40	-0.386298				Arxes2	4.59248e-21	-0.352443	Tmsb4x	2.79317e-13	-0.338763	Rpl35	5.27726e-32	-0.329536	Ube2m	6.78418e-09	-0.370187
Fkbp4	6.65284e-46	-0.314976	Rpn2	1.73144e-49	-0.330092	Ndufb6	2.67449e-40	-0.386021				Slc24a3	8.5865e-16	-0.352355	Vps28	8.49217e-09	-0.33851	Slc6a17	2.19158e-28	-0.329281	Rtn3	2.53714e-10	-0.36935
Ndufa12	8.41291e-38	-0.314866	Tmx2	1.67687e-50	-0.32982	Acly	3.85125e-43	-0.385811				Got1	1.94578e-22	-0.352124	Hnrnpk	2.78022e-09	-0.338471	Brk1	3.07159e-22	-0.32917	Cx3cl1	5.67683e-09	-0.367739
Gm2a	8.27976e-52	-0.314126	Rps27a	1.61307e-79	-0.329801	Ppp1cc	4.00482e-41	-0.385653				Dynlrb1	8.18996e-21	-0.351792	Grk2	4.56113e-07	-0.338282	Enho	1.32475e-23	-0.327895	Pnkd	7.27278e-09	-0.367381
Rpsa	3.4708e-53	-0.313683	Tmem59	1.83832e-44	-0.32977	Dnajb1	4.12446e-54	-0.385561				Pea15a	7.46673e-21	-0.351729	Ndufa11	3.27009e-07	-0.337578	Stub1	2.79909e-27	-0.326452	Ctsb	1.21923e-10	-0.367306
Hdac11	8.90637e-41	-0.31363	Vsnl1	4.26237e-60	-0.328958	Rps13	1.64613e-49	-0.385363				Akr1a1	1.89719e-19	-0.351619	Phf24	4.90268e-09	-0.337387	Acly	6.67931e-20	-0.326061	Rab11fip5	3.93818e-11	-0.367013
Fdft1	2.14177e-43	-0.313381	Puf60	4.38756e-52	-0.328863	Shf	4.17368e-43	-0.385277				Rpl38	4.95235e-32	-0.351285	Idh3g	7.93437e-08	-0.337375	Ctsb	6.25908e-49	-0.326017	Lrpap1	2.15365e-08	-0.366706
Ndufs2	3.1704e-39	-0.313189	Wdr1	2.56997e-51	-0.328592	Ndufa6	1.61463e-42	-0.384919				Gabra4	8.19182e-14	-0.350997	Eri3	7.51298e-09	-0.337368	Jund	1.70639e-26	-0.325994	Arf5	7.95143e-11	-0.366675
Fdps	6.75262e-55	-0.313072	Cnp	1.55736e-45	-0.328587	Clec2l	9.03091e-43	-0.384665				Jup	5.57995e-26	-0.350045	Ier5	9.53444e-09	-0.337304	Eif5a	1.12702e-25	-0.325958	Cartpt	1.66301e-14	-0.366664
Nsg2	1.45867e-38	-0.312782	Dynlrb1	1.02662e-53	-0.328323	Tph2	1.9374e-23	-0.383649				Adprh	7.87313e-20	-0.348993	Dlg3	2.63016e-09	-0.336939	Hspe1	2.55884e-26	-0.325466	Tmem9	1.57846e-08	-0.366598
Rpl17	7.3028e-53	-0.311857	Bcap31	5.23995e-53	-0.327892	Snrpb	2.48366e-41	-0.383442				Fabp7	1.86406e-24	-0.348836	Schip1	9.35945e-09	-0.336834	Hap1	1.33342e-21	-0.325103	Uba52	1.84477e-08	-0.365884
Ndufc2	6.07859e-40	-0.310959	Slc12a5	2.07939e-50	-0.327707	Sptbn2	1.61578e-29	-0.38323				Atp5f1	7.00717e-24	-0.348698	Arpc5	4.11323e-07	-0.336368	Uqcrh	5.19956e-39	-0.325074	Pld3	1.82044e-10	-0.36567
Kcnq2	6.40206e-44	-0.310877	Romo1	7.05613e-48	-0.327698	Krtcap2	4.87849e-45	-0.383178				Uba52	1.079e-16	-0.34738	Ap2a1	2.60827e-07	-0.336061	Mapk8ip1	3.80317e-22	-0.324983	Gabarap	6.46253e-09	-0.365588
Nptxr	4.08551e-36	-0.310845	Wdr6	2.19223e-47	-0.327522	Pdxp	3.00144e-40	-0.382981				Rsph1	9.17028e-24	-0.347207	Mast3	3.18834e-07	-0.335483	mt-Co1	1.99569e-166	-0.324763	Cdip1	2.35705e-09	-0.365263
Fkbp1a	7.32623e-41	-0.310699	Adprh	8.60525e-54	-0.327295	Suclg1	1.68605e-39	-0.382745				Cuedc2	5.08753e-22	-0.346798	Rpsa	1.21235e-09	-0.335293	Eif3k	3.10937e-28	-0.323182	Rpl26	6.11898e-11	-0.364444
Kif1a	4.15654e-47	-0.310697	Hspe1	7.81006e-50	-0.326755	Uba52	1.58859e-32	-0.382661				Csdc2	8.79104e-24	-0.346566	Ak1	1.72773e-10	-0.335208	Spock2	8.4662e-29	-0.32299	Hba-a2	6.48124e-07	-0.363907
Gng13	6.90273e-31	-0.309878	Snx3	3.32659e-47	-0.326676	Cds2	1.75379e-41	-0.382536				Rps5	1.17573e-20	-0.345446	Ptms	3.41897e-09	-0.33511	Stxbp1	5.49299e-40	-0.322978	Ndufb9	4.1561e-09	-0.363895
Canx	1.81043e-56	-0.309784	Ndufa7	4.29708e-49	-0.325561	Cadm3	8.97547e-32	-0.382315				Stk25	2.27353e-18	-0.344811	Lrpap1	1.51281e-07	-0.335025	Tomm7	3.93541e-27	-0.321515	Selenok	2.75057e-08	-0.362882
Dhcr24	4.15789e-44	-0.309467	Laptm4a	5.66918e-47	-0.325	Rpl21	1.22206e-37	-0.381756				Arf5	4.90289e-22	-0.344799	Arhgef25	5.06276e-08	-0.332394	Lamp1	2.07128e-30	-0.32067	Mrps24	7.89125e-11	-0.362124
Usp11	1.09835e-45	-0.309279	Atp6v1f	1.89448e-46	-0.324778	Rps3	1.79126e-37	-0.380787				Id2	5.75028e-15	-0.344798	Kcnj3	2.29342e-09	-0.332186	Rps14	1.3955e-44	-0.319863	Prdx2	9.39554e-09	-0.361369
Wbp2	2.38304e-45	-0.309102	Txn2	1.1823e-54	-0.324557	Scamp5	1.0005e-43	-0.3794				Syt1	4.37147e-16	-0.344211	Txn2	2.36854e-08	-0.331691	Gpx4	3.18077e-39	-0.319583	Ndufs6	1.93273e-10	-0.360604
Trnp1	7.83004e-38	-0.308654	Sgta	1.04293e-54	-0.324359	Pop5	5.9903e-48	-0.379228				Nrsn2	2.02285e-19	-0.344013	Rpl11	5.16559e-10	-0.331625	Grk2	8.81477e-24	-0.319121	Ttyh3	1.41243e-11	-0.359916
Smpd1	2.31312e-46	-0.308548	Haghl	3.01439e-47	-0.32425	Ndfip1	2.12706e-44	-0.37903				Uqcc2	7.6653e-20	-0.343989	Zmiz2	1.1466e-09	-0.331513	Edf1	1.7168e-20	-0.319053	Hnrnpa1	3.15515e-09	-0.359715
Mrpl23	6.86469e-49	-0.308265	Selenok	1.61672e-45	-0.323617	Gnb1	8.1691e-44	-0.37796				Romo1	3.66292e-19	-0.342639	Ak5	1.0865e-06	-0.330985	Cep170b	9.63773e-25	-0.318887	Mlc1	3.75767e-09	-0.359655
Pmm1	2.35731e-44	-0.308187	Grk2	2.86615e-46	-0.323488	Ppp1r17	3.64393e-20	-0.377636				Fkbp4	1.59813e-22	-0.3422	Tex264	4.21871e-10	-0.330158	Cend1	1.60763e-24	-0.318843	Hk1	5.06766e-12	-0.359174
Ptpn5	3.24558e-43	-0.307566	Uba52	5.30409e-39	-0.323417	S100a16	6.72104e-42	-0.377265				Gja1	1.61877e-17	-0.341978	Scg5	2.99187e-07	-0.329877	Pnmal2	2.62397e-30	-0.318745	Scrn1	2.32289e-09	-0.359038
Mapre3	6.13522e-39	-0.307392	Ergic3	4.63151e-56	-0.323362	Uqcrfs1	8.05317e-39	-0.377099				Atp5g3	1.31888e-23	-0.341169	Gria2	9.16649e-11	-0.329752	Gabarapl1	5.91694e-28	-0.318093	Snrpd2	5.46046e-07	-0.358584
Gabarapl1	2.05183e-42	-0.307023	Ndufa8	1.62243e-46	-0.323296	Taldo1	2.49217e-39	-0.37678				Rps23	5.05933e-20	-0.340773	Abhd12	1.76425e-07	-0.329235	Nsg2	2.54971e-30	-0.317404	Akr1a1	2.68759e-08	-0.358424
Cops6	5.21412e-40	-0.306709	Pnck	8.89538e-48	-0.322894	Smpd1	2.21008e-47	-0.376201				Wdr6	3.22059e-19	-0.340675	Chchd6	4.19808e-08	-0.328676	H2afz	8.48429e-23	-0.317269	Pdhb	1.59065e-08	-0.357846
Eif1	3.18507e-50	-0.305303	Psmd2	1.31868e-49	-0.322541	Tomm7	1.43137e-38	-0.37594				Tmsb10	1.80739e-17	-0.33986	Icmt	3.59499e-09	-0.328074	Serf2	1.51472e-26	-0.317	Abca2	4.93367e-09	-0.35724
Psma6	1.58004e-42	-0.30516	Atp6v1b2	2.35458e-53	-0.322381	Sult4a1	5.03796e-37	-0.375455				Lhfp	7.16468e-23	-0.338514	Prmt1	1.04203e-08	-0.32803	Sh3glb2	1.39568e-24	-0.316462	Camk2n2	7.96464e-09	-0.35666
Atp5c1	2.46163e-42	-0.305048	Sult4a1	6.04393e-46	-0.322036	Timm13	9.59402e-42	-0.374318				Fxyd7	3.64663e-23	-0.338238	Pfn2	4.86063e-08	-0.327908	Eif1	7.41101e-42	-0.315443	Phyhip	1.67129e-10	-0.355224
Agt	1.1988e-34	-0.30501	Syt13	6.86514e-51	-0.321645	Rps19	2.82787e-41	-0.373964				Fxyd6	4.4593e-21	-0.337921	Pnmal2	5.189e-08	-0.326151	Ndufb1-ps	3.09514e-30	-0.315137	Rps3a1	2.67749e-08	-0.354659
Pdxp	2.04882e-42	-0.304649	Rpl36al	3.2177e-45	-0.321071	Syngr3	1.28943e-41	-0.373953				Ppp3r1	7.89163e-19	-0.337218	Pdxp	1.1043e-06	-0.325293	Prdx1	3.62323e-31	-0.314807	Tmem132a	9.65459e-11	-0.354322
Tmem151a	8.31799e-50	-0.303223	Ppp1cc	6.85274e-47	-0.320789	Tmem151b	3.01798e-42	-0.373779				Fam183b	1.59848e-22	-0.336568	Hint1	1.07351e-08	-0.325	Timm13	5.74413e-25	-0.31448	Slc25a5	2.38258e-07	-0.353885
Lgmn	4.25157e-37	-0.303101	Rps28	3.91346e-56	-0.320529	Haghl	6.39372e-44	-0.373285				Sv2b	2.35686e-19	-0.336515	Rundc3a	7.68044e-08	-0.323847	Ptges3	4.87424e-31	-0.314132	Ap1b1	9.60673e-09	-0.353845
Psmb6	1.96336e-38	-0.303087	Pdxp	3.25728e-48	-0.319936	Got2	7.12758e-43	-0.37314				Tmem130	2.27032e-17	-0.336367	Tsc2	3.64159e-10	-0.323829	Rps28	3.08981e-42	-0.314006	Jph3	1.36127e-12	-0.353817
Ndufb9	8.1824e-44	-0.302645	Rplp0	6.34726e-46	-0.319531	Coa3	1.74304e-43	-0.373074				Fau	1.10025e-24	-0.33615	Slc3a2	9.4593e-07	-0.323383	Rpl19	2.18325e-42	-0.312651	Ndufa4	1.87576e-15	-0.352881
Tufm	6.8265e-49	-0.301894	Rpl10a	6.60524e-45	-0.319352	Prkcg	1.78097e-23	-0.372542				Atp5mpl	5.0865e-19	-0.336042	Snap91	1.1216e-07	-0.323124	Hapln4	1.78028e-25	-0.312326	Eif1	4.18887e-09	-0.352556
Fam234b	1.55293e-48	-0.30149	Bag6	1.76303e-52	-0.318751	Atp6ap2	1.67405e-38	-0.372203				Chchd2	2.68605e-26	-0.335902	St6galnac5	7.16119e-07	-0.322992	Iscu	1.54449e-21	-0.312008	Dner	9.48429e-07	-0.352012
Scn2b	1.58641e-37	-0.301294	Rab1b	3.05557e-49	-0.318548	Dynll1	1.78554e-37	-0.371569				Msmo1	3.08749e-18	-0.335163	Ppme1	4.72639e-07	-0.322176	Pmm1	1.8772e-24	-0.311834	Fkbp1a	4.95335e-09	-0.351674
Ndfip1	1.52473e-50	-0.301202	Sst	3.03847e-37	-0.317396	Erp29	3.5877e-36	-0.3715				Pink1	5.17412e-24	-0.335069	Eif1	1.88861e-08	-0.321686	Rasgrf1	6.1924e-20	-0.311574	Nptxr	2.74058e-10	-0.350992
Cct3	3.29643e-40	-0.301002	Capns1	1.5422e-47	-0.317368	Rps5	4.6696e-34	-0.370632				Syn2	1.24871e-17	-0.334353	Pfdn5	1.57998e-09	-0.32157	Coa3	1.37658e-26	-0.311545	Ptpn5	7.04356e-11	-0.350699
Dnajb1	7.45498e-51	-0.300651	Pld3	2.52541e-46	-0.317202	Psmb6	1.8635e-39	-0.370414				Rps14	1.48116e-26	-0.334249	Ndufs6	5.47392e-07	-0.321393	Atp5c1	1.0488e-31	-0.310567	Sfxn5	3.23622e-09	-0.350553
Snrpd2	1.05138e-37	-0.300084	Rpl29	1.05978e-45	-0.316729	Rps27a	2.63838e-56	-0.370227				Mapre3	1.35154e-17	-0.333811	Ube2v1	3.72511e-07	-0.321305	Stmn4	2.24942e-18	-0.310421	Mfge8	6.12813e-10	-0.35027
Zcchc12	1.76306e-38	-0.300008	Slc27a1	8.12314e-57	-0.316655	Atp6v0d1	2.49289e-38	-0.369693				Ap2a1	1.94352e-20	-0.333502	Gas7	1.47023e-08	-0.321201	Tnk2	1.63008e-23	-0.310372	Atp6v0a1	4.0337e-08	-0.350252
Scd1	5.55593e-36	-0.299744	Golga7b	2.37313e-51	-0.316482	Ddx39b	9.88971e-40	-0.369419				Cct7	1.96087e-18	-0.332755	Crip2	5.47431e-09	-0.320043	Tsen34	4.80579e-22	-0.310125	Abhd12	7.54388e-09	-0.350188
Bag6	5.84623e-47	-0.299738	Uqcrh	9.39633e-56	-0.316232	Spp1	1.24955e-16	-0.369287				Prdx5	3.02426e-20	-0.332732	Arl8b	1.07904e-06	-0.320043	Tmem151a	4.51535e-25	-0.309749	S100a1	6.52569e-08	-0.350091
Scg5	1.52822e-39	-0.299561	Mbp	1.18473e-64	-0.316013	Serf2	1.18853e-37	-0.369155				Tpt1	1.72712e-32	-0.332517	Ap2a2	6.85707e-07	-0.319866	Scd1	3.59755e-23	-0.309722	Rpl12	1.91883e-07	-0.349812
Usp5	4.17294e-41	-0.298866	Tufm	4.2006e-56	-0.315742	Rpl22l1	2.31779e-38	-0.368688				Gng5	3.39011e-19	-0.332207	Coro1a	7.83915e-09	-0.318617	Ndufs3	1.63526e-22	-0.309509	Eef1a1	5.92566e-20	-0.349616
Vps28	1.89363e-41	-0.298818	Slc6a17	2.67279e-50	-0.315553	Hba-a1	5.6457e-25	-0.368065				Gpr162	2.73835e-26	-0.332047	Cct7	8.22337e-07	-0.318404	Slc12a5	6.43731e-30	-0.308744	Micos10	2.49834e-08	-0.349416
Rab11fip5	6.16445e-43	-0.298351	Fam234b	5.77087e-55	-0.315473	Lamp1	1.18728e-34	-0.367698				Rpl13a	3.18787e-32	-0.331897	Ube2z	1.85205e-07	-0.318276	Ndufv2	2.03069e-25	-0.308377	Itm2b	7.94346e-12	-0.349277
Wdr6	2.38408e-37	-0.298254	Slc6a1	7.597e-38	-0.314715	Timp4	3.32477e-30	-0.367376				Plekhb2	3.43443e-17	-0.331653	Dad1	3.72399e-08	-0.317443	Pdxp	8.34575e-26	-0.307563	Olfm2	9.43332e-11	-0.349012
Gpr162	1.8423e-51	-0.298163	Evl	1.51246e-51	-0.314102	Calm3	1.575e-52	-0.367347				Neo1	3.31743e-19	-0.331408	Kcnab2	1.26878e-06	-0.317392	Smpd1	4.93379e-28	-0.307415	Pnck	6.20417e-11	-0.348675
Arhgdig	9.73773e-44	-0.297457	Gpr162	1.08924e-62	-0.31388	Rpl37a	3.23419e-49	-0.366942				Cdc42	1.07395e-16	-0.331079	Miat	1.63319e-08	-0.317388	Ndrg3	1.94678e-24	-0.306304	Cct8	4.61404e-09	-0.347896
Edf1	5.28704e-37	-0.297425	Rplp2	6.45526e-47	-0.313751	Tufm	3.06498e-49	-0.366931				Scg5	8.36375e-19	-0.330641	Kcnf1	2.03788e-09	-0.317263	Rps27a	2.41276e-51	-0.306124	Rtl8b	8.21756e-08	-0.34766
Rps7	2.36648e-43	-0.296722	Mlc1	4.44346e-45	-0.313665	Eif3k	4.20311e-39	-0.365634				Atp5md	1.43868e-20	-0.330248	Cacng3	4.20167e-09	-0.316921	Rpl7a	9.5323e-20	-0.306101	Fabp3	1.78149e-07	-0.347068
Rnd2	1.29589e-36	-0.296589	Pea15a	3.20445e-42	-0.312965	Ap2a1	3.02475e-39	-0.365446				Vdac2	3.53814e-18	-0.329962	Gabarapl1	1.14734e-06	-0.316425	Bag6	4.26691e-26	-0.305941	Ndufa12	1.05995e-07	-0.346835
Golga7b	4.27884e-41	-0.296551	Fads1	5.11524e-46	-0.312946	Scg5	1.50908e-36	-0.364909				Astn1	4.83909e-20	-0.328933	Atn1	2.45728e-07	-0.316337	Rps12	2.33659e-40	-0.305691	Stk25	1.54929e-07	-0.346772
Psmb5	1.60965e-40	-0.296201	H3f3a	2.10404e-41	-0.31284	Cdipt	2.6947e-42	-0.364781				Cct3	3.28964e-18	-0.328489	Igsf21	2.75181e-10	-0.316313	Rpsa	2.76548e-37	-0.30448	Rsrp1	2.11235e-07	-0.34583
Rpn2	2.79163e-40	-0.295933	Dnajb1	2.94567e-52	-0.312185	Ank1	2.65116e-34	-0.364681				Anapc11	9.79581e-19	-0.328185	Ndufa2	3.79191e-07	-0.315879	Bscl2	2.00138e-33	-0.304473	Araf	9.50817e-08	-0.345818
Mboat7	2.3589e-44	-0.295325	Dctn1	1.36986e-45	-0.312073	Ndufa1	8.79698e-39	-0.364511				Ppp1r17	1.98244e-21	-0.326776	Amph	6.14253e-08	-0.31575	Selenok	4.49181e-26	-0.304236	Cox7b	8.14922e-10	-0.345736
Timm13	2.43334e-40	-0.294963	Cox14	3.04131e-45	-0.311642	Cpe	1.01659e-64	-0.364316				Rims3	3.12018e-18	-0.326356	Ccar2	2.0564e-09	-0.31513	Nnat	4.24216e-15	-0.304211	Ctsa	1.62179e-08	-0.345643
Arl2	3.40407e-42	-0.29496	Arhgdia	3.78392e-47	-0.311185	Neurl1a	4.7242e-43	-0.364089				Cox6c	5.34342e-33	-0.326087	Lamp5	2.24996e-08	-0.314809	Sec61g	1.1771e-20	-0.303957	Fat2	5.01924e-10	-0.344822
Fabp7	6.91601e-45	-0.294665	Ftl1	9.85763e-43	-0.310828	Fxyd6	4.82537e-46	-0.364011				Spock2	5.80885e-18	-0.325784	Ly6e	2.21226e-10	-0.314722	Ptms	3.96895e-26	-0.303616	Atpif1	6.94131e-09	-0.344498
Eif4h	1.42755e-41	-0.294488	Phyhip	1.39018e-58	-0.310755	Lrpap1	7.14113e-40	-0.363877				Eif5a	4.99158e-18	-0.324356	Tmx2	8.10061e-07	-0.314713	Suclg1	1.22437e-20	-0.303561	Gpr162	1.16964e-11	-0.344444
Klc1	2.56281e-39	-0.29419	Ndufs5	8.98507e-47	-0.310127	Fkbp1a	1.19644e-36	-0.362749				Rplp0	1.58686e-16	-0.324356	Nat14	9.77274e-09	-0.314285	Arl2	5.04449e-20	-0.302615	Stub1	8.47484e-09	-0.344444
Pnck	1.80324e-46	-0.293952	Cadm3	2.90983e-47	-0.309511	Ap2s1	2.75696e-38	-0.36212				Vapa	7.05274e-20	-0.323683	Chchd2	4.89939e-09	-0.314002	Mgst3	5.23694e-22	-0.301421	Usp11	1.43986e-09	-0.343647
Rplp0	4.35491e-38	-0.293834	Plekhb1	8.71252e-42	-0.309241	Cbln3	2.2582e-18	-0.361947				Mlc1	2.74572e-16	-0.323486	Mrpl23	8.74989e-07	-0.313171	Golga7b	1.7178e-27	-0.300323	Hdac11	1.43907e-08	-0.343647
Rtl8b	1.23553e-44	-0.293828	Gad1	1.50513e-27	-0.308211	Rpl30	4.47711e-43	-0.36109				Sin3b	9.65086e-21	-0.322866	Fabp3	3.69757e-07	-0.312679	Rpl26	7.53631e-39	-0.300233	Sf1	3.42327e-09	-0.343615
Clptm1	5.90313e-41	-0.293751	Stub1	4.16651e-46	-0.308126	Slc1a6	1.08476e-27	-0.361077				Tomm7	4.17281e-15	-0.322514	Lin7b	4.90979e-10	-0.312138	Retreg2	2.3866e-19	-0.299502	Ap2a1	3.97927e-08	-0.343493
Tmem179	4.66809e-44	-0.293166	Pfkp	5.39216e-41	-0.30791	Gpr162	1.97855e-50	-0.360859				Sst	3.56746e-14	-0.322332	Baiap2l1	7.84642e-13	-0.311464	Hcfc1r1	5.12781e-19	-0.29945	Ppp1cc	1.46855e-09	-0.342632
Laptm4b	1.46848e-36	-0.292639	Pltp	1.41886e-62	-0.307693	Arl8a	1.01201e-33	-0.360716				Eif3f	1.33471e-18	-0.322218	Dynlrb1	2.01061e-08	-0.311249	Slc6a9	1.72919e-24	-0.299408	Rpn2	4.77461e-07	-0.342438
Ldha	3.59984e-33	-0.29215	Atp5c1	1.48739e-42	-0.307431	Camta2	1.30699e-43	-0.360708				Ctxn1	1.41459e-23	-0.322135	Atp1b1	1.42026e-12	-0.310794	Tbcb	8.01772e-23	-0.299396	Fis1	6.88977e-07	-0.342362
Cep170b	1.63143e-36	-0.291858	Sf1	1.80694e-44	-0.307194	Ppib	1.68484e-37	-0.360255				Kctd17	2.10599e-17	-0.32185	Adcy2	8.23278e-07	-0.310442	Dctn1	3.80416e-18	-0.29816	Gpm6a	4.84459e-08	-0.342187
Syt13	5.61336e-39	-0.291837	Brk1	8.87174e-47	-0.306767	Fabp7	7.93089e-39	-0.360158				Cplx2	2.4242e-14	-0.321079	Slc25a22	3.49419e-07	-0.31018	Rpl23	2.11031e-41	-0.297802	Cops6	3.79091e-08	-0.341624
Csdc2	3.61854e-45	-0.291804	Atp5g2	1.24226e-43	-0.306289	Gps1	7.17398e-50	-0.359881				Elof1	1.37905e-15	-0.320454	Mir124a-1hg	5.19263e-07	-0.309874	Ctnnb1	2.22517e-22	-0.296793	Fbxo9	1.50402e-07	-0.340928
Rap1gap	3.38691e-43	-0.291726	Pianp	9.42843e-51	-0.305468	Pfn2	1.092e-36	-0.359701				Pmm1	1.76456e-15	-0.319879	Svop	7.93213e-08	-0.309869	Ttyh2	4.75329e-24	-0.296655	Snx3	2.68369e-09	-0.340562
Slc48a1	1.60337e-40	-0.290904	Ppib	5.31153e-44	-0.305421	Dynlrb1	6.54297e-36	-0.359463				Cd63	6.74632e-19	-0.319429	Rpn2	9.05759e-07	-0.309793	Ly6h	1.88651e-25	-0.296182	Gnb2	1.29796e-08	-0.340487
Cplx1	6.31741e-35	-0.290039	Nomo1	3.72842e-49	-0.305072	Sgta	7.86799e-44	-0.358225				Gnb1	4.06128e-19	-0.319405	Ensa	2.36851e-06	-0.30974	Rac1	2.96876e-32	-0.295182	Zmiz2	3.55422e-10	-0.339815
Hypk	9.31956e-39	-0.289632	Laptm4b	9.62607e-41	-0.30478	Hba-a2	5.78026e-32	-0.357898				Cxxc5	1.92066e-18	-0.316429	Neo1	8.79484e-08	-0.309726	Reep2	1.13612e-24	-0.29491	Rpl24	1.57855e-09	-0.339737
mt-Atp6	1.11802e-194	-0.289052	mt-Co2	4.13335e-221	-0.304269	Dgkz	1.51243e-25	-0.357866				Syp	6.58847e-18	-0.316114	Celf2	9.4198e-10	-0.30956	Ywhaz	2.85134e-38	-0.294041	Capns1	1.95476e-06	-0.339158
Nsg1	5.53196e-38	-0.288988	Adgrg1	3.56531e-47	-0.30411	Elovl5	4.49173e-41	-0.357799				Slc25a18	8.78637e-20	-0.316014	Pcsk1n	3.2871e-08	-0.309429	Lrrc4b	1.38696e-24	-0.293852	Nedd8	1.36175e-07	-0.338872
Gpx3	4.00092e-48	-0.288959	Arf5	2.00383e-53	-0.304088	Smdt1	2.69435e-32	-0.357771				Atp1b2	1.06282e-16	-0.31545	Nhp2	2.21827e-09	-0.309189	Kif1a	6.26917e-29	-0.293844	Manf	1.03078e-08	-0.338698
Rps6	1.75819e-45	-0.288532	Idh3b	6.45819e-41	-0.303884	Ndufb1-ps	9.2902e-34	-0.357708				Tubb2b	3.12854e-18	-0.315146	Ptpn5	3.09344e-07	-0.308805	Hpcal1	4.78164e-21	-0.293808	Gpx1	1.07114e-07	-0.338656
Camk2n2	6.21979e-37	-0.288495	Prkaca	3.47796e-41	-0.303737	Scg2	2.24054e-23	-0.357629				Rpl12	8.61159e-20	-0.315116	Plppr2	3.33678e-09	-0.308407	Bex3	2.77603e-20	-0.293723	Tmem256	1.87025e-07	-0.338487
Rpl7a	3.95932e-39	-0.288373	Rpl36a	2.26782e-42	-0.303476	Rpl31	5.55409e-39	-0.357518				Hsp90ab1	1.24545e-34	-0.314898	Glo1	9.75764e-07	-0.308297	Pea15a	5.96692e-27	-0.293326	Mllt11	3.5171e-07	-0.338476
Slc12a5	2.90726e-35	-0.288059	Cdipt	3.45273e-49	-0.303187	Camk2n2	3.70485e-32	-0.357441				Neurod1	1.77589e-14	-0.314569	Gtf2i	5.27414e-07	-0.307097	Ndufa12	3.45819e-22	-0.293051	Igip	2.81045e-07	-0.338354
Peg13	4.09223e-36	-0.287811	Clptm1	1.21485e-47	-0.303092	Rplp2	1.90573e-34	-0.356843				Cryab	3.70823e-17	-0.314278	Srebf2	1.98465e-07	-0.307067	Ghitm	3.78157e-30	-0.292917	Fkbp4	2.30574e-08	-0.337972
Ndufv2	5.16904e-38	-0.287285	Sec61g	9.62714e-41	-0.302735	Slc32a1	8.37453e-33	-0.356267				Psmb4	2.19763e-17	-0.313677	Atp5mpl	4.03844e-08	-0.306254	Lrpap1	1.74905e-19	-0.292834	Idh3g	6.88819e-08	-0.337877
Pomp	1.85836e-36	-0.287085	Fabp5	7.14318e-40	-0.302472	Igsf8	1.44526e-41	-0.355593				Gde1	7.40409e-17	-0.313414	Rpl37	1.95495e-12	-0.30551	Olfm2	2.11036e-26	-0.292218	Psmd3	1.03663e-10	-0.337249
Uqcrfs1	5.59882e-34	-0.287056	Ndufc2	4.2015e-43	-0.302383	Ndufa5	2.05631e-35	-0.355084				Anxa5	4.94536e-17	-0.31317	Tubb2b	4.86706e-08	-0.305441	Bin1	1.08726e-21	-0.29201	Fabp7	1.42223e-09	-0.337249
C1qtnf4	9.84879e-42	-0.286275	Usp11	3.77193e-39	-0.301947	Psmb5	8.28184e-41	-0.355019				Slc25a22	1.02476e-22	-0.313129	Dgcr2	7.66175e-07	-0.305357	Idh3g	7.57211e-17	-0.29195	Atp5g2	2.79507e-07	-0.337249
Sec61g	1.79293e-35	-0.286129	Vps28	7.14157e-46	-0.301689	Peg13	1.00173e-33	-0.354793				Arf1	1.34868e-16	-0.312845	Sema6b	1.93164e-09	-0.304791	Sgta	3.67125e-24	-0.290773	Rnd2	1.16617e-07	-0.336563
Napa	1.43109e-34	-0.285767	Rab11b	2.82855e-41	-0.301194	Svop	3.33686e-49	-0.354321				Evl	3.0726e-18	-0.312616	Camta2	1.09324e-06	-0.304731	Syngr3	5.23795e-19	-0.289115	Diras2	9.96644e-08	-0.335688
Taldo1	8.24877e-35	-0.285651	Sh3gl2	1.61152e-37	-0.301162	Tsen34	1.68301e-34	-0.354123				Ergic1	3.9632e-20	-0.312569	Cyc1	3.67982e-07	-0.304255	Ube2m	6.64256e-19	-0.288783	Ndufa7	6.61405e-09	-0.335513
Svop	3.67666e-48	-0.284638	Mboat7	1.15729e-47	-0.300566	Klc2	5.28907e-38	-0.354064				Clptm1l	4.07422e-19	-0.312515	Rps15a	2.53872e-08	-0.303128	Lrrc17	3.59096e-19	-0.288623	mt-Nd4	2.92423e-29	-0.335366
Psmd2	6.31749e-35	-0.284057	Vtn	2.90001e-52	-0.300084	Caly	8.19962e-42	-0.353223				Adarb1	1.85123e-09	-0.312422	Asphd2	2.57242e-08	-0.302737	Stk25	1.14246e-19	-0.288331	Ank1	1.01026e-07	-0.334888
Megf8	1.01668e-47	-0.283902	Olfm2	2.18137e-42	-0.299702	Pfdn5	1.68315e-35	-0.352894				Acly	3.44964e-15	-0.312409	Rpl13a	9.98532e-11	-0.302453	Sin3b	1.52456e-21	-0.287272	Tnfrsf21	1.57153e-09	-0.334836
Ube2m	4.96707e-38	-0.283418	Psmb2	1.09688e-43	-0.299572	Cltc	3.59697e-44	-0.352198				Cdipt	1.13806e-20	-0.312289	Rab1b	3.90702e-07	-0.302071	Rpl13a	1.33304e-46	-0.28711	Eif3f	7.30633e-08	-0.334738
Spock1	1.7737e-33	-0.28256	Cops6	4.77794e-41	-0.299416	Pmm1	6.86026e-38	-0.35213				Ctbp1	9.92364e-17	-0.312284	H3f3b	3.92934e-07	-0.301462	Tcf25	1.79521e-33	-0.286147	Fdps	9.8383e-09	-0.334693
Hapln4	4.24439e-31	-0.282559	Ndrg3	4.58322e-39	-0.29941	Anapc11	2.70494e-36	-0.350811				Eif3k	1.185e-17	-0.312017	Cox6c	5.96021e-11	-0.300658	Cops6	4.92699e-19	-0.285846	Vdac2	9.54817e-08	-0.334599
Fbxo44	5.03021e-39	-0.282036	Ddost	1.00986e-52	-0.299268	Cct3	1.91652e-37	-0.349896				Capns1	4.13127e-18	-0.311754	P4htm	4.28512e-09	-0.300133	Sqstm1	2.38865e-23	-0.285168	Rap1gap	5.78993e-08	-0.334109
Lrpap1	1.05374e-37	-0.281768	Nrep	2.68807e-23	-0.298626	Dctn1	1.3361e-35	-0.349121				Hsbp1	8.60449e-16	-0.311364	Slc25a3	6.45622e-08	-0.300121	Rpn2	5.95537e-17	-0.285008	Cyc1	6.57775e-08	-0.333929
Disp2	1.92658e-31	-0.281408	Ctsl	8.30391e-42	-0.29802	Hnrnpl	4.00247e-32	-0.348702				Fads1	7.0443e-17	-0.310985	Ddost	4.10431e-09	-0.300051	Idh3b	8.875e-24	-0.284996	Pde1b	4.34703e-09	-0.33385
Ogdhl	5.60555e-39	-0.281317	Cbln1	1.62036e-47	-0.29793	Slc6a17	7.17009e-37	-0.348501				Abca2	1.13955e-15	-0.310464	Klhdc3	5.22196e-07	-0.298396	Rps6	8.79975e-31	-0.284571	Psmb3	1.68762e-07	-0.333497
Aatk	4.69114e-34	-0.281029	Rnf167	8.43175e-45	-0.297442	Agap3	3.72534e-36	-0.34839				Ndufa7	1.34048e-17	-0.310299	Usp11	1.67025e-07	-0.298332	Atp6v1c1	7.97227e-22	-0.284553	Rab2a	1.13301e-07	-0.333037
Idh3g	5.78816e-35	-0.280935	Prmt1	1.26944e-45	-0.297342	Rrp1	7.52572e-39	-0.348209				Wasf1	4.67198e-18	-0.30966	Peg13	1.75925e-06	-0.29646	Tmem9	1.90633e-24	-0.283965	Aifm3	2.93677e-09	-0.333012
Slc17a7	4.19014e-24	-0.280639	Psma2	8.30827e-42	-0.297335	Ndrg3	3.60296e-31	-0.348171				Uqcrfs1	1.0701e-17	-0.309601	Rps13	6.94882e-08	-0.296272	Rab1b	5.20434e-18	-0.283638	Epn1	2.09915e-08	-0.332763
Arf5	1.15484e-40	-0.280485	Edf1	2.93435e-43	-0.297314	Kcnq2	5.35354e-37	-0.347489				Rplp2	2.86576e-17	-0.309459	Tle5	1.60911e-06	-0.296015	Mcrip1	8.36598e-26	-0.283528	Tmx2	7.31914e-07	-0.332603
Higd1a	3.15123e-33	-0.280365	Hnrnpa1	4.46146e-40	-0.296958	Rpl23	1.60623e-39	-0.34737				Pcbp2	1.20017e-17	-0.308691	Clcn4	2.41813e-06	-0.295606	Ppp1r14a	8.572e-20	-0.283144	Fgfr3	6.8189e-08	-0.332326
Atp5g2	2.15776e-36	-0.279647	Msmo1	1.24347e-40	-0.296818	Stard10	9.77427e-37	-0.347241				Rpl13	2.45971e-28	-0.308451	Ubald1	3.45019e-08	-0.295544	Rpl10	1.92556e-18	-0.282553	Drg1	2.91626e-09	-0.332237
Ndufa1	1.13737e-36	-0.277642	Uqcrb	3.85536e-39	-0.296672	Naa38	1.38605e-44	-0.345816				Stmn4	2.2091e-15	-0.308233	Hypk	5.60042e-08	-0.294753	Atp5g2	2.10236e-18	-0.282236	Trim32	6.526e-07	-0.331945
Hras	5.79304e-37	-0.276661	Adcyap1r1	3.48527e-47	-0.296608	Rpl7a	1.50866e-34	-0.345795				Plxnb2	3.30347e-23	-0.308223	Cirbp	2.79713e-07	-0.294699	Hdac11	1.57357e-17	-0.281813	Ddx39b	1.53092e-07	-0.331524
Eri3	4.71391e-37	-0.276512	Tbcb	1.7923e-45	-0.296597	Camk2b	4.28856e-27	-0.345301				Chn1	1.54014e-12	-0.307721	Tspan5	1.75588e-06	-0.294699	Fabp5	1.69331e-18	-0.281595	Hgsnat	3.50179e-11	-0.331416
Reep2	1.38189e-34	-0.276137	Hk1	4.25018e-40	-0.296475	Tmem25	1.40787e-44	-0.345217				Abhd12	1.44761e-19	-0.30711	Ccl27a	3.59477e-08	-0.294331	BC031181	6.42636e-18	-0.281592	Emc4	5.4539e-08	-0.331408
Tmem246	2.71861e-35	-0.275908	Fat2	8.27518e-66	-0.296319	Canx	1.00519e-43	-0.345207				Wdr82	1.59165e-17	-0.307071	Atp5md	2.83046e-08	-0.293783	Ergic3	5.777e-26	-0.280887	Metrn	1.7849e-06	-0.331183
Rab1b	7.70653e-35	-0.275738	Abca2	1.56001e-41	-0.296011	Slc48a1	1.43189e-38	-0.345097				Rpl37a	1.30123e-23	-0.307031	Ephx4	8.87661e-09	-0.293669	Rundc3a	9.91644e-19	-0.280721	Hsp90ab1	6.33937e-14	-0.330871
Klhdc3	2.07514e-43	-0.275621	Ndufs6	1.30897e-43	-0.29569	Nomo1	7.15193e-40	-0.343801				Hbb-bs	1.4614e-11	-0.307017	Pfkp	2.2601e-06	-0.293427	Ndufs2	1.20112e-16	-0.280156	Mrpl14	1.69082e-08	-0.33075
Dctn1	2.21871e-32	-0.275295	Erp29	6.90102e-43	-0.295646	Hspa9	2.98792e-32	-0.343581				Synpr	8.65895e-22	-0.306894	Prdx1	1.75988e-06	-0.293163	Kcnj10	7.7484e-25	-0.278054	Rpsa	4.21075e-08	-0.33075
Rpl19	6.37486e-44	-0.275229	Mapre3	4.05788e-40	-0.29527	mt-Atp6	4.38034e-111	-0.343579				R3hdm4	2.96997e-22	-0.306805	Rpl29	5.49769e-07	-0.29252	Rpl5	1.40422e-28	-0.277504	Dcaf11	4.59886e-10	-0.330444
Rpl29	3.01927e-38	-0.273573	Hnrnph1	3.52209e-39	-0.295205	Snrpd2	1.25858e-36	-0.343286				Brk1	4.18355e-15	-0.30591	Large1	1.04455e-07	-0.292429	Aars	1.19392e-19	-0.277391	Pcbp4	1.29929e-08	-0.329676
Rps4x	3.01336e-37	-0.273357	Gabra6	3.42812e-45	-0.29494	Fth1	3.18086e-32	-0.342828				Eri3	2.13417e-18	-0.305702	Gabrd	2.10835e-07	-0.291777	Laptm4a	6.1615e-24	-0.276988	Blcap	8.75372e-07	-0.329513
Mrpl12	5.96624e-38	-0.273305	Svop	2.91386e-52	-0.294923	Inpp5j	1.19015e-43	-0.342783				Gabarap	6.94836e-16	-0.30535	Tmem158	3.60466e-07	-0.291457	Pnkd	2.43332e-17	-0.276737	Agap3	1.34638e-10	-0.329109
Cltc	7.96173e-42	-0.273273	mt-Nd4	5.54135e-179	-0.294791	Rtn3	5.79476e-35	-0.342738				Slc27a1	1.17573e-17	-0.305045	Gpd1	6.32294e-08	-0.289793	Rpl21	4.25543e-30	-0.276703	Wars	2.24045e-10	-0.328981
Tomm34	9.63364e-40	-0.272761	Hba-a2	4.82147e-49	-0.29455	Plekhb1	3.52077e-24	-0.342447				Sh3gl2	8.39586e-16	-0.304654	Cox5a	4.16953e-07	-0.289705	Adprh	7.26178e-19	-0.276053	Ppdpf	4.15595e-09	-0.328885
Sh3glb2	2.82603e-34	-0.272699	Park7	7.73283e-43	-0.294507	Dusp5	1.29378e-26	-0.342076				Psmb5	2.246e-18	-0.304243	Emc4	1.27382e-06	-0.289419	Psmb5	9.86781e-20	-0.275146	Hcfc1r1	4.20906e-07	-0.328163
Sgta	2.87515e-39	-0.272647	Slc3a2	5.01759e-47	-0.294503	Cntnap1	3.93741e-30	-0.341999				Aplp2	1.91058e-16	-0.304055	Scand1	2.30436e-07	-0.288653	Ndufa1	3.19482e-21	-0.274247	Park7	1.22672e-08	-0.32806
Shisa4	1.68462e-36	-0.271569	Gm2a	9.74639e-54	-0.294489	Hsbp1	2.21648e-33	-0.341977				Ogdhl	1.97439e-17	-0.303729	Shisa7	3.09033e-09	-0.288478	Agap3	5.58055e-20	-0.273718	Galnt16	1.09078e-09	-0.327743
Ppp1r14a	7.48593e-43	-0.271295	Sptbn2	2.60962e-39	-0.294407	Hap1	5.78619e-39	-0.341486				Fam49a	1.66604e-17	-0.303461	Irf2bp1	1.81423e-08	-0.288135	Cdip1	8.73505e-18	-0.273698	Acot13	4.4681e-08	-0.327157
Hcfc1r1	7.20159e-32	-0.271246	Dctn3	1.01255e-42	-0.294174	Ntsr2	3.70626e-31	-0.341315				Ctsb	4.78243e-21	-0.303162	Tmem9	3.07999e-07	-0.288021	Mrpl52	7.94845e-14	-0.273203	Tac1	3.23656e-09	-0.327007
Scand1	4.42255e-42	-0.270933	Rpl31	1.95149e-48	-0.294156	Wdr1	1.63526e-35	-0.341291				Sgta	2.32306e-17	-0.303051	Cltc	5.00509e-08	-0.287951	Clptm1	4.2282e-19	-0.272408	Gpx4	6.85282e-10	-0.326624
Cycs	5.54749e-30	-0.270318	Gabarapl2	8.83221e-41	-0.293889	Aars	5.39635e-36	-0.341273				Park7	1.73912e-15	-0.302887	Rab6b	4.4946e-07	-0.287352	Cct8	9.44587e-20	-0.27214	Tsen34	6.44198e-08	-0.326215
Sst	1.82321e-34	-0.270309	Map2k1	9.83163e-42	-0.293568	Sirpa	2.72806e-31	-0.340993				Smdt1	2.56127e-16	-0.302876	Nomo1	1.38947e-07	-0.287112	Anapc11	5.04075e-16	-0.271575	Klhdc3	3.97917e-11	-0.325248
Bcap31	1.81102e-33	-0.270219	Tubb2b	3.43497e-45	-0.293314	Kcnk1	3.35091e-30	-0.340602				Hcn2	1.91915e-15	-0.302755	Shisa4	3.14951e-07	-0.286813	Ogdhl	6.23824e-17	-0.271449	Nptn	3.81604e-09	-0.325244
Gps1	4.45799e-41	-0.270185	Disp2	7.38455e-36	-0.293151	Ndufb4	2.38483e-34	-0.339954				Ndufc1	3.38502e-16	-0.301988	Psmb6	1.93196e-06	-0.286679	Rpl3	1.17246e-30	-0.271441	B3gat3	2.13501e-10	-0.325142
Rps26	4.81301e-39	-0.269982	Vdac2	2.12379e-39	-0.292992	Rab11fip5	1.7554e-37	-0.339738				Bscl2	5.39403e-19	-0.301618	Dbn1	4.4853e-07	-0.286536	Ppp2ca	2.2236e-25	-0.271332	Sin3b	4.61231e-09	-0.324713
Bin1	5.47319e-31	-0.269309	Fdft1	6.11114e-39	-0.292693	Rps12	1.22599e-36	-0.339574				Suclg1	8.23552e-15	-0.301557	Ckmt1	2.0671e-06	-0.28621	Taldo1	2.60931e-14	-0.269752	Syt13	3.09682e-08	-0.324713
Fabp3	7.61928e-35	-0.269151	Ddx39b	2.10737e-44	-0.292422	Fabp5	1.23177e-26	-0.339476				mt-Nd4	1.00861e-61	-0.30124	Arfgap1	6.64444e-07	-0.285981	BC004004	7.54222e-19	-0.269616	Yars	3.15978e-08	-0.324575
Wdr1	6.33017e-31	-0.269042	Rpl13	1.28416e-72	-0.292386	Emc4	2.52688e-34	-0.339024				Ndufc2	8.03005e-17	-0.301061	Saraf	1.66701e-06	-0.284728	Ppp1cb	1.37002e-26	-0.268825	Cplx2	3.58654e-07	-0.32449
Msmo1	1.12787e-32	-0.268888	Rtn3	5.75374e-61	-0.292302	Gde1	3.37653e-35	-0.338959				Dynlrb2	1.07749e-21	-0.30101	Galnt9	5.69391e-07	-0.284518	Mpc2	2.36454e-16	-0.268517	Higd1a	2.23396e-07	-0.324193
Olig1	5.21656e-31	-0.268849	Zcchc12	4.6069e-29	-0.292193	Higd1a	2.7329e-34	-0.338538				Gpc1	1.22279e-18	-0.300951	Vtn	2.00411e-08	-0.284479	Eri3	7.05564e-22	-0.268357	Usp22	3.51934e-07	-0.324193
mt-Nd2	5.08716e-75	-0.268848	Psmb5	7.35449e-42	-0.292185	Gabarapl2	1.47503e-30	-0.337823				Hnrnpl	2.00457e-16	-0.299922	Tmem151b	9.88421e-08	-0.284404	Cbln1	1.33171e-16	-0.268117	Arl6ip1	1.44456e-07	-0.32331
Pdxk	1.13845e-35	-0.268636	Ssu72	4.57491e-40	-0.29176	Aifm3	1.25101e-37	-0.337776				Puf60	1.25051e-16	-0.2996	Eif4enif1	7.86295e-09	-0.284224	Tprgl	2.52085e-17	-0.267878	Eif5a	3.78492e-08	-0.322815
Hsbp1	8.33518e-31	-0.268433	Hnrnpa2b1	2.57417e-41	-0.291574	Rpl10	8.68931e-33	-0.337097				Nptn	4.25838e-18	-0.299184	Mrpl11	7.22946e-07	-0.284122	Rps4x	8.30305e-29	-0.267415	Hsbp1	7.95457e-07	-0.322376
Atp13a2	5.94916e-38	-0.268428	Astn1	4.61144e-39	-0.291518	Rpn1	2.01597e-34	-0.33689				Ptpn4	1.57183e-06	-0.298992	Asic2	2.05072e-07	-0.283768	Rsrp1	2.44143e-20	-0.266807	Snf8	6.32854e-08	-0.321905
P4htm	3.11351e-44	-0.268204	Spint2	1.80253e-56	-0.291501	Snap91	7.46517e-30	-0.336558				Amfr	6.23939e-16	-0.298834	Ran	1.87529e-06	-0.283719	Krtcap2	4.75226e-19	-0.266432	P4hb	1.08939e-08	-0.321257
Wars	3.58229e-41	-0.26785	Gpx3	2.29951e-49	-0.291078	Sdhb	1.91852e-34	-0.336548				Fscn1	1.90558e-17	-0.298246	Grp	1.12341e-08	-0.283035	Vps28	1.44607e-22	-0.266145	Hnrnpa0	2.59509e-07	-0.321163
Glrx5	6.56678e-34	-0.266833	Krtcap2	1.28245e-46	-0.29047	Fam234b	2.5297e-41	-0.336428				Txn2	2.40619e-17	-0.298011	Ywhaq	3.82831e-07	-0.28289	Cdc37	9.43081e-19	-0.2657	Psma2	1.08905e-06	-0.320803
Mrpl52	1.53256e-34	-0.266643	Lamp1	1.83208e-39	-0.289954	Kcnab2	2.31594e-33	-0.335639				Chst1	4.9689e-12	-0.297029	Rps11	1.41152e-07	-0.282299	Wdr6	4.01057e-14	-0.265477	Mcrip1	1.29542e-07	-0.320535
Serf2	3.62026e-32	-0.266376	Tm2d3	6.8684e-48	-0.289701	Rpl29	7.21522e-32	-0.335575				Gpx3	1.73499e-20	-0.297018	Strn4	1.25636e-07	-0.282189	Hk1	2.01297e-15	-0.265065	Stxbp1	1.41529e-07	-0.319666
H2afz	7.06914e-28	-0.266029	Tomm5	1.84639e-46	-0.289559	Map7d1	8.26877e-32	-0.335283				Psmb6	1.51392e-14	-0.296223	Ppp1cb	2.61425e-08	-0.280959	Dgcr2	1.37098e-18	-0.264423	Vstm2l	6.42789e-08	-0.319631
Elovl5	3.80988e-37	-0.265411	Rpl7a	1.09358e-38	-0.289532	Rps14	6.50947e-38	-0.335278				Ndufa8	5.54728e-17	-0.296084	Fbxw5	8.60238e-08	-0.280946	Wdr1	2.70551e-18	-0.264243	Ndufc1	1.9755e-07	-0.319474
Got2	9.81351e-30	-0.265062	Rpl21	9.11358e-43	-0.289358	Psmb2	1.41514e-34	-0.335195				Psmd2	4.08464e-15	-0.295909	Dcun1d4	1.79678e-06	-0.280703	Arf5	5.84897e-28	-0.263434	Cuedc2	7.30882e-08	-0.318834
Ndufa5	5.21848e-32	-0.265049	B3gat3	5.42652e-47	-0.289302	Bcap31	7.70667e-33	-0.334833				Ndufs8	7.90583e-17	-0.295848	Cap2	7.99857e-07	-0.280574	Lsm6	1.25813e-15	-0.262868	Cox17	3.38587e-07	-0.318512
Sh3gl2	4.4467e-28	-0.264862	Tmem246	4.12021e-41	-0.289263	Vdac2	1.11517e-30	-0.334595				Snrpb	7.44154e-16	-0.295574	Sub1	1.46958e-06	-0.279947	Ppp1ca	1.60384e-14	-0.262782	Scand1	5.60905e-09	-0.318512
Limk1	7.37105e-32	-0.264319	Rpl23	1.88123e-52	-0.289222	Ndufs6	4.83552e-31	-0.334503				Atp6v1g1	2.56028e-15	-0.295024	Emc3	7.62814e-08	-0.279224	Tsc22d1	1.29082e-14	-0.262676	Sall2	2.15092e-08	-0.317779
Mt1	1.08774e-46	-0.263979	Rps12	6.96747e-49	-0.289146	Mapk8ip1	1.22379e-27	-0.334453				Rpl35	7.84767e-13	-0.294586	Hcfc1r1	1.10715e-06	-0.279224	Slc6a1	4.23781e-20	-0.262113	Grin2c	1.96864e-09	-0.317759
Ak1	2.75945e-40	-0.263866	Nedd8	5.11122e-39	-0.288836	Ip6k1	3.32684e-35	-0.334384				Rasgrf1	1.72851e-15	-0.293942	Mtfp1	1.59051e-06	-0.279224	Pld3	1.23864e-19	-0.262006	Plxnb2	5.03516e-08	-0.31759
Mapk8ip1	1.20633e-31	-0.26356	Prkcg	8.25767e-47	-0.288805	Rpl27	3.53337e-35	-0.334371				Ergic3	3.30763e-20	-0.293858	Tcf25	1.30066e-07	-0.278012	Map7d1	1.35327e-13	-0.26119	Magee1	7.25533e-08	-0.317278
Sncb	5.9001e-37	-0.263526	Ndufa1	3.67711e-38	-0.288485	Kctd17	3.94642e-39	-0.334091				Sdc3	1.02265e-14	-0.293768	Atp5g2	1.7324e-06	-0.277857	Pfkp	8.65365e-16	-0.260999	Enho	9.19951e-07	-0.317235
Psmd3	6.06822e-40	-0.263485	Hnrnpa0	1.04867e-36	-0.288384	Tmem151a	2.37547e-39	-0.333848				Rab7	9.42325e-14	-0.293473	Clpp	1.25842e-07	-0.277661	Dbi	1.70319e-25	-0.260627	Ndufb4	2.69546e-08	-0.316625
Arhgef4	9.58675e-29	-0.263468	Ndufb7	8.44905e-37	-0.288192	Fam173a	4.77932e-38	-0.333629				Fam20c	3.5972e-17	-0.293394	Lmtk3	5.30811e-08	-0.277455	Sst	1.95684e-20	-0.260313	Sgta	1.45301e-09	-0.316605
Paqr7	1.92848e-43	-0.263369	Rcn2	1.01942e-37	-0.288121	Sin3b	1.81442e-36	-0.333591				Coa3	1.02223e-15	-0.293375	Ndufs8	1.20111e-06	-0.276392	Eif3f	6.68072e-14	-0.259858	Dgcr2	8.84449e-09	-0.316323
Swi5	3.74631e-32	-0.263133	Ptpn5	8.92827e-43	-0.288036	Ndufs4	9.0428e-36	-0.333054				Ddost	1.51115e-18	-0.293236	Usp5	2.33413e-06	-0.276243	Ndufa5	7.17214e-20	-0.259594	Psmd2	4.62886e-07	-0.316121
Prmt1	3.63182e-34	-0.262929	P4htm	3.27169e-55	-0.287031	B3gat3	1.15807e-37	-0.333024				Cct5	4.20489e-16	-0.293018	Clec2l	1.55875e-07	-0.275747	Gdi1	3.73475e-19	-0.259512	Hexa	3.51616e-09	-0.315938
Lrrc4b	8.70937e-34	-0.262889	Psd	3.42908e-44	-0.28673	Rpl19	1.28716e-37	-0.33282				Cited2	9.72704e-15	-0.292537	Aar2	3.95212e-08	-0.275657	Nptn	3.47335e-23	-0.259197	Ddb1	2.89201e-07	-0.315915
S100a16	2.94983e-33	-0.262745	Lrrc4b	5.50571e-43	-0.286551	Prelid1	1.28195e-34	-0.332455				Nedd8	1.54127e-14	-0.292472	Kcnj4	8.28522e-10	-0.275276	Cadm3	3.6416e-17	-0.259176	Atp13a2	1.08456e-09	-0.315654
Puf60	1.21826e-32	-0.262489	Snrpb	3.85443e-41	-0.286423	Ctsl	2.41225e-33	-0.332432				Ppib	3.67968e-16	-0.29215	Eef2	1.01742e-07	-0.274769	Tmem59	6.33892e-15	-0.25915	Rps6	1.04705e-06	-0.315513
Brk1	1.10701e-31	-0.262425	Megf8	1.23315e-52	-0.286268	Fdps	1.37853e-44	-0.33229				Marcks	5.38363e-13	-0.292134	Neurod2	3.97921e-08	-0.274532	Gm2a	3.45888e-21	-0.259061	Uqcrb	9.04449e-07	-0.315058
Adprh	2.25851e-31	-0.262189	Ap2a1	3.90573e-40	-0.285841	Klhdc3	3.65859e-38	-0.332197				Hnrnpa0	2.34556e-14	-0.292082	Agap2	1.17471e-06	-0.274206	Syt13	4.36393e-17	-0.259051	Ube2ql1	6.06327e-08	-0.314639
Anapc11	6.08379e-31	-0.261884	Rpl19	1.03057e-51	-0.285726	Hypk	2.36509e-38	-0.332168				Klc1	1.1205e-14	-0.292011	Mamld1	4.53336e-08	-0.271919	Mboat7	7.68867e-23	-0.258832	Dad1	9.35818e-07	-0.314232
Rack1	1.83e-31	-0.261636	H3f3b	4.87208e-34	-0.285159	Psma6	9.5288e-33	-0.332111				Tsen34	1.05356e-15	-0.292006	Prmt8	2.93014e-08	-0.271777	Rab2a	1.25786e-20	-0.258708	Calm2	2.37921e-09	-0.314049
Cox14	2.36781e-30	-0.261489	Hdac11	1.72661e-37	-0.284723	Pfkp	5.27951e-31	-0.331764				Rundc3a	1.83292e-13	-0.290805	Cox7b	6.35251e-07	-0.271446	Sdc3	1.30491e-13	-0.257767	Ndufb6	1.16694e-07	-0.313844
Sncg	3.82904e-32	-0.261383	Rab7	1.67944e-35	-0.284682	Fam57b	1.88682e-33	-0.331594				Madd	4.14264e-17	-0.290095	Canx	5.45631e-07	-0.271272	Micos13	2.74041e-14	-0.257544	St3gal5	3.6209e-08	-0.313662
Smim12	3.05617e-36	-0.260829	Eri3	4.58804e-42	-0.28446	Sncb	4.2578e-32	-0.331561				Cnn3	7.83933e-13	-0.289915	Gde1	5.99766e-07	-0.270884	Cdipt	1.06841e-20	-0.257383	Fnta	1.37173e-08	-0.312395
Phb	1.15894e-38	-0.260705	Araf	1.42923e-37	-0.284345	Ndufa9	4.38517e-35	-0.331064				Ppp1r9b	1.37575e-13	-0.289806	Tmem181a	2.00545e-06	-0.269205	Vdac3	1.56219e-15	-0.257232	Lamp1	3.58554e-08	-0.311877
Hsph1	1.99322e-29	-0.260649	Grik5	2.62054e-44	-0.283684	Cisd1	6.71646e-29	-0.330575				Rnf112	1.64721e-18	-0.288913	Dipk1b	7.3418e-07	-0.268844	Pacs2	1.64029e-10	-0.257067	Sez6	1.30096e-07	-0.310777
Dact3	7.85705e-34	-0.260241	Trf	1.60222e-29	-0.283462	Rab7	1.85508e-30	-0.330031				Hspe1	6.2477e-13	-0.288843	Cyfip2	3.83062e-07	-0.268239	Puf60	5.84395e-15	-0.256823	Map2k1	1.324e-07	-0.310777
Krtcap2	1.76931e-31	-0.260226	Ndufb10	1.32374e-37	-0.283363	Scand1	7.17034e-36	-0.329418				Scd2	6.32613e-29	-0.288839	Stxbp1	1.74741e-07	-0.267271	Syn2	3.162e-14	-0.2564	Rps8	7.35202e-10	-0.310254
Rps24	1.55372e-54	-0.260094	Pdxk	2.04081e-35	-0.282782	Yif1b	2.69207e-48	-0.329201				Dlgap3	2.14613e-16	-0.288485	Madd	1.73844e-06	-0.266637	Copg1	2.42153e-15	-0.256223	AI837181	6.98752e-10	-0.309833
Rogdi	3.83796e-35	-0.260074	Ppp3r1	8.45306e-40	-0.282338	Ttc9b	2.65483e-40	-0.329072				Lrrc17	1.38734e-16	-0.28767	Rtn3	8.02248e-10	-0.266601	Csdc2	2.52081e-20	-0.256171	Cltc	1.43454e-08	-0.309744
Taf10	2.28657e-37	-0.260072	Rundc3a	1.6343e-39	-0.28228	Nptx1	1.46818e-24	-0.328745				Haghl	2.59172e-16	-0.287488	Nlgn3	2.12941e-06	-0.265927	Dctn3	3.50931e-16	-0.255874	Cep170b	1.87942e-07	-0.309332
Ndrg1	1.26553e-33	-0.259812	Cyp46a1	3.19244e-45	-0.282276	Atp6v1c1	8.22493e-28	-0.328421				Tiam1	1.49515e-15	-0.287472	Wars	1.17146e-06	-0.265803	Pomp	1.59161e-14	-0.254247	Cox14	1.08081e-06	-0.309135
Pgrmc1	3.36919e-28	-0.259656	Hnrnpl	8.09547e-36	-0.282225	Htra1	4.87971e-31	-0.327962				Snx3	6.88251e-16	-0.287072	Mef2d	1.32824e-06	-0.265549	Arl8b	2.85137e-14	-0.254241	Mrpl12	3.80311e-09	-0.309052
Ndufb4	2.62749e-29	-0.259602	Prkcb	8.98645e-36	-0.281429	Bcar1	1.16038e-29	-0.327326				Trim32	1.62959e-13	-0.286758	Mpp2	1.05319e-06	-0.265467	Hras	3.24812e-15	-0.253999	Eri3	2.9659e-08	-0.308517
Prmt2	3.91032e-36	-0.259595	Ctnnb1	8.20389e-38	-0.280773	Pcyt2	1.14682e-41	-0.32715				Fabp3	2.90041e-17	-0.2865	Rpl32	4.5622e-07	-0.264312	Rtn3	1.52372e-25	-0.253972	Edf1	1.15045e-07	-0.308517
Tubb2b	2.35968e-34	-0.259547	Ppp1ca	5.17299e-35	-0.280658	Snx3	3.07892e-31	-0.327139				Cnp	8.60158e-13	-0.286357	Nr4a1	1.06466e-06	-0.263341	Tmcc2	8.91307e-15	-0.253217	Rraga	6.53469e-07	-0.307874
Slc32a1	1.63338e-23	-0.259039	Mpc2	9.14007e-36	-0.280627	Rpl36a	3.96444e-27	-0.327092				Cyb561	2.08289e-18	-0.286184	Rpl3	8.56548e-07	-0.261712	Fdps	2.94408e-25	-0.253154	Tomm22	5.72028e-07	-0.307805
Hk1	3.56402e-29	-0.258862	Camkv	3.94806e-46	-0.279691	Sec61g	1.46684e-29	-0.326888				Pomp	3.93738e-16	-0.285821	Hspa2	1.18808e-06	-0.261099	Pgrmc1	1.14243e-16	-0.253123	Kif1a	1.97351e-07	-0.307676
Fxyd6	1.36216e-34	-0.258711	Mgrn1	3.82067e-37	-0.279609	Slc6a9	4.89516e-42	-0.326838				Fxyd1	9.90891e-18	-0.285732	Ccdc12	4.84569e-08	-0.260961	Gabarapl2	1.2886e-19	-0.253108	Tmem246	8.69016e-08	-0.30763
Snx3	5.00284e-30	-0.257869	Thra	2.31327e-36	-0.278717	Spint2	1.65053e-53	-0.326385				Amph	1.63956e-15	-0.285516	Slc2a3	7.68549e-07	-0.260206	Klhdc3	6.08742e-23	-0.252685	Ndfip1	1.522e-07	-0.307254
Ndufa9	1.28408e-30	-0.257649	Rpn1	9.05978e-38	-0.278588	Syp	1.31047e-29	-0.326343				Atn1	1.27688e-15	-0.285448	Smarcb1	9.4622e-07	-0.258647	Haghl	2.83108e-17	-0.251558	Rhot2	1.65716e-08	-0.30703
Naa38	1.00028e-32	-0.257216	Smdt1	4.23062e-36	-0.278194	Ndufb9	4.13772e-29	-0.326128				Txn1	5.58637e-15	-0.285277	Maf1	1.67482e-06	-0.258511	Fads1	3.37234e-14	-0.251486	Ndufb7	6.48215e-07	-0.306976
Slc6a17	3.34172e-29	-0.257188	Lrp1	5.17576e-37	-0.277969	Nop10	7.4573e-35	-0.325978				Pgrmc1	5.28288e-11	-0.285114	Hrh3	5.08453e-08	-0.258162	Rps9	8.13827e-24	-0.251181	Klc1	8.69314e-07	-0.306955
Micos13	7.07448e-30	-0.257168	Trim32	2.52418e-37	-0.277617	St8sia5	1.37857e-36	-0.325327				Rab1b	2.9507e-16	-0.284918	Dbp	1.09791e-06	-0.257653	Eef1a1	9.61368e-52	-0.251137	Pmm1	4.40126e-07	-0.3067
Sqstm1	2.10029e-30	-0.257059	Fis1	1.04948e-34	-0.277522	Hk1	6.38553e-31	-0.325308				Snap47	6.66986e-14	-0.284827	Fam131b	1.17611e-06	-0.2559	Hnrnpl	5.83543e-15	-0.250948	P4htm	2.07788e-09	-0.306456
Ache	5.92869e-32	-0.256792	Dhcr24	4.48413e-39	-0.277467	Ube2m	7.42843e-30	-0.325281				Tle5	5.00785e-16	-0.284783	Rap1gap2	1.65539e-06	-0.255455	Vdac1	2.6557e-19	-0.250497	Eif3i	8.1563e-08	-0.306222
Grk2	8.96348e-30	-0.256473	Serf2	1.20084e-33	-0.277242	Arxes2	5.0726e-28	-0.325009				Ttc9b	2.74232e-22	-0.284147	Psmd3	1.5853e-06	-0.255298				Glrx5	3.62841e-09	-0.305491
Gde1	2.27544e-31	-0.256351	Metrn	3.56688e-40	-0.277154	Mrpl28	8.86149e-41	-0.323832				Krtcap2	2.92939e-14	-0.283563	Fzr1	1.00478e-07	-0.254976				Lrrc24	1.5832e-10	-0.30525
Ppib	1.94445e-29	-0.256237	Tmem9b	9.8774e-38	-0.277096	Tmem50b	3.65103e-31	-0.323749				Nmnat2	1.3391e-14	-0.283454	Polr2f	5.88632e-07	-0.254711				Emc3	3.37905e-08	-0.305179
Fkbp2	1.07872e-27	-0.256108	Cct4	5.26788e-33	-0.277084	Hdac11	3.8537e-33	-0.323517				Foxj1	5.11026e-12	-0.283251	Fam173a	2.04242e-06	-0.254611				Krtcap2	4.30845e-08	-0.305171
Mgrn1	9.96706e-32	-0.255487	Sccpdh	2.4204e-35	-0.277056	Desi1	2.17521e-33	-0.323164				Peg13	1.48602e-14	-0.282879	Dnajb5	6.45818e-07	-0.253976				Emc1	7.70766e-07	-0.305148
Pygb	2.07414e-30	-0.254887	Kcnq2	8.94783e-38	-0.27703	Cct4	5.74673e-27	-0.32192				Ndufs3	1.21325e-14	-0.28266	Rps16	4.95001e-07	-0.253964				Penk	1.37111e-09	-0.304827
Ppp1ca	1.83888e-28	-0.254463	Rpl3	4.51528e-49	-0.277029	Gm2a	2.53276e-38	-0.321877				Amotl1	1.1045e-07	-0.282609	Mrps26	3.84378e-07	-0.253414				Sncg	3.99776e-08	-0.304827
Mrps24	6.46844e-33	-0.25445	Taldo1	1.45097e-36	-0.277023	Atp13a2	2.85207e-39	-0.321632				Cyc1	3.26814e-13	-0.282374	Rps14	1.42066e-06	-0.253062				Plekhb2	7.99479e-07	-0.304594
Txn2	1.21975e-33	-0.254076	Rtl8b	2.09221e-42	-0.276594	Vapa	7.92589e-28	-0.321593				Tmem151a	1.65632e-15	-0.282321	Faah	1.32717e-07	-0.252577				Atp5g1	9.37363e-07	-0.303914
Ube2s	4.58393e-33	-0.253699	Adgrb2	5.37019e-40	-0.27632	Psma1	7.30875e-34	-0.321219				Atp6v1b2	6.07571e-14	-0.281693	Slc7a4	2.18377e-08	-0.252471				Kcnc4	1.3111e-08	-0.302897
Pcbp4	4.42882e-31	-0.253496	Ngef	2.58926e-53	-0.275948	Wdr6	5.95326e-30	-0.320897				Pfkp	6.61634e-13	-0.281246	Stk32c	3.73523e-08	-0.252053				Atp6v0e2	3.44974e-07	-0.302092
Vstm2l	8.41707e-35	-0.252834	Rps9	1.8923e-42	-0.275835	Acsbg1	1.45363e-28	-0.320847				Sdr39u1	6.41057e-18	-0.281144							Babam1	1.12602e-08	-0.301869
Mcrip1	3.84934e-35	-0.252721	Ghitm	3.6067e-38	-0.275467	Cope	1.12807e-35	-0.320564				Fam173a	4.34151e-14	-0.280962							Rpl23a	2.34132e-07	-0.301799
Galnt16	1.38967e-31	-0.252657	Rps7	2.17475e-40	-0.275278	Raly	6.69542e-39	-0.320517				Tmx2	1.59407e-15	-0.280932							Polr2k	8.87901e-08	-0.301701
Kctd17	7.37874e-31	-0.25197	Inpp5a	2.32147e-31	-0.275068	Abhd16a	4.07665e-38	-0.320149				Rpl36a	3.56241e-13	-0.280827							Arhgdia	1.26591e-08	-0.301625
AA465934	1.93301e-43	-0.251733	Snap91	2.99522e-37	-0.275019	Atpif1	2.68584e-29	-0.319881				Tspyl1	6.51212e-13	-0.280592							Asic2	8.26262e-09	-0.301461
Ndufb3	1.04717e-26	-0.251538	Mrpl23	5.31168e-40	-0.274173	Ttyh2	3.00455e-43	-0.319871				Chchd6	4.49044e-15	-0.280323							Uqcrh	5.43261e-08	-0.301086
Rps3a1	1.17281e-35	-0.251384	Rpl10	1.10246e-38	-0.273821	Usp5	1.026e-31	-0.319102				H2afv	1.7054e-17	-0.280021							Nap1l4	5.17509e-08	-0.300723
Tmem9	1.93652e-32	-0.251103	Pdia6	1.08874e-39	-0.273501	Pgrmc1	2.64093e-28	-0.31877				Selenok	1.24546e-13	-0.279906							Kars	1.67132e-08	-0.300521
Pdia6	1.12514e-31	-0.251103	Pgrmc1	8.31116e-33	-0.273012	Ndufb10	1.63732e-29	-0.318735				Lingo1	3.36804e-16	-0.279836							Hnrnpk	1.29408e-07	-0.300021
Lamp1	1.8698e-29	-0.250659	Gja1	1.31941e-32	-0.272611	Jup	1.55531e-26	-0.318722				Lrrtm1	9.69429e-11	-0.279812							Mrpl34	2.05217e-08	-0.299588
Igsf8	5.21838e-33	-0.250645	Rps4x	1.27966e-38	-0.271992	Vgf	1.44904e-34	-0.318486				Sez6l	1.52202e-15	-0.279762							Slc27a1	2.35103e-07	-0.298714
Tnk2	4.10374e-29	-0.250499	mt-Co3	7.6571e-222	-0.271859	Rpl35	8.83957e-23	-0.318456				Rap1gap	2.18929e-13	-0.279642							Nap1l2	2.74177e-07	-0.298581
			Tspan9	3.67144e-54	-0.271765	Ackr1	1.75375e-35	-0.318242				Zer1	8.04137e-16	-0.279606							Slc9a3r1	3.20312e-08	-0.298533
			Dgcr2	1.43472e-39	-0.27176	Ddx5	7.81459e-26	-0.317689				Sem1	6.15478e-11	-0.279602							Canx	1.47049e-07	-0.298533
			Hsbp1	6.07621e-35	-0.271514	mt-Co2	1.7314e-78	-0.316713				Rps4x	1.71558e-17	-0.279588							Lrrn1	1.30676e-08	-0.298306
			Hypk	1.84731e-39	-0.271413	Cdc37	1.70266e-36	-0.316325				Igfbp5	2.19816e-11	-0.279562							Tspyl1	1.5673e-06	-0.298217
			Rpl7	2.04548e-39	-0.270965	Vps28	5.32337e-33	-0.316124				Gtf2i	2.53618e-12	-0.279307							Tom1l2	5.00896e-07	-0.297795
			Ndufa12	7.57211e-33	-0.270928	Ncs1	2.38485e-27	-0.315237				Rps3	2.60599e-12	-0.279177							Tbcb	9.91695e-08	-0.296734
			Yif1b	1.18984e-49	-0.270865	Pltp	1.94052e-36	-0.315176				Spint2	1.77841e-24	-0.27907							Rps24	2.80567e-09	-0.296697
			Ppp1cb	3.75311e-43	-0.27082	Nmnat2	1.1633e-31	-0.314949				Tppp3	1.27224e-12	-0.279063							Mapk8ip1	1.85154e-06	-0.296369
			Nptn	7.88519e-40	-0.270751	Micos13	1.31138e-28	-0.314618				Tex264	2.19752e-18	-0.278918							Msi1	4.38228e-10	-0.296158
			Sem1	9.56052e-34	-0.270004	Copg1	3.19808e-29	-0.314545				Safb	1.25814e-13	-0.278618							Arhgef17	9.33195e-07	-0.295665
			Arl2	9.56414e-39	-0.269489	Lpcat4	3.59708e-42	-0.314496				Fam234b	6.3018e-18	-0.278289							Svop	4.93187e-09	-0.295429
			Cd63	2.15311e-33	-0.269185	Pomp	1.33709e-29	-0.314343				Rpl5	1.18824e-14	-0.278219							Psma6	1.8158e-06	-0.295252
			Slc6a9	1.03007e-43	-0.268973	Ak1	1.45716e-39	-0.314203				Hpcal4	2.54067e-17	-0.278175							Camta2	1.23269e-07	-0.294673
			Eif3f	5.31491e-34	-0.268937	Sdr39u1	5.42662e-39	-0.314121				Clec2l	2.39579e-17	-0.278158							Ube2s	9.58362e-08	-0.294511
			Gpx4	1.54391e-41	-0.268851	Hras	1.5384e-33	-0.314048				Egln2	1.58353e-18	-0.278057							Cadm3	1.28208e-06	-0.294088
			Taf10	2.06191e-38	-0.26839	Pitpnm1	8.7494e-33	-0.314001				Ppp2ca	1.82638e-15	-0.277891							Gps1	6.7584e-07	-0.293764
			Fabp3	2.0967e-33	-0.268108	mt-Co3	1.61192e-98	-0.313929				Hnrnpf	1.6675e-13	-0.277516							Polr2c	1.91434e-07	-0.293263
			Usp5	4.55623e-37	-0.267571	Mrpl23	1.01272e-32	-0.313311				Cd24a	2.30044e-11	-0.277428							Ncs1	3.16537e-07	-0.292212
			Tmem151a	4.93427e-41	-0.267237	Cops6	7.73087e-29	-0.313192				Prdx6	4.15341e-11	-0.276912							Laptm4a	1.17933e-06	-0.291987
			Cope	2.36734e-39	-0.267039	Slc3a2	2.1643e-33	-0.312692				Stard10	2.76185e-18	-0.276565							Astn1	2.45519e-07	-0.291975
			Rab11fip5	9.47476e-43	-0.26698	Gsta4	1.16116e-39	-0.312454				Olfm2	2.40214e-14	-0.276507							Atp5h	1.06911e-07	-0.291912
			Zic1	2.77375e-21	-0.266905	Trim32	4.21747e-28	-0.312446				Ndufs2	1.73389e-15	-0.275891							Mgrn1	3.50575e-07	-0.291445
			Atpif1	5.79478e-34	-0.266647	Mir124a-1hg	6.43432e-22	-0.311965				Ndrg2	4.9619e-16	-0.275883							Nlgn3	6.71491e-07	-0.291313
			Pomp	3.04108e-34	-0.266389	Wars	1.17463e-37	-0.311741				Mrpl52	1.19755e-13	-0.275746							Jup	2.04035e-07	-0.291141
			Mag	1.43786e-25	-0.266021	Slc20a1	4.22332e-24	-0.311703				Pdia6	1.19591e-14	-0.275607							Srebf2	1.17241e-07	-0.291123
			Ergic1	2.73049e-42	-0.265979	Stk25	2.33326e-28	-0.311695				Ewsr1	1.04372e-12	-0.275465							Tmem160	1.37881e-06	-0.290634
			Psmd8	7.09779e-36	-0.265685	Cspg5	2.81675e-28	-0.311641				Atp5h	1.37172e-15	-0.275317							Endog	1.12392e-08	-0.290398
			R3hdm4	3.43795e-43	-0.265182	Polr1d	2.17279e-30	-0.311633				Cnpy2	1.18925e-16	-0.275252							Ncaph2	3.42222e-08	-0.290398
			Hpca	1.81001e-36	-0.264963	Bsn	4.28919e-23	-0.31162				Hrh3	7.89743e-21	-0.274881							Slc20a1	4.3352e-07	-0.2901
			Hba-a1	4.59785e-30	-0.264749	Fabp3	9.30917e-32	-0.311451				Mmd	4.84805e-17	-0.27466							Rpn1	1.075e-06	-0.289784
			Gps1	2.8335e-41	-0.264431	Kcnt1	1.98754e-28	-0.311411				Vtn	1.15204e-17	-0.274491							Prkcg	4.96713e-10	-0.289139
			Tle5	4.10225e-35	-0.26409	Srebf2	6.76699e-36	-0.310882				Tmed4	8.73368e-16	-0.274131							Mrpl52	2.96502e-07	-0.28904
			Emc4	1.60148e-34	-0.26397	Ap1b1	2.92635e-33	-0.31035				Ndufs6	4.8964e-14	-0.273568							Fads1	1.45153e-07	-0.288678
			Sdr39u1	4.87659e-41	-0.263882	Lrrc4b	2.39846e-33	-0.310339				Tmem212	1.30417e-20	-0.273492							Unc119	4.79621e-07	-0.288339
			Arf1	1.16072e-31	-0.263803	Ccdc92	7.08898e-30	-0.310209				Tufm	3.79243e-17	-0.273145							Fxyd7	9.45939e-08	-0.28774
			Gde1	1.60663e-34	-0.263612	Gpd1	1.12958e-29	-0.310207				Micos10	1.0137e-13	-0.273111							Ndufv3	6.23362e-07	-0.287478
			Grm4	8.95032e-46	-0.263601	Rnf19b	7.43017e-26	-0.309734				H13	1.29795e-19	-0.273106							Cirbp	2.33134e-06	-0.286939
			Mgst3	8.84863e-38	-0.263556	Kcnk3	2.56275e-34	-0.309601				Rbx1	3.97743e-15	-0.272555							Hectd4	1.28804e-06	-0.286847
			Hapln4	1.46503e-31	-0.263419	Rsrp1	1.23475e-28	-0.30956				Ptprj	4.5222e-14	-0.272444							Igsf21	6.01999e-12	-0.286623
			Ndufb4	1.44379e-33	-0.263275	Rplp0	3.13173e-25	-0.309066				Atp5g2	2.79127e-14	-0.272375							Rnf157	2.3521e-06	-0.286515
			mt-Atp6	2.99764e-167	-0.263156	Psmb1	4.65938e-27	-0.308467				Snrpg	1.47026e-14	-0.271841							Eef1b2	1.04624e-06	-0.286483
			Tmx4	8.77015e-30	-0.26275	Prmt1	6.50741e-33	-0.308019				Ndufa2	2.93856e-14	-0.271781							Ergic1	4.86528e-07	-0.286282
			Tsc22d1	1.41644e-31	-0.262068	Pygb	1.94791e-32	-0.307772				Cdk9	2.81039e-16	-0.271779							Cpne9	9.07011e-09	-0.286091
			Slc39a7	1.47247e-40	-0.261709	H1f0	3.15351e-30	-0.30758				Grik5	3.34513e-18	-0.271682							Tmem151b	2.57821e-07	-0.285914
			Lgi3	2.16949e-35	-0.261698	Clptm1	1.95256e-30	-0.307234				Dbp	1.38804e-17	-0.271281							Serinc1	3.85865e-07	-0.285697
			Clpp	1.8623e-37	-0.261632	Shisa4	1.47526e-35	-0.307029				Tmem9	1.63797e-13	-0.271266							Sqle	8.27857e-07	-0.285317
			Itm2a	1.76709e-40	-0.261531	Rbx1	4.93887e-27	-0.306262				Tmem246	2.81674e-15	-0.271255							Abhd16a	4.06208e-08	-0.285081
			Rpl13a	5.31912e-60	-0.260603	Efr3b	2.59339e-29	-0.306259				Ttyh3	7.33408e-17	-0.271122							Brk1	2.15774e-07	-0.285081
			Ogdhl	1.99808e-33	-0.260576	Disp2	1.39979e-24	-0.305894				Rgs16	7.12956e-19	-0.271058							Prkar1a	3.17809e-07	-0.285067
			Jund	5.75753e-33	-0.260354	Trnp1	7.35226e-27	-0.305453				Sult4a1	3.83262e-13	-0.270975							Ttyh2	5.76263e-07	-0.284978
			Ttyh3	7.90205e-37	-0.260313	Syt13	9.5276e-27	-0.305227				Zmiz2	7.4822e-16	-0.270832							Mrpl54	1.02549e-07	-0.284596
			Bex1	7.39199e-31	-0.26024	Rac1	1.86044e-30	-0.305015				Rps7	5.30027e-14	-0.270644							Cdc37	6.55973e-07	-0.284507
			Pqbp1	7.35169e-36	-0.259959	Psmc3	2.33994e-29	-0.304805				Taf10	1.35283e-16	-0.270444							Pea15a	1.59898e-06	-0.282996
			Srebf2	2.69644e-37	-0.259855	Olfm1	7.50546e-24	-0.304498				Sox9	7.01868e-09	-0.270202							Ap1s1	1.77216e-06	-0.282922
			Zer1	3.0375e-37	-0.259837	Gabarap	1.23633e-27	-0.304257				Aatk	3.08899e-13	-0.270099							Fdft1	9.75222e-08	-0.282861
			Crip2	1.32923e-44	-0.259692	Mrps21	1.41328e-28	-0.304208				Arpc4	1.06158e-17	-0.270047							Evl	2.33608e-06	-0.282687
			Prmt2	4.78025e-32	-0.259689	Trim28	2.56168e-34	-0.30264				Btg1	1.12513e-13	-0.269864							Sumo2	1.51932e-06	-0.282668
			Slc48a1	2.90795e-36	-0.259621	Rtcb	3.82143e-30	-0.302519				Idh3g	3.55928e-13	-0.269734							Arhgdig	2.06632e-07	-0.282483
			Sqle	4.88386e-35	-0.25904	Pdhb	8.56254e-25	-0.301963				Lsm7	8.01864e-13	-0.269581							Ttc9	8.68334e-08	-0.282425
			Got2	5.80358e-33	-0.258711	Atg9a	4.63273e-38	-0.30183				Rpl22l1	1.38752e-11	-0.269512							Slc25a18	6.08406e-08	-0.282313
			Nkain4	3.19137e-38	-0.258378	Vtn	2.38688e-32	-0.301828				Wdr1	9.48343e-12	-0.269477							Dcaf7	2.02123e-07	-0.281786
			Derl1	3.48058e-38	-0.258262	Ppdpf	3.6808e-40	-0.30125				Cnih1	1.88432e-13	-0.26934							Zer1	1.01851e-07	-0.281558
			Eif3i	1.03188e-30	-0.258081	Rab1b	3.3817e-29	-0.301102				Nell2	2.03998e-15	-0.268674							Tprn	3.51191e-07	-0.281173
			Ak1	8.52202e-42	-0.257805	Tspan3	6.66299e-28	-0.301045				Srebf2	5.04967e-14	-0.268532							Mrpl11	1.49389e-06	-0.281093
			Clptm1l	4.84525e-37	-0.25643	Pdxk	1.18826e-29	-0.300787				Hras	7.1431e-13	-0.268492							Camkv	4.66235e-08	-0.279799
			Mrpl14	1.41517e-39	-0.2561	Cend1	7.28472e-26	-0.300658				Trir	6.84124e-16	-0.268257							Ppp1r14a	4.64466e-07	-0.279799
			Lancl1	9.31381e-35	-0.25597	Ptges3	9.87006e-26	-0.300522				Cox14	3.21304e-13	-0.267625							Dhcr24	1.492e-07	-0.279644
			Gnb1	1.01072e-33	-0.255793	C1ql1	9.95192e-34	-0.300244				Slc25a39	4.90308e-13	-0.266968							Clpp	3.58813e-08	-0.27961
			Ptges3	4.63243e-29	-0.255153	Cyhr1	1.18875e-27	-0.30021				Cox5b	7.12146e-14	-0.266856							Rhbdl1	8.16579e-10	-0.278355
			Asns	2.29075e-36	-0.254864	Anapc13	7.94189e-30	-0.29995				Rnf44	1.76284e-11	-0.266683							Prmt2	5.33604e-07	-0.278355
			Atp6ap2	1.69189e-31	-0.254507	Plch2	1.36735e-33	-0.299688				Kcnab2	1.28453e-12	-0.266673							Hsd17b12	5.96326e-07	-0.278355
			Samm50	1.02531e-36	-0.254421	Gdi1	5.57977e-26	-0.299647				Tm4sf1	5.11076e-12	-0.266131							Lmna	7.76448e-07	-0.278355
			Cycs	3.84056e-29	-0.254319	Rab11a	3.29887e-25	-0.299642				Gm19935	2.68409e-16	-0.266004							Git1	1.21872e-07	-0.277707
			Kctd17	2.19909e-31	-0.254235	Tubb2b	3.72224e-26	-0.299359				Hexa	1.62127e-17	-0.265336							Acaa2	2.40327e-06	-0.277698
			Rpl5	2.01018e-33	-0.254224	Sqstm1	1.89926e-24	-0.299337				Snrpe	1.69956e-13	-0.265289							Aar2	7.97205e-08	-0.27768
			Rpl15	1.98992e-30	-0.254061	Eif3g	2.62081e-36	-0.299152				Mboat7	1.24365e-12	-0.264965							Ndufb10	1.09399e-06	-0.2776
			Syp	1.59856e-30	-0.253587	Mgrn1	2.30779e-29	-0.29895				Nat8l	2.6682e-12	-0.264916							Mbp	1.28169e-06	-0.277399
			Amfr	2.31235e-34	-0.253539	Ndrg1	4.11499e-26	-0.298856				Dgcr2	9.72876e-13	-0.264761							mt-Co3	8.60809e-33	-0.27701
			H2afv	2.8094e-36	-0.253488	Taf10	1.03849e-31	-0.298439				Eno1	1.57276e-12	-0.264614							Got2	7.80332e-07	-0.276707
			Tmem151b	4.20905e-42	-0.253413	Rpl15	4.45271e-25	-0.298375				Slc12a5	4.11992e-14	-0.264525							Mia	2.33192e-06	-0.276219
			Wrb	3.76998e-36	-0.253243	Mcrip1	1.00751e-33	-0.298312				Hsph1	2.11887e-11	-0.264145							Pop5	8.63176e-07	-0.275597
			Camk2n2	1.52001e-29	-0.253136	Rpl7	1.00974e-27	-0.298201				Dbn1	2.22631e-16	-0.263717							Suclg1	2.36822e-06	-0.275583
			Tmem179	2.28459e-30	-0.253082	Rasgrf1	1.24849e-24	-0.298144				Slc48a1	1.5938e-14	-0.263544							Dbn1	5.78309e-07	-0.274916
			Fmc1	3.28676e-37	-0.253058	Hnrnpa1	4.21717e-25	-0.298073				Pdxk	2.63274e-12	-0.262978							Pcyt2	5.67316e-08	-0.274707
			Hnrnpk	4.68294e-34	-0.253056	Brk1	8.94504e-29	-0.297993				Penk	4.09122e-14	-0.26287							Amigo1	1.55772e-08	-0.274533
			Pop5	1.76162e-38	-0.252942	Ifitm10	2.17236e-30	-0.297704				Rcc2	1.5456e-16	-0.26265							Mtfr1l	9.74944e-08	-0.274408
			Sncg	1.00111e-26	-0.252788	Mfge8	1.52287e-37	-0.297506				Psmb2	4.9887e-13	-0.262487							Armcx2	2.79399e-07	-0.273633
			Galnt16	1.63712e-36	-0.252716	Sccpdh	7.16688e-28	-0.297269				Mmd2	1.20543e-14	-0.262208							Ngef	6.00532e-09	-0.273036
			Stmn4	3.63638e-29	-0.252533	Rnf112	6.34443e-25	-0.296959				Smarcc2	1.84815e-12	-0.262084							Rer1	1.3554e-06	-0.272896
			Spcs1	8.48094e-28	-0.252098	Cltb	6.11045e-27	-0.296761				Fis1	6.58674e-12	-0.262042							Lsm14b	1.1921e-06	-0.272817
			B4gat1	1.29189e-33	-0.251309	Nptn	8.51772e-32	-0.296462				Dlgap4	8.62041e-11	-0.261734							Fkbp2	4.45493e-07	-0.272742
			Ube2z	2.9916e-34	-0.250862	Camk1	6.19233e-36	-0.296436				Hk1	2.00556e-11	-0.261526							Fuom	4.87015e-07	-0.272736
			Cops4	2.67447e-34	-0.250782	Madd	3.16874e-28	-0.296108				Cox5a	1.93906e-13	-0.261392							Yif1b	8.61275e-08	-0.272567
			Cnih1	8.92878e-31	-0.250709	Ddc	3.77145e-13	-0.295973				Ckmt1	1.31604e-10	-0.261271							Fuca1	5.12359e-07	-0.27111
			Mien1	1.73217e-35	-0.25069	Txn2	9.23908e-30	-0.295944				Ndrg3	2.99838e-12	-0.26108							H2afv	2.27637e-06	-0.270782
			Ppme1	1.41959e-31	-0.250588	Eif6	4.15259e-38	-0.295909				Cacna1g	2.9908e-17	-0.260858							Map6	2.96545e-07	-0.270691
			Tmem160	1.34308e-34	-0.250557	Slc12a5	1.11755e-27	-0.295668				Clptm1	3.98713e-16	-0.26084							Camk1	6.15698e-08	-0.269504
			Ccar2	4.06749e-35	-0.250386	Psmd3	5.55407e-37	-0.295501				Uqcrb	5.44331e-11	-0.260741							Mul1	7.75203e-08	-0.268794
			Jpt1	4.04002e-40	-0.250005	Ctbp1	8.81391e-24	-0.295254				Elmo2	8.82116e-16	-0.260675							Tmbim4	8.40352e-07	-0.268705
						Arf1	8.07365e-23	-0.295057				Gabarapl2	6.24115e-11	-0.260541							Phgdh	7.37286e-08	-0.26844
						Prxl2b	1.32884e-29	-0.294865				Camk1	2.99048e-18	-0.260507							Pqbp1	4.14574e-07	-0.268159
						Rps28	3.73064e-23	-0.294178				Jph3	1.77205e-14	-0.260345							Sec61b	9.50934e-07	-0.267754
						Mien1	3.12791e-35	-0.294111				Ube2z	6.41697e-12	-0.260188							U2af1	1.889e-07	-0.267174
						Paqr7	3.14585e-42	-0.293789				Ptges3	1.01088e-11	-0.260022							Hacd3	8.01854e-07	-0.267157
						Rtl8b	6.33778e-33	-0.293483				B4gat1	4.57908e-12	-0.259894							Ppme1	1.55016e-06	-0.267002
						Glrx3	2.06516e-24	-0.293384				Cic	1.28686e-17	-0.259878							Wwp2	2.1933e-08	-0.265402
						Btf3	1.48586e-24	-0.293005				Rpl15	1.00091e-12	-0.259595							Tmbim6	3.76293e-07	-0.264638
						Cnih1	4.6089e-28	-0.292956				Timp4	1.99212e-11	-0.25929							Ubald1	1.78528e-07	-0.263482
						Uba1	1.27737e-28	-0.292815				Hapln4	4.99122e-13	-0.259119							mt-Co2	1.82901e-24	-0.263443
						Adap1	4.45888e-33	-0.292808				Mgst3	3.77644e-12	-0.258909							Ipo4	2.65926e-09	-0.263248
						Hsd11b1	2.17904e-36	-0.292684				Prkaca	3.34486e-12	-0.258797							Nbdy	1.00212e-07	-0.263048
						Eef1a1	1.35377e-53	-0.29257				Ndufs5	1.11724e-12	-0.258784							Cdk5	1.25713e-06	-0.26219
						Rnf14	1.12113e-23	-0.292182				Riiad1	2.51558e-17	-0.25873							Kdelr2	1.78577e-07	-0.261833
						Nefh	1.51783e-13	-0.291912				Sumo3	3.12505e-15	-0.258707							Phc2	2.45168e-08	-0.261395
						Rex1bd	8.51528e-34	-0.291831				Tmem178	4.41083e-18	-0.258632							Timm50	2.65377e-08	-0.260577
						Pdia6	2.9852e-28	-0.291417				Emc3	1.2346e-13	-0.258529							Csdc2	9.98131e-07	-0.260192
						Adprh	9.37702e-29	-0.291372				Dagla	5.11766e-17	-0.258301							Hspa1b	2.16708e-11	-0.260124
						Ajm1	7.23192e-32	-0.291289				Csnk2b	5.87956e-13	-0.258187							Ints1	1.41776e-06	-0.260023
						Tprn	5.01541e-26	-0.290998				Mrpl23	1.9845e-14	-0.257821							Paqr7	2.19848e-06	-0.259343
						Mboat7	1.8874e-33	-0.290896				Yif1b	2.39194e-17	-0.257751							Ehmt2	1.73555e-06	-0.259156
						Cep170b	3.29324e-25	-0.290703				Slc39a7	7.92863e-15	-0.25772							Smarcd3	8.60449e-08	-0.25905
						Gramd1a	3.79711e-34	-0.290241				Pqbp1	1.02834e-14	-0.257657							Atg9a	5.21575e-09	-0.258833
						Anxa6	1.39211e-36	-0.289617				Homer3	7.6214e-18	-0.257579							Gga1	1.28807e-07	-0.258747
						Tsc22d1	1.05641e-25	-0.289089				Necab2	5.11693e-19	-0.257552							Mns1	1.23279e-06	-0.257779
						Lancl1	3.05829e-27	-0.288757				Tsc2	4.35071e-14	-0.257498							Bcap31	1.05723e-06	-0.256585
						C1qbp	4.44176e-29	-0.288512				Ccdc136	4.57569e-10	-0.25729							Sema6b	4.85446e-09	-0.255963
						Trmt112	1.49339e-27	-0.288365				Zwint	3.40895e-12	-0.257253							Bpgm	8.7699e-07	-0.254686
						Arpc4	3.60872e-38	-0.287978				Abhd16a	1.16574e-17	-0.25689							Cfap20	1.14596e-06	-0.253481
						Vdac3	3.6723e-21	-0.287742				Pcbp1	6.39866e-12	-0.256673							Tmem208	9.09499e-07	-0.253388
						Rpl13a	4.12551e-36	-0.287467				Unc13a	3.0392e-15	-0.256639							Spa17	1.70419e-06	-0.252779
						Bcat1	3.48453e-23	-0.287008				Sall2	1.71045e-14	-0.256503							Zfp385a	2.59039e-07	-0.251711
						Slc6a4	8.24957e-23	-0.286997				Vsnl1	8.10237e-15	-0.25644							Pdxk	1.64971e-06	-0.250135
						Eif3f	1.57928e-25	-0.286752				Mpc2	7.02879e-12	-0.256365
						Dipk1b	2.41996e-29	-0.286614				Rab11b	1.00127e-13	-0.255925
						Map1lc3b	2.15311e-24	-0.286451				Dctn3	3.31427e-15	-0.255922
						Mrpl14	5.60625e-36	-0.286427				Serinc3	4.46499e-12	-0.255862
						Agt	7.26821e-22	-0.286134				Ndufb8	2.28188e-12	-0.255389
						Cystm1	5.08989e-28	-0.285882				Psd	2.79458e-15	-0.255331
						Eri3	1.73692e-29	-0.285468				Ddx39b	4.48564e-13	-0.255272
						Swi5	1.54534e-24	-0.285367				Scand1	2.57806e-13	-0.255214
						Tubg1	3.52408e-42	-0.285325				Trim9	1.06019e-10	-0.254491
						Ndufb3	1.45244e-26	-0.285268				Hba-a2	2.76968e-16	-0.254078
						Mrpl12	1.49739e-32	-0.285173				Pitpnm1	1.4194e-14	-0.254067
						Gabarapl1	9.95126e-20	-0.285028				Psmd8	2.35481e-14	-0.253922
						Pacs2	1.42165e-27	-0.284852				Atp6v1c1	9.00013e-13	-0.253805
						Chmp4b	1.78095e-22	-0.284639				Mrpl12	2.02687e-14	-0.253621
						Praf2	1.29216e-31	-0.284637				Usp5	6.57513e-14	-0.253374
						Cct8	1.13404e-20	-0.28463				Ubald1	6.78461e-15	-0.253371
						Pld3	2.78668e-31	-0.28445				Fdps	1.78471e-16	-0.253353
						Mrpl52	1.37182e-28	-0.284379				Rpl36al	3.40339e-12	-0.253294
						Pmp22	7.85607e-28	-0.284361				Sec61b	2.78581e-15	-0.253065
						Cbarp	6.59863e-29	-0.284244				AA465934	4.31229e-16	-0.252881
						Mrps24	3.61544e-29	-0.284073				Cnbp	7.53726e-11	-0.252293
						Ly6h	5.74624e-34	-0.284042				Adgrb2	5.70997e-13	-0.2522
						Ube2s	3.80832e-31	-0.283963				Canx	6.81948e-16	-0.252163
						Fbxo44	6.1894e-29	-0.283881				Arpc3	8.35413e-12	-0.25203
						Prkcz	9.06553e-24	-0.283866				Ivns1abp	8.97842e-12	-0.252029
						Ndufv2	7.47296e-22	-0.283774				Clpp	2.4775e-13	-0.251695
						Tmem9b	2.73281e-28	-0.283697				Serpinh1	7.39535e-21	-0.251287
						Kndc1	4.61817e-23	-0.28367				Stx1b	1.21117e-11	-0.250775
						Acaa1a	1.34522e-38	-0.283661				Svop	2.88696e-15	-0.250513
						Ttyh3	1.74394e-29	-0.283312				Tmem50b	4.99477e-12	-0.2505
						Timm23	1.49759e-30	-0.283307				Clns1a	4.14907e-15	-0.250258
						Pnkd	3.17578e-26	-0.283283				Atp13a2	1.01195e-13	-0.250122
						Mog	4.09262e-25	-0.283143
						Mrpl20	4.05426e-28	-0.283069
						Csnk2b	4.49685e-27	-0.283034
						Atp1b3	1.50021e-24	-0.282794
						Fmc1	3.07965e-32	-0.28252
						Atox1	3.52208e-27	-0.282418
						Jph3	6.70097e-28	-0.282306
						Mpp3	1.33074e-24	-0.282249
						Zmiz2	6.38113e-29	-0.282128
						Lrrc24	4.77887e-41	-0.282123
						4833439L19Rik	7.7534e-30	-0.281894
						Gtf2i	1.10895e-22	-0.281862
						Cops4	3.64155e-30	-0.281192
						mt-Co1	1.00959e-67	-0.281029
						Ssu72	1.91444e-27	-0.280889
						Tmem240	2.76496e-31	-0.280682
						Rnd2	6.35349e-25	-0.28065
						Atp2a2	2.71433e-20	-0.28048
						Dhcr24	1.38687e-30	-0.280436
						Smim7	3.01808e-28	-0.280058
						Derl1	2.28698e-30	-0.279904
						Fdft1	3.22847e-32	-0.279887
						Serinc3	1.35411e-21	-0.279347
						Txn1	1.0821e-29	-0.279319
						Tbcb	6.12774e-27	-0.279319
						Egln2	1.63345e-32	-0.279284
						Arpc1a	1.6974e-23	-0.279275
						Sall2	1.70443e-27	-0.277995
						Babam1	8.96862e-30	-0.277758
						Fkbp2	6.29401e-22	-0.277703
						Wnk2	2.79517e-29	-0.277276
						Atp6v1g1	1.0872e-22	-0.277045
						Rpl3	1.14359e-27	-0.276925
						Psd	2.91358e-27	-0.27652
						Pgm1	5.89532e-27	-0.276324
						Ppp1r11	6.92511e-29	-0.27631
						mt-Nd2	3.07309e-34	-0.275985
						Mamld1	5.72641e-30	-0.275773
						Rps9	1.67921e-23	-0.275741
						Stoml2	3.27063e-31	-0.275655
						Scrn1	3.05316e-24	-0.275544
						Rps4x	2.85097e-21	-0.275515
						Sec61a1	3.04856e-33	-0.275439
						Coro2b	1.24218e-27	-0.275399
						H3f3a	8.45392e-24	-0.27527
						Cdk16	1.42404e-23	-0.275267
						Rps7	1.03864e-21	-0.275249
						Stip1	6.08736e-25	-0.275067
						Polr2e	2.38403e-31	-0.274906
						H3f3b	5.00726e-19	-0.274846
						Cds1	4.35994e-24	-0.274717
						Pigq	1.79413e-30	-0.274653
						Anapc2	8.20926e-31	-0.274406
						Prrt1	2.19098e-24	-0.274276
						Tmem9	1.38973e-23	-0.274128
						Cdip1	3.9136e-21	-0.274099
						Trim3	7.11823e-30	-0.274078
						Chn2	4.62681e-11	-0.273947
						Kars	9.26257e-29	-0.273275
						Eef1g	3.66581e-20	-0.273118
						Rpl17	3.75821e-24	-0.272478
						Trir	1.63197e-29	-0.272432
						Asic2	2.54568e-25	-0.272325
						Elmo2	3.46798e-23	-0.272313
						Lrp1	3.17353e-22	-0.272274
						Stmn4	2.4665e-18	-0.272206
						Rraga	2.10277e-24	-0.27218
						P4htm	7.421e-34	-0.271724
						Pip5k1c	6.7104e-26	-0.271581
						Tmem160	5.34965e-27	-0.270847
						Spcs1	2.48826e-27	-0.270719
						Ogdhl	9.16085e-30	-0.270644
						Mpnd	3.92708e-27	-0.270568
						Ppa1	1.86122e-22	-0.270181
						Chmp2a	2.02082e-26	-0.270159
						Rnf167	3.08109e-25	-0.269807
						Ncaph2	3.12709e-27	-0.269773
						Hdac5	3.81022e-27	-0.269691
						Lsm4	9.42133e-34	-0.269545
						Psmd8	7.24202e-25	-0.269485
						Megf8	2.01692e-33	-0.269442
						Fam162a	2.22613e-27	-0.268986
						Wrb	2.13549e-30	-0.26871
						Slc6a11	2.01803e-21	-0.268696
						Slc39a7	9.69786e-29	-0.268667
						Miga2	3.41954e-27	-0.268644
						Arl2	3.2474e-23	-0.268585
						Usp11	5.93956e-29	-0.268355
						Pnmal2	4.16062e-21	-0.268192
						Cuta	1.88811e-28	-0.267981
						Trappc3	1.12076e-25	-0.267579
						Psma2	3.88927e-20	-0.267226
						Snrpg	1.32712e-27	-0.267187
						Adam11	4.30822e-29	-0.26713
						Syn2	8.38918e-20	-0.267014
						Aamp	2.51174e-24	-0.267007
						Sv2c	2.41534e-29	-0.266846
						Amigo1	4.96927e-34	-0.266838
						Calm2	3.72589e-34	-0.266765
						Vdac1	3.21497e-20	-0.266725
						Lamp5	2.68406e-24	-0.266689
						Rmdn3	2.42689e-24	-0.266683
						Dpm3	3.70927e-30	-0.266669
						Sem1	1.04639e-22	-0.266536
						Hnrnpa2b1	1.24291e-22	-0.266519
						Ppfia4	3.37076e-25	-0.266227
						Metrn	2.83474e-18	-0.26612
						Ube2z	1.60556e-23	-0.266073
						Yars	1.0085e-27	-0.266015
						Tmem256	1.64682e-21	-0.265775
						Usp22	1.62811e-22	-0.265696
						U2af1	1.71429e-23	-0.265529
						Pin1	1.41646e-25	-0.265475
						Slc9a3r1	2.94098e-29	-0.265462
						Arhgdig	1.91943e-29	-0.265147
						Spryd3	3.66299e-26	-0.26494
						Hmgcs1	1.71589e-20	-0.26489
						Ddt	7.0172e-26	-0.264801
						Evl	9.60438e-23	-0.264772
						Diras1	1.48987e-34	-0.264746
						Eef1b2	2.52272e-18	-0.26444
						Gprc5b	1.69529e-20	-0.264091
						Msmo1	1.58527e-23	-0.264025
						Tesc	4.58932e-27	-0.263536
						Ppp1r14a	1.54284e-27	-0.263218
						Sez6	4.26001e-23	-0.26318
						Snrpf	2.60647e-27	-0.263059
						Prkcsh	1.67942e-31	-0.263012
						Scd1	4.02306e-20	-0.262906
						Rap1gap	9.36956e-24	-0.262826
						Snu13	1.96537e-22	-0.262722
						Ly6e	7.43786e-31	-0.262481
						Tmbim6	2.22987e-18	-0.262245
						Ak4	8.37778e-21	-0.262123
						Rpl13	8.43446e-29	-0.262017
						Eif3i	1.37826e-23	-0.261306
						Samd14	1.07619e-31	-0.261092
						Bola2	7.75502e-22	-0.260784
						Ache	7.44662e-30	-0.260639
						Tomm5	3.06743e-26	-0.260607
						Ppp1r12c	5.85991e-29	-0.26058
						Tmem223	6.18913e-35	-0.260517
						Glrx5	3.17609e-24	-0.260103
						Fbxw5	2.05351e-26	-0.259901
						B4gat1	1.37997e-25	-0.259839
						Lrrn2	1.21977e-24	-0.259715
						Fam131b	4.2207e-22	-0.259405
						Cdk5	8.68862e-27	-0.25936
						Fam168b	4.78354e-19	-0.259276
						Eif3b	2.68445e-31	-0.259157
						Sncg	9.06454e-27	-0.259127
						Amph	7.00738e-23	-0.258838
						Lasp1	2.89496e-25	-0.258818
						Vegfb	7.26566e-25	-0.258729
						Fnta	1.28648e-23	-0.258585
						Med28	2.69537e-27	-0.258387
						Bex1	1.14592e-22	-0.258341
						Mlc1	1.1797e-19	-0.258247
						Rab2a	1.68672e-21	-0.258196
						Nnat	5.33741e-11	-0.257616
						Fads1	5.45468e-26	-0.257483
						Mrpl34	1.92721e-33	-0.257422
						Ipo13	2.64579e-32	-0.257422
						Lypla2	3.16371e-23	-0.257113
						Hspbp1	6.49365e-35	-0.257107
						Gpm6a	7.26835e-22	-0.256948
						Olfm2	2.41152e-28	-0.256802
						Cant1	1.89653e-34	-0.256746
						Tm2d2	7.49615e-27	-0.256617
						Fndc4	1.58293e-25	-0.256507
						Tmed4	2.00754e-23	-0.256443
						Josd2	8.49961e-31	-0.256331
						Gdap1l1	8.62346e-31	-0.256225
						Rab5if	3.67776e-24	-0.256153
						Pigyl	1.75943e-26	-0.256075
						Eef1d	6.6799e-23	-0.255968
						Eif3h	8.15124e-22	-0.255953
						Entr1	7.83798e-26	-0.255748
						R3hdm4	1.14311e-24	-0.255525
						Copa	1.34512e-17	-0.255448
						Epdr1	2.11246e-21	-0.255352
						Neurl4	2.30354e-29	-0.255326
						Cstb	5.69283e-29	-0.254858
						Igsf21	2.04483e-32	-0.254742
						Srp14	1.35461e-19	-0.254686
						Ddost	4.51765e-30	-0.254372
						Arhgef17	1.71223e-25	-0.254151
						Trappc2l	2.70576e-22	-0.254151
						Tmem246	3.67333e-23	-0.254128
						Mtch2	6.63763e-17	-0.253976
						Mmp24	6.05723e-25	-0.253965
						Habp4	1.79477e-22	-0.253924
						Rpl24	2.66172e-21	-0.253807
						Mrps12	1.05383e-24	-0.253776
						Ppp4c	6.55972e-27	-0.253496
						Coro1a	4.25706e-27	-0.253351
						Herpud1	1.21106e-24	-0.253181
						Lamtor4	9.26249e-25	-0.253129
						Cdk2ap1	1.54814e-33	-0.253093
						Ccl27a	1.38543e-29	-0.253026
						Cic	1.23692e-27	-0.252984
						Tmem109	3.51534e-27	-0.252935
						Psmb7	8.74837e-20	-0.252817
						Pfkl	2.42438e-30	-0.252798
						Ctsa	5.53553e-29	-0.252746
						Lsm6	2.23854e-21	-0.252659
						Lsm7	8.31922e-22	-0.252365
						Rhot2	5.72492e-31	-0.252226
						Slc25a11	1.70653e-22	-0.252058
						Atl2	2.21601e-16	-0.252044
						Rps6ka1	3.0509e-29	-0.251827
						Pfdn6	1.67476e-28	-0.251682
						Bin1	1.53193e-19	-0.251549
						Tm2d3	1.41035e-26	-0.251458
						Hnrnpa0	1.80091e-18	-0.251263
						Actr1b	6.81622e-24	-0.251049
						Tex264	9.03191e-29	-0.250886
						Chpf	2.2817e-30	-0.250739
						Porcn	9.9479e-23	-0.250541
						Tm9sf2	1.34916e-21	-0.250345
						Ski	5.48091e-20	-0.250306
						Zcchc12	1.10611e-21	-0.250212
